# Supplementary material for: Bis(2-amino-3,5-di­chloro­pyridinium) hexa­chlorido­stannate(IV) dihydrate
Source: IUCrdata. 2022 Mar 3;7(Pt 3):x220191. doi: 10.1107/S2414314622001912 (PMC9462013; doi:10.1107/S2414314622001912)
Supplement: Supplementary file 1 [file x-07-x220191-sup1.cif]

##############################################################################
#                                                                            #
# This CIF contains the data for a data article accepted for                 #
# publication in IUCrData. It conforms to the requirements of                #
# Notes for Authors for IUCrData, and has been                               #
# peer reviewed under the auspices of IUCrData.                              #
#                                                                            #
# Full details of the Crystallographic Information File format               #
# are given in the paper "The Crystallographic Information File (CIF):       #
# a New Standard Archive File for Crystallography" by S. R. Hall, F. H.      #
# Allen and I. D. Brown [Acta Cryst. (1991), A47, 655-685].                  #
#                                                                            #
# The current version of the core CIF dictionary is obtainable from          #
# ftp://ftp.iucr.org/pub/cif_core.dic.                                       #
#                                                                            #
# Software is freely available for graphical display of the structure(s)     #
# in this CIF. For information consult the CIF software page                 #
# http://www.iucr.org/resources/cif/software.                                #
#                                                                            #
# This file may be used for bona fide research purposes within the           #
# scientific community so long as proper attribution is given to the data    # 
# article from which it was obtained.                                        #
#                                                                            #
##############################################################################
data_I
_audit_creation_method
;
Olex2 1.2
(compiled 2018.05.29 svn.r3508 for OlexSys, GUI svn.r5506)
;
_journal_date_recd_electronic     2021-12-22
_journal_date_accepted     2022-02-17
_journal_name_full     'IUCrData'
_journal_year     2022
_journal_volume     7
_journal_issue      3
_journal_page_first     0
_journal_page_last     0
_journal_paper_category     HM
_journal_paper_doi     10.1107/S2414314622001912
_journal_coeditor_code     BH4066
_publ_contact_author_name     'Ghallab, R.'
_publ_contact_author_address
;
Unit\'e de Recherche de Chimie de l'Environnement et Mol\'eculaire Structurale
Universit\'e de Constantine-1
25000, Constantine
Algeria
;
_publ_contact_author_email     rochdi.ghallab@gmail.com
_publ_contact_author_phone     ?
_publ_section_title
;
Bis(2-amino-3,5-dichloropyridinium) hexachloridostannate(IV) dihydrate
;
_publ_section_title_footnote     .
loop_
    _publ_author_name
    _publ_author_footnote
    _publ_author_address
    "Ghallab, Rochdi" .
;
Environmental Molecular and Structural Chemistry Research Unit
University of Constantine-1
25000, Constantine
Algeria
;
    "Bougueria, Hassiba" .
;
Environmental Molecular and Structural Chemistry Research Unit
University of Constantine-1
25000, Constantine
Algeria
;
    "Merazig, Hocine" .
;
Environmental Molecular and Structural Chemistry Research Unit
University of Constantine-1
25000, Constantine
Algeria
;
_publ_section_synopsis
;
The crystal structure of a hybrid material containing
2-amino-3,5-dichloropyridinium cations, a hexachloridostannate(IV) anion and
water molecules is described.
;
_chemical_name_systematic
;
Bis(2-amino-3,5-dichloropyridinium) hexachloridostannate(IV) dihydrate
;
_chemical_name_common     ?
_chemical_formula_moiety     '2(C5 H5 Cl2 N2 +), Cl6 Sn 2-, 2(H2 O)'
_chemical_formula_sum     'C10 H14 Cl10 N4 O2 Sn'
_chemical_formula_iupac     '(C5 H5 Cl2 N2)2 [Sn Cl6], 2H2 O'
_chemical_formula_weight     695.44
_chemical_melting_point     ?
_space_group_crystal_system     triclinic
_space_group_name_H-M_alt     'P -1'
_space_group_name_Hall     '-P 1'
loop_
    _space_group_symop_operation_xyz
    'x, y, z'
    '-x, -y, -z'
_cell_length_a     7.4624(2)
_cell_length_b     8.4715(2)
_cell_length_c     10.1324(2)
_cell_angle_alpha     101.4340(10)
_cell_angle_beta     90.0430(10)
_cell_angle_gamma     107.5540(10)
_cell_volume     597.34(2)
_cell_formula_units_Z     1
_cell_measurement_reflns_used     8759
_cell_measurement_theta_min     2.87
_cell_measurement_theta_max     30.91
_cell_measurement_temperature     296(2)
_exptl_crystal_description     block
_exptl_crystal_colour     'clear light white'
_exptl_crystal_size_max     0.17
_exptl_crystal_size_mid     0.13
_exptl_crystal_size_min     0.11
_exptl_crystal_density_diffrn     1.933
_exptl_crystal_density_meas     ?
_exptl_crystal_density_method     ?
_exptl_crystal_F_000     338
_exptl_absorpt_coefficient_mu     2.203
_exptl_absorpt_correction_type     multi-scan
_exptl_absorpt_process_details
;
(SADABS; Bruker, 2016)
;
_exptl_absorpt_correction_T_min     0.716
_exptl_absorpt_correction_T_max     0.785
_diffrn_ambient_temperature     296.15
_diffrn_source     ?
_diffrn_radiation_type     MoK\a
_diffrn_radiation_wavelength     0.71073
_diffrn_measurement_device_type     'Bruker APEXII CCD'
_diffrn_measurement_method     '\f and \w scans'
_diffrn_detector_area_resol_mean     ?
_diffrn_reflns_number     13446
_diffrn_reflns_av_R_equivalents     0.0167
_diffrn_reflns_av_unetI/netI     0.0185
_diffrn_reflns_theta_min     3.621
_diffrn_reflns_theta_max     30.507
_diffrn_reflns_theta_full     25.242
_diffrn_measured_fraction_theta_max     0.993
_diffrn_measured_fraction_theta_full     0.990
_diffrn_reflns_limit_h_min     -10
_diffrn_reflns_limit_h_max     10
_diffrn_reflns_limit_k_min     -11
_diffrn_reflns_limit_k_max     12
_diffrn_reflns_limit_l_min     -14
_diffrn_reflns_limit_l_max     14
_refine_special_details
;
 Approximate positions for all H atoms were first obtained from
difference Fourier maps. H atoms were then placed in idealized positions and
refined using the riding-atom approximation: C---H = 0.93 \%A and N---H = 0.86
\%A, with <i>U</i>~iso~(H) = 1.2<i>U</i>~eq~(C,<i>N</i>). H atoms of the water
molecule were located in a difference Fourier map and the water molecule
geometry was eventually idealized, with O---H = 0.85 \%A and <i>U</i>~iso~(H)
= 1.5<i>U</i>~eq~(O).
;
_reflns_number_total     3617
_reflns_number_gt     3320
_reflns_threshold_expression     'I > 2\s(I)'
_refine_ls_structure_factor_coef     Fsqd
_refine_ls_matrix_type     full
_refine_ls_R_factor_all     0.0290
_refine_ls_R_factor_gt     0.0252
_refine_ls_wR_factor_gt     0.0540
_refine_ls_wR_factor_ref     0.0566
_refine_ls_goodness_of_fit_ref     1.021
_refine_ls_restrained_S_all     1.021
_refine_ls_number_reflns     3617
_refine_ls_number_parameters     125
_refine_ls_number_restraints     0
_refine_ls_hydrogen_treatment     constr
_refine_ls_weighting_scheme     calc
_refine_ls_weighting_details
              'w=1/[\s^2^(Fo^2^)+(0.0221P)^2^+0.2999P] where P=(Fo^2^+2Fc^2^)/3'
_atom_sites_solution_hydrogens     mixed
_atom_sites_solution_primary     iterative
_atom_sites_solution_secondary     difmap
_refine_ls_shift/su_max     0.000
_refine_ls_shift/su_mean     0.000
_refine_diff_density_max     0.432
_refine_diff_density_min     -0.548
_refine_ls_extinction_method
;
SHELXL (Sheldrick 2015)
;
_refine_ls_extinction_coef     0.0164(12)
_refine_ls_extinction_expression
                                  'Fc^*^=kFc[1+0.001xFc^2^\l^3^/sin(2\q)]^-1/4^'
loop_
    _atom_type_symbol
    _atom_type_description
    _atom_type_scat_dispersion_real
    _atom_type_scat_dispersion_imag
    _atom_type_scat_source
    'C' 'C' 0.0033 0.0016
                         'International Tables Vol C Tables 4.2.6.8 and 6.1.1.4'
    'H' 'H' 0.0000 0.0000
                         'International Tables Vol C Tables 4.2.6.8 and 6.1.1.4'
    'Cl' 'Cl' 0.1484 0.1585
                         'International Tables Vol C Tables 4.2.6.8 and 6.1.1.4'
    'N' 'N' 0.0061 0.0033
                         'International Tables Vol C Tables 4.2.6.8 and 6.1.1.4'
    'O' 'O' 0.0106 0.0060
                         'International Tables Vol C Tables 4.2.6.8 and 6.1.1.4'
    'Sn' 'Sn' -0.6537 1.4246
                         'International Tables Vol C Tables 4.2.6.8 and 6.1.1.4'
_computing_data_collection
;
SAINT (Bruker, 2016)
;
_computing_cell_refinement
;
APEX2 (Bruker, 2016)
;
_computing_data_reduction
;
SAINT (Bruker, 2016)
;
_computing_structure_solution
;
<i>olex2.solve</i> (Bourhis <i>et al.</i>,  2015)
;
_computing_structure_refinement
;
SHELXL (Sheldrick, 2015)
;
_computing_molecular_graphics
;
<i>OLEX2</i> (Dolomanov <i>et al.</i>,  2009)
;
_computing_publication_material
;
<i>OLEX2</i> (Dolomanov <i>et al.</i>,  2009)
;
loop_
    _atom_site_type_symbol
    _atom_site_label
    _atom_site_fract_x
    _atom_site_fract_y
    _atom_site_fract_z
    _atom_site_U_iso_or_equiv
    _atom_site_adp_type
    _atom_site_calc_flag
    _atom_site_occupancy
    _atom_site_disorder_assembly
    _atom_site_disorder_group
    Sn Sn1 1.000000 0.000000 0.000000 0.03672(7) Uani d 1 . .
    Cl Cl1 0.75548(7) -0.01363(7) 0.15744(5) 0.05267(13) Uani d 1 . .
    Cl Cl2 0.79968(8) 0.04433(7) -0.17040(5) 0.05363(13) Uani d 1 . .
    Cl Cl3 0.87570(9) -0.30370(6) -0.08206(5) 0.05831(15) Uani d 1 . .
    O O1W 0.6070(3) 0.3039(2) 0.02149(16) 0.0668(5) Uani d 1 . .
    H H1WA 0.488075 0.275909 0.008232 0.100 Uiso d 1 . .
    H H1WB 0.646535 0.225509 -0.021598 0.100 Uiso d 1 . .
    N N1 0.6643(3) 0.3678(2) 0.29104(16) 0.0475(4) Uani d 1 . .
    H H1 0.636615 0.323122 0.206756 0.057 Uiso calc 1 . .
    C C1 0.7864(3) 0.5252(2) 0.32410(19) 0.0423(4) Uani d 1 . .
    C C2 0.8268(3) 0.5946(2) 0.4640(2) 0.0440(4) Uani d 1 . .
    C C3 0.7460(3) 0.5045(3) 0.55683(19) 0.0500(5) Uani d 1 . .
    H H3 0.773367 0.551264 0.648414 0.060 Uiso calc 1 . .
    C C4 0.6218(3) 0.3417(3) 0.5144(2) 0.0485(5) Uani d 1 . .
    C C5 0.5824(3) 0.2753(3) 0.3814(2) 0.0504(5) Uani d 1 . .
    H H5 0.499435 0.166763 0.352231 0.061 Uiso calc 1 . .
    N N2 0.8609(3) 0.6033(3) 0.2280(2) 0.0635(5) Uani d 1 . .
    H H2A 0.831417 0.553756 0.144754 0.076 Uiso calc 1 . .
    H H2B 0.939027 0.703933 0.248386 0.076 Uiso calc 1 . .
    Cl Cl4 0.97856(10) 0.79620(8) 0.51057(8) 0.0752(2) Uani d 1 . .
    Cl Cl5 0.51633(12) 0.22629(11) 0.63144(8) 0.0814(2) Uani d 1 . .
loop_
    _atom_site_aniso_label
    _atom_site_aniso_U_11
    _atom_site_aniso_U_22
    _atom_site_aniso_U_33
    _atom_site_aniso_U_12
    _atom_site_aniso_U_13
    _atom_site_aniso_U_23
    Sn1 0.04012(10) 0.03823(10) 0.02500(8) 0.00279(7) 0.00185(6) 0.00539(6)
    Cl1 0.0505(3) 0.0630(3) 0.0385(2) 0.0095(2) 0.0146(2) 0.0090(2)
    Cl2 0.0537(3) 0.0674(3) 0.0377(2) 0.0142(2) -0.0065(2) 0.0131(2)
    Cl3 0.0850(4) 0.0373(2) 0.0378(2) 0.0008(2) 0.0014(2) 0.00182(18)
    O1W 0.0687(10) 0.0721(11) 0.0450(8) 0.0080(8) -0.0052(7) 0.0001(8)
    N1 0.0607(10) 0.0453(9) 0.0327(7) 0.0142(8) 0.0013(7) 0.0026(6)
    C1 0.0504(10) 0.0414(9) 0.0383(9) 0.0185(8) 0.0079(8) 0.0083(7)
    C2 0.0461(10) 0.0422(9) 0.0421(9) 0.0178(8) -0.0021(8) -0.0014(8)
    C3 0.0571(12) 0.0667(13) 0.0328(8) 0.0331(10) -0.0002(8) 0.0038(8)
    C4 0.0546(12) 0.0595(12) 0.0439(10) 0.0288(10) 0.0119(9) 0.0216(9)
    C5 0.0538(12) 0.0443(10) 0.0524(11) 0.0132(9) 0.0055(9) 0.0112(9)
    N2 0.0852(14) 0.0542(11) 0.0511(10) 0.0171(10) 0.0201(10) 0.0175(9)
    Cl4 0.0688(4) 0.0496(3) 0.0897(5) 0.0096(3) -0.0104(3) -0.0128(3)
    Cl5 0.0971(5) 0.1009(5) 0.0742(4) 0.0474(4) 0.0359(4) 0.0562(4)
_geom_special_details     ?
loop_
    _geom_bond_atom_site_label_1
    _geom_bond_atom_site_label_2
    _geom_bond_site_symmetry_2
    _geom_bond_distance
    _geom_bond_publ_flag
    Sn1 Cl1 . 2.4162(5) yes
    Sn1 Cl1 2_755 2.4162(5) ?
    Sn1 Cl2 . 2.4389(5) yes
    Sn1 Cl2 2_755 2.4389(5) ?
    Sn1 Cl3 . 2.4253(5) yes
    Sn1 Cl3 2_755 2.4253(5) ?
    O1W H1WA . 0.8499 ?
    O1W H1WB . 0.8496 ?
    N1 H1 . 0.8600 ?
    N1 C1 . 1.345(3) yes
    N1 C5 . 1.350(3) yes
    C1 C2 . 1.417(3) yes
    C1 N2 . 1.315(3) yes
    C2 C3 . 1.356(3) yes
    C2 Cl4 . 1.713(2) yes
    C3 H3 . 0.9300 ?
    C3 C4 . 1.393(3) yes
    C4 C5 . 1.348(3) yes
    C4 Cl5 . 1.726(2) yes
    C5 H5 . 0.9300 ?
    N2 H2A . 0.8600 ?
    N2 H2B . 0.8600 ?
loop_
    _geom_angle_atom_site_label_1
    _geom_angle_atom_site_label_2
    _geom_angle_atom_site_label_3
    _geom_angle_site_symmetry_1
    _geom_angle_site_symmetry_3
    _geom_angle
    _geom_angle_publ_flag
    Cl1 Sn1 Cl1 . 2_755 180.0 ?
    Cl1 Sn1 Cl2 . . 90.722(19) yes
    Cl1 Sn1 Cl2 2_755 . 89.278(19) yes
    Cl1 Sn1 Cl2 . 2_755 89.277(19) yes
    Cl1 Sn1 Cl2 2_755 2_755 90.723(19) ?
    Cl1 Sn1 Cl3 . . 89.906(19) yes
    Cl1 Sn1 Cl3 . 2_755 90.093(19) yes
    Cl1 Sn1 Cl3 2_755 2_755 89.907(19) ?
    Cl1 Sn1 Cl3 2_755 . 90.093(19) yes
    Cl2 Sn1 Cl2 2_755 . 180.0 ?
    Cl3 Sn1 Cl2 2_755 . 89.81(2) yes
    Cl3 Sn1 Cl2 2_755 2_755 90.19(2) ?
    Cl3 Sn1 Cl2 . . 90.19(2) yes
    Cl3 Sn1 Cl2 . 2_755 89.81(2) yes
    Cl3 Sn1 Cl3 . 2_755 180.0 ?
    H1WA O1W H1WB . . 109.5 ?
    C1 N1 H1 . . 117.8 ?
    C1 N1 C5 . . 124.32(17) yes
    C5 N1 H1 . . 117.8 ?
    N1 C1 C2 . . 116.00(18) yes
    N2 C1 N1 . . 119.49(18) yes
    N2 C1 C2 . . 124.50(19) yes
    C1 C2 Cl4 . . 117.52(16) yes
    C3 C2 C1 . . 120.82(18) yes
    C3 C2 Cl4 . . 121.66(15) yes
    C2 C3 H3 . . 120.1 ?
    C2 C3 C4 . . 119.71(18) yes
    C4 C3 H3 . . 120.1 ?
    C3 C4 Cl5 . . 120.22(16) yes
    C5 C4 C3 . . 119.70(19) yes
    C5 C4 Cl5 . . 120.08(18) yes
    N1 C5 H5 . . 120.3 ?
    C4 C5 N1 . . 119.4(2) yes
    C4 C5 H5 . . 120.3 ?
    C1 N2 H2A . . 120.0 ?
    C1 N2 H2B . . 120.0 ?
    H2A N2 H2B . . 120.0 ?
loop_
    _geom_torsion_atom_site_label_1
    _geom_torsion_atom_site_label_2
    _geom_torsion_atom_site_label_3
    _geom_torsion_atom_site_label_4
    _geom_torsion_site_symmetry_1
    _geom_torsion_site_symmetry_2
    _geom_torsion_site_symmetry_3
    _geom_torsion_site_symmetry_4
    _geom_torsion
    _geom_torsion_publ_flag
    N1 C1 C2 C3 . . . . 0.4(3) ?
    N1 C1 C2 Cl4 . . . . -178.93(15) ?
    C1 N1 C5 C4 . . . . 0.3(3) ?
    C1 C2 C3 C4 . . . . 0.0(3) ?
    C2 C3 C4 C5 . . . . -0.3(3) ?
    C2 C3 C4 Cl5 . . . . -179.42(16) ?
    C3 C4 C5 N1 . . . . 0.1(3) ?
    C5 N1 C1 C2 . . . . -0.6(3) ?
    C5 N1 C1 N2 . . . . 178.8(2) ?
    N2 C1 C2 C3 . . . . -179.0(2) ?
    N2 C1 C2 Cl4 . . . . 1.7(3) ?
    Cl4 C2 C3 C4 . . . . 179.31(16) ?
    Cl5 C4 C5 N1 . . . . 179.25(16) ?
loop_
    _geom_hbond_atom_site_label_D
    _geom_hbond_atom_site_label_H
    _geom_hbond_atom_site_label_A
    _geom_hbond_site_symmetry_A
    _geom_hbond_distance_DH
    _geom_hbond_distance_HA
    _geom_hbond_distance_DA
    _geom_hbond_angle_DHA
    _geom_hbond_publ_flag
    N1 H1 O1W . 0.8600 1.8600 2.685(2) 160.00 yes
    O1W H1WA Cl1 2_655 0.8500 2.6700 3.296(2) 131.00 yes
    O1W H1WB Cl2 . 0.8500 2.4700 3.301(2) 168.00 yes
    N2 H2A Cl3 1_565 0.8600 2.7800 3.381(2) 129.00 yes
    N2 H2A O1W . 0.8600 2.3800 3.065(3) 137.00 yes
    N2 H2B Cl4 . 0.8600 2.6100 2.986(2) 108.00 no
    N2 H2B Cl2 2_765 0.8600 2.6700 3.435(2) 149.00 yes
    C3 H3 Cl3 1_566 0.9300 2.7700 3.695(2) 177.00 yes
    C5 H5 Cl2 2_655 0.9300 2.8000 3.615(2) 147.00 yes
_shelx_space_group_comment     ?
_shelx_estimated_absorpt_T_min     ?
_shelx_estimated_absorpt_T_max     ?
_shelx_hkl_file
;
   1   0   0  734.43   12.30
   1   0   0  601.64   11.90
  -2   0   0  345.17    7.70
  -2   0   0  338.27    7.30
  -2   0   0  339.97    7.40
   2   0   0  346.77    7.50
   2   0   0  337.77    7.20
   2   0   0  331.47    7.70
   2   0   0  350.66    7.80
  -3   0   0    6.30    1.00
  -3   0   0    9.80    1.30
  -3   0   0    4.80    1.00
  -3   0   0    9.70    1.30
  -3   0   0    9.60    1.40
   3   0   0    8.60    1.20
   3   0   0    7.10    1.20
   3   0   0    8.80    1.40
   3   0   0    9.40    1.40
  -4   0   0 1322.07   26.40
  -4   0   0 1298.47   25.70
  -4   0   0 1339.37   26.50
  -4   0   0 1313.97   25.60
  -4   0   0 1304.77   25.60
   4   0   0 1314.67   25.80
   4   0   0 1327.77   26.00
   4   0   0 1326.87   26.50
   4   0   0 1340.57   26.50
  -5   0   0 1052.49   22.60
  -5   0   0 1034.20   21.60
  -5   0   0 1005.90   21.60
  -5   0   0 1011.10   21.50
  -5   0   0 1066.19   22.60
   5   0   0 1026.70   21.80
   5   0   0 1046.00   22.60
   5   0   0 1009.60   22.00
   5   0   0 1004.90   22.50
  -6   0   0  218.68    9.20
  -6   0   0  210.48    7.70
  -6   0   0  218.18    7.70
   6   0   0  220.68    7.80
   6   0   0  197.78    8.00
   6   0   0  207.98    8.00
   6   0   0  223.78    8.50
  -7   0   0   47.90    3.90
   7   0   0   39.70    3.60
   7   0   0   48.80    4.30
   7   0   0   43.10    3.80
   8   0   0  136.49    7.40
   8   0   0  140.69    7.70
   8   0   0  128.39    6.80
   9   0   0   34.90    4.90
   9   0   0   42.40    5.00
  10   0   0   14.60    3.70
  10  -1   0   21.90    4.20
   9  -1   0   84.19    6.40
   8  -1   0   98.59    6.80
   8  -1   0  103.39    5.70
   8  -1   0  109.39    6.60
   7  -1   0   36.20    3.20
   7  -1   0   43.60    3.90
   7  -1   0   43.70    4.00
  -7   1   0   39.40    4.20
  -7   1   0   38.90    3.50
   6  -1   0   61.89    4.10
   6  -1   0   54.79    3.40
   6  -1   0   55.09    4.10
   6  -1   0   60.49    4.30
  -6   1   0   57.99    4.20
  -6   1   0   51.99    3.70
  -6   1   0   58.49    4.20
  -6   1   0   57.79    3.80
   5  -1   0  636.64   15.80
   5  -1   0  639.24   15.70
   5  -1   0  644.24   14.30
   5  -1   0  625.04   15.10
  -5   1   0  643.74   15.70
  -5   1   0  632.74   14.80
  -5   1   0  633.34   15.00
  -5   1   0  627.54   14.70
  -5   1   0  629.14   15.60
   4  -1   0 3917.91   69.69
   4  -1   0 3891.51   69.19
   4  -1   0 3940.31   69.79
   4  -1   0 3846.32   67.99
  -4   1   0 3810.42   68.89
  -4   1   0 3836.02   69.59
  -4   1   0 3807.62   68.59
  -4   1   0 3926.81   69.69
  -4   1   0 3927.31   65.99
  -4   1   0 3897.01   68.69
   3  -1   0  474.75    9.70
   3  -1   0  469.65   10.80
   3  -1   0  472.85   11.00
   3  -1   0  456.65   10.50
   3  -1   0  467.75   10.20
  -3   1   0  458.35   10.80
  -3   1   0  475.55   10.50
  -3   1   0  465.75   10.90
  -3   1   0  469.35   10.30
  -3   1   0  452.55   10.20
   2  -1   0 6841.82  122.09
   2  -1   0 7320.67  122.69
  -2   1   0 6946.31  120.69
  -2   1   0 7217.48  122.99
  -2   1   0 7126.79  125.49
  -1   1   0  469.25    9.10
  -2  -1   0 1173.28   22.10
  -2  -1   0 1162.48   21.60
  -2  -1   0 1203.28   21.80
   2   1   0 1175.28   21.90
   2   1   0 1206.28   22.20
   2   1   0 1184.78   22.20
  -3  -1   0  486.45   10.70
  -3  -1   0  499.05   11.20
  -3  -1   0  494.05   10.70
  -3  -1   0  483.05   11.20
  -3  -1   0  490.85   10.60
   3   1   0  499.75   11.30
   3   1   0  490.05   11.50
   3   1   0  468.05   10.80
   3   1   0  486.05   11.20
  -4  -1   0 1185.68   23.60
  -4  -1   0 1172.38   23.50
  -4  -1   0 1194.88   23.60
  -4  -1   0 1194.98   24.30
  -4  -1   0 1215.98   24.30
   4   1   0 1193.88   24.40
   4   1   0 1174.38   24.40
   4   1   0 1189.48   23.90
   4   1   0 1201.68   24.40
  -5  -1   0  614.44   14.50
  -5  -1   0  613.84   15.20
  -5  -1   0  631.84   14.60
  -5  -1   0  621.24   14.60
   5   1   0  621.44   15.40
   5   1   0  607.54   14.90
   5   1   0  611.14   15.30
   5   1   0  608.74   15.30
  -6  -1   0  153.68    6.40
  -6  -1   0  149.29    6.20
   6   1   0  139.79    6.70
   6   1   0  150.38    6.80
   6   1   0  144.49    6.70
   6   1   0  139.99    6.40
  -7  -1   0   26.30    3.40
   7   1   0   24.50    3.60
   7   1   0   23.30    3.40
   7   1   0   22.10    3.30
   8   1   0   27.40    4.20
   8   1   0   33.20    4.40
   8   1   0   31.50    4.40
   9   1   0   13.20    3.20
   9   1   0   16.50    3.40
  10  -2   0    8.80    2.80
   9  -2   0   78.19    6.40
   8  -2   0   45.50    3.50
   8  -2   0   36.20    4.60
  -8   2   0   53.19    5.40
   7  -2   0    1.60    1.10
   7  -2   0    0.90    1.30
   7  -2   0    3.90    1.80
  -7   2   0    1.10    1.30
   6  -2   0   52.59    3.00
   6  -2   0   60.99    4.10
   6  -2   0   52.59    4.00
  -6   2   0   50.49    3.50
  -6   2   0   48.00    3.80
  -6   2   0   54.19    4.00
  -6   2   0   50.39    3.60
  -6   2   0   51.49    2.00
   5  -2   0 1197.98   24.10
   5  -2   0 1173.98   22.80
   5  -2   0 1194.38   25.60
   5  -2   0 1159.18   24.90
  -5   2   0 1191.18   24.80
  -5   2   0 1181.88   25.50
  -5   2   0 1199.78   25.50
  -5   2   0 1201.08   24.40
   4  -2   0 3019.70   55.69
   4  -2   0 3025.00   55.09
   4  -2   0 3077.59   52.89
   4  -2   0 3070.69   54.49
  -4   2   0 2973.10   55.49
  -4   2   0 2997.40   54.89
  -4   2   0 2977.20   55.49
  -4   2   0 3086.49   54.69
   3  -2   0  421.76    9.70
   3  -2   0  398.36   10.00
   3  -2   0  423.96    8.00
  -3   2   0  425.36    9.80
  -3   2   0  352.46    9.70
  -3   2   0  419.86   10.10
   2  -2   0 9521.65  169.68
   2  -2   0 9999.00  166.78
   2  -2   0 9691.63  167.08
   2  -2   0 9461.45  171.68
  -2   2   0 9792.32  171.68
  -2   2   0 9846.01  165.98
   1  -2   0  680.53   14.40
   1  -2   0  874.41   15.30
  -1  -2   0 3172.88   54.19
  -1  -2   0 2781.72   53.89
  -1  -2   0 3115.19   54.59
   1   2   0 3297.07   54.79
   1   2   0 3251.77   54.39
   1   2   0 3229.68   54.69
  -2  -2   0    0.20    0.50
  -2  -2   0   -0.30    0.40
  -2  -2   0    0.70    0.50
  -2  -2   0    0.30    0.50
   2   2   0    0.00    0.50
   2   2   0   -0.40    0.60
   2   2   0   -0.10    0.40
   2   2   0   -0.30    0.40
  -3  -2   0   61.29    3.00
  -3  -2   0   57.79    2.70
  -3  -2   0   59.59    3.00
  -3  -2   0   68.59    3.20
  -3  -2   0   59.39    2.80
  -3  -2   0   63.19    2.90
   3   2   0   60.29    3.00
   3   2   0   62.29    3.20
   3   2   0   61.49    3.10
  -4  -2   0  491.15   11.70
  -4  -2   0  476.35   11.50
  -4  -2   0  497.55   12.30
  -4  -2   0  489.95   11.70
  -4  -2   0  495.15   12.30
   4   2   0  487.85   12.40
   4   2   0  499.45   12.50
   4   2   0  486.85   12.00
   4   2   0  491.25   13.00
  -5  -2   0  319.17    9.30
  -5  -2   0  310.57    9.00
  -5  -2   0  320.37    9.30
  -5  -2   0  307.57    9.60
  -5  -2   0  313.27    9.70
   5   2   0  307.37    9.80
   5   2   0  307.37   10.20
   5   2   0  314.17    9.90
   5   2   0  307.07    9.50
  -6  -2   0    1.70    1.00
   6   2   0    1.60    1.20
   6   2   0    1.00    1.20
   6   2   0    4.90    1.50
  -7  -2   0   15.80    2.90
   7   2   0   15.20    3.00
   7   2   0   11.10    2.50
   7   2   0   12.30    2.50
   8   2   0   11.30    2.90
   8   2   0    8.50    2.50
   8   2   0    8.40    2.40
   9   2   0   10.20    3.10
   9   2   0   16.30    3.70
  10  -3   0    3.40    2.50
   9  -3   0   44.30    5.80
   8  -3   0   83.69    6.00
  -8   3   0   80.49    5.70
   7  -3   0   17.80    2.10
   7  -3   0   16.20    2.90
   7  -3   0   14.90    2.70
  -7   3   0   19.80    3.00
   6  -3   0    0.80    0.90
   6  -3   0   -1.00    0.80
   6  -3   0    0.40    1.00
   6  -3   0   -0.10    0.60
  -6   3   0    0.20    0.80
  -6   3   0    0.20    0.80
  -6   3   0    2.60    1.20
  -6   3   0    0.20    0.90
   5  -3   0  568.64   13.80
   5  -3   0  568.84   15.00
   5  -3   0  597.94   11.70
   5  -3   0  586.14   14.60
   5  -3   0  594.74   15.30
  -5   3   0  581.84   15.10
  -5   3   0  532.25   13.80
  -5   3   0  597.04   15.20
  -5   3   0  597.04   14.70
   4  -3   0  130.89    5.50
   4  -3   0  123.69    5.40
   4  -3   0  131.59    5.20
  -4   3   0  119.99    5.30
  -4   3   0  134.29    5.30
  -4   3   0  122.49    5.40
   3  -3   0  321.97    8.30
   3  -3   0  319.17    8.10
   3  -3   0  306.77    8.60
   3  -3   0  324.87    8.10
  -3   3   0  313.27    8.40
  -3   3   0  310.97    8.00
  -3   3   0  302.67    8.60
   2  -3   0  393.26    9.00
   2  -3   0  394.26    8.90
   2  -3   0  389.66    9.40
   2  -3   0  380.36    9.00
   2  -3   0  380.06    9.40
  -2   3   0  388.96    9.50
  -2   3   0  380.76    9.40
  -2   3   0  383.06    9.40
  -2   3   0  385.26    9.10
   1  -3   0  708.23   13.90
   1  -3   0  702.83   14.40
   1  -3   0  691.63   14.40
   1  -3   0  728.93   14.00
   1  -3   0  688.93   13.80
  -1   3   0  708.73   14.50
  -1   3   0  702.93   14.20
  -1   3   0  706.13   14.50
   0  -3   0 3884.51   72.69
   0  -3   0 4209.78   72.19
   0  -3   0 4201.48   72.29
   0  -3   0 4234.78   72.89
   0   3   0 4250.07   72.99
   0   3   0 4222.18   72.69
   0   3   0 4372.76   73.09
  -1  -3   0  605.54   12.00
  -1  -3   0  600.84   12.10
  -1  -3   0  607.24   12.60
  -1  -3   0  594.74   12.60
  -1  -3   0  606.04   12.10
   1   3   0  598.74   12.70
   1   3   0  598.74   12.70
   1   3   0  592.14   12.40
  -2  -3   0  100.09    3.50
  -2  -3   0   96.49    3.40
  -2  -3   0   94.09    3.70
  -2  -3   0   96.69    3.40
  -2  -3   0   96.49    3.40
  -2  -3   0   97.99    3.70
   2   3   0  100.49    3.90
   2   3   0   95.29    4.30
   2   3   0   92.99    3.60
   2   3   0   99.49    3.90
  -3  -3   0  111.19    4.10
  -3  -3   0  115.09    4.30
  -3  -3   0  111.39    4.10
  -3  -3   0  113.29    4.50
   3   3   0  106.79    4.50
   3   3   0  108.99    4.60
   3   3   0  111.29    4.40
   3   3   0  118.19    5.20
  -4  -3   0  111.09    4.70
  -4  -3   0   97.39    4.60
  -4  -3   0  108.19    4.50
  -4  -3   0  106.09    4.40
   4   3   0  107.99    4.90
   4   3   0  102.59    4.70
   4   3   0  102.59    5.40
   4   3   0  115.99    5.10
  -5  -3   0  151.38    6.10
  -5  -3   0  151.78    6.20
   5   3   0  154.88    6.40
   5   3   0  154.18    6.60
   5   3   0  158.28    7.30
   5   3   0  157.88    6.60
  -6  -3   0   60.09    4.20
   6   3   0   56.79    4.20
   6   3   0   47.90    4.40
   6   3   0   51.69    4.10
  -7  -3   0   84.59    5.40
   7   3   0   77.79    5.50
   7   3   0   75.29    5.80
   7   3   0   78.19    5.40
   8   3   0   32.50    4.50
   8   3   0   39.50    5.40
   8   3   0   32.60    4.40
   9   3   0   15.10    3.40
  10  -4   0   11.50    3.30
   9  -4   0   67.49    6.00
  -9   4   0   75.19    6.00
   8  -4   0   75.99    5.60
  -8   4   0   67.89    5.20
   7  -4   0   -1.60    1.00
  -7   4   0   -1.20    1.00
   6  -4   0   96.29    5.70
   6  -4   0  116.79    6.20
   6  -4   0   93.39    5.30
  -6   4   0   91.99    5.60
  -6   4   0   88.39    5.20
  -6   4   0   88.29    5.50
   5  -4   0  322.27    9.60
   5  -4   0  324.87   10.00
   5  -4   0  315.07   10.40
   5  -4   0  331.57   10.60
  -5   4   0  334.07   10.70
  -5   4   0  334.57   10.60
  -5   4   0  327.77   10.10
  -5   4   0  318.77    9.50
   4  -4   0 2950.80   53.79
   4  -4   0 2951.00   55.09
   4  -4   0 2872.51   54.89
   4  -4   0 2981.00   54.29
  -4   4   0 2929.91   54.39
  -4   4   0 2930.41   53.59
  -4   4   0 2943.31   55.09
   3  -4   0  109.39    4.40
   3  -4   0  108.89    4.80
   3  -4   0  103.49    4.30
   3  -4   0  106.99    4.70
   3  -4   0  109.79    4.30
  -3   4   0  106.69    4.50
  -3   4   0  105.99    4.80
  -3   4   0  112.89    4.90
   2  -4   0  853.21   17.30
   2  -4   0  860.61   17.60
   2  -4   0  846.32   18.10
   2  -4   0  859.11   17.50
   2  -4   0  835.82   18.10
  -2   4   0  864.61   18.30
  -2   4   0  861.11   17.80
  -2   4   0  850.91   15.60
  -2   4   0  867.21   18.30
   1  -4   0   74.59    3.10
   1  -4   0   73.79    3.40
   1  -4   0   75.29    3.40
   1  -4   0   78.29    3.20
   1  -4   0   75.49    3.00
  -1   4   0   81.79    3.40
  -1   4   0   77.79    3.50
  -1   4   0   75.19    3.50
  -1   4   0   76.89    2.90
   0  -4   0 3270.67   56.69
   0  -4   0 3248.48   57.39
   0  -4   0 3258.97   56.69
   0  -4   0 3189.78   56.59
   0  -4   0 3211.98   57.39
   0   4   0 3136.49   57.29
   0   4   0 3215.88   57.19
   0   4   0 3255.07   57.59
   0   4   0 3216.68   57.59
  -1  -4   0 1216.48   23.40
  -1  -4   0 1184.58   22.70
  -1  -4   0 1193.78   22.80
  -1  -4   0 1195.98   23.30
  -1  -4   0 1198.18   22.60
   1   4   0 1218.48   23.60
   1   4   0 1162.68   24.10
   1   4   0 1199.28   23.50
   1   4   0 1173.58   23.20
  -2  -4   0  123.09    4.70
  -2  -4   0  120.39    4.20
  -2  -4   0  137.09    4.60
  -2  -4   0  121.39    4.20
   2   4   0  123.59    4.80
   2   4   0  124.09    4.80
   2   4   0  121.59    4.60
   2   4   0  114.69    5.20
  -3  -4   0  114.79    4.80
  -3  -4   0  114.89    4.60
  -3  -4   0  116.99    4.60
  -3  -4   0  120.39    4.40
  -3  -4   0  114.89    4.60
   3   4   0  118.79    5.70
   3   4   0  120.79    4.90
   3   4   0  123.79    5.10
   3   4   0  114.59    4.90
  -4  -4   0  537.35   13.60
  -4  -4   0  534.15   13.20
  -4  -4   0  524.05   13.20
  -4  -4   0  527.55   13.10
   4   4   0  531.75   13.80
   4   4   0  522.05   13.70
   4   4   0  513.65   13.40
   4   4   0  540.95   15.10
  -5  -4   0  311.77    9.90
   5   4   0  317.57   10.40
   5   4   0  309.67   10.00
   5   4   0  290.37   10.00
   5   4   0  302.27   11.30
  -6  -4   0  169.88    7.60
   6   4   0  192.28    9.20
   6   4   0  178.48    7.80
   6   4   0  175.28    8.00
  -7  -4   0  105.29    6.40
   7   4   0  108.39    6.50
   7   4   0  101.09    7.20
   7   4   0   96.59    6.30
   8   4   0   59.69    5.50
  10  -5   0    6.80    2.60
   9  -5   0   36.20    5.10
  -9   5   0   46.50    5.50
   8  -5   0   78.39    6.00
  -8   5   0   81.99    6.10
   7  -5   0    2.40    1.60
  -7   5   0    4.40    1.90
   6  -5   0  366.46   14.50
   6  -5   0  367.16   11.80
  -6   5   0  371.86   12.50
  -6   5   0  377.26   12.00
   5  -5   0  194.68    8.00
   5  -5   0  188.88    7.50
   5  -5   0  208.98    8.30
   5  -5   0  210.58    7.50
  -5   5   0  202.88    8.20
  -5   5   0  204.88    8.00
   4  -5   0 2176.28   42.80
   4  -5   0 2179.78   41.90
   4  -5   0 2166.58   41.50
   4  -5   0 2179.68   41.80
   4  -5   0 2222.28   43.00
  -4   5   0 2162.58   42.30
  -4   5   0 2193.78   42.90
  -4   5   0 2193.88   43.00
   3  -5   0  323.07    9.10
   3  -5   0  321.87    9.70
   3  -5   0  318.47    9.70
   3  -5   0  326.67    9.20
   3  -5   0  334.67    9.10
  -3   5   0  318.67    9.80
  -3   5   0  335.27    9.60
  -3   5   0  322.37    9.80
   2  -5   0  295.57    8.70
   2  -5   0  295.27    8.10
   2  -5   0  282.37    8.10
   2  -5   0  289.57    8.10
   2  -5   0  295.97    8.70
  -2   5   0  295.27    8.90
  -2   5   0  306.97    6.90
  -2   5   0  299.97    8.90
  -2   5   0  302.37    8.60
   1  -5   0  772.72   16.10
   1  -5   0  749.53   16.70
   1  -5   0  763.32   16.20
   1  -5   0  762.02   16.90
   1  -5   0  767.12   16.00
  -1   5   0  771.82   17.00
  -1   5   0  762.52   17.00
  -1   5   0  752.12   15.80
  -1   5   0  770.82   16.60
   0  -5   0 1008.30   20.10
   0  -5   0 1010.80   20.30
   0  -5   0 1005.10   20.90
   0  -5   0 1039.90   20.40
   0   5   0 1013.00   21.20
   0   5   0 1017.50   21.00
   0   5   0 1024.50   21.30
   0   5   0 1000.00   20.80
  -1  -5   0  545.05   12.30
  -1  -5   0  548.15   12.90
  -1  -5   0  535.45   12.30
  -1  -5   0  536.35   12.00
   1   5   0  547.55   13.10
   1   5   0  543.15   13.60
   1   5   0  541.95   12.80
   1   5   0  545.15   13.10
  -2  -5   0  637.44   14.50
  -2  -5   0  612.54   14.00
  -2  -5   0  609.34   13.50
  -2  -5   0  624.94   14.00
   2   5   0  597.04   14.50
   2   5   0  628.44   14.50
   2   5   0  615.44   14.70
   2   5   0  622.34   14.70
   2   5   0  582.94   15.40
  -3  -5   0  463.65   11.70
  -3  -5   0  452.85   11.80
  -3  -5   0  461.35   12.20
   3   5   0  457.85   13.50
   3   5   0  456.05   12.20
   3   5   0  436.86   12.00
   3   5   0  450.25   12.30
  -4  -5   0  462.35   12.50
  -4  -5   0  471.75   13.10
   4   5   0  461.25   12.70
   4   5   0  443.96   14.30
   4   5   0  448.26   12.90
   4   5   0  459.35   12.90
  -5  -5   0  155.78    6.90
   5   5   0  160.28    7.10
   5   5   0  148.79    8.10
   5   5   0  156.18    7.10
  -6  -5   0   99.09    5.90
   6   5   0  101.09    6.00
   6   5   0  102.49    7.10
   6   5   0   95.89    5.90
  -7  -5   0   40.20    4.70
   7   5   0   43.10    6.00
   7   5   0   35.50    4.60
  10  -6   0    1.80    2.30
   9  -6   0   45.80    5.80
  -9   6   0   60.79    6.70
   8  -6   0  205.58    9.80
  -8   6   0  221.18   10.30
   7  -6   0   16.00    3.20
  -7   6   0   14.90    3.10
   6  -6   0    8.70    2.20
  -6   6   0    9.50    2.40
  -6   6   0    5.20    1.90
   5  -6   0  356.56   11.30
   5  -6   0  363.46   12.00
   5  -6   0  370.76   11.10
  -5   6   0  366.76   12.20
  -5   6   0  373.16   11.80
  -5   6   0  360.56   12.50
   4  -6   0  450.75   12.30
   4  -6   0  439.96   13.00
   4  -6   0  459.65   13.40
   4  -6   0  458.95   12.40
  -4   6   0  465.45   13.50
  -4   6   0  456.25   12.90
  -4   6   0  452.55   13.40
   3  -6   0  644.24   15.50
   3  -6   0  654.33   15.40
   3  -6   0  640.44   16.10
   3  -6   0  629.34   15.20
  -3   6   0  635.74   16.30
  -3   6   0  634.44   12.40
  -3   6   0  663.73   16.00
  -3   6   0  642.64   16.40
   2  -6   0    2.80    0.90
   2  -6   0    1.60    0.80
   2  -6   0    2.60    1.00
   2  -6   0    2.00    0.90
  -2   6   0    2.60    1.10
  -2   6   0    1.90    0.70
  -2   6   0    2.10    0.90
  -2   6   0    2.20    1.10
   1  -6   0  122.79    5.30
   1  -6   0  135.79    4.90
   1  -6   0  137.09    5.20
   1  -6   0  130.09    5.10
  -1   6   0  126.49    4.90
  -1   6   0  135.39    5.60
  -1   6   0  130.09    5.40
  -1   6   0  123.19    5.50
   0  -6   0  681.03   15.40
   0  -6   0  680.53   15.90
   0  -6   0  689.53   14.90
   0  -6   0  684.53   15.40
   0   6   0  670.73   15.90
   0   6   0  702.63   16.30
   0   6   0  681.93   15.90
   0   6   0  681.03   16.20
  -1  -6   0  679.13   15.50
  -1  -6   0  666.03   15.60
  -1  -6   0  701.93   16.10
   1   6   0  694.53   16.20
   1   6   0  692.83   16.50
   1   6   0  688.53   17.00
   1   6   0  701.73   16.40
  -2  -6   0  263.47    7.90
  -2  -6   0  257.57    8.00
   2   6   0  249.58    8.20
   2   6   0  233.48    8.10
   2   6   0  227.48    8.10
   2   6   0  239.38    9.10
   2   6   0  235.18    8.30
  -3  -6   0  171.88    6.80
  -3  -6   0  173.68    6.70
   3   6   0  168.98    7.00
   3   6   0  174.08    8.10
   3   6   0  162.08    6.80
   3   6   0  168.28    6.90
  -4  -6   0   66.09    4.50
   4   6   0   64.39    5.30
   4   6   0   67.49    4.50
   4   6   0   70.79    4.60
  -5  -6   0    5.40    1.70
   5   6   0    7.70    2.70
   5   6   0    6.20    2.00
   5   6   0    5.70    1.80
  -6  -6   0    5.00    1.90
   6   6   0    4.60    2.40
   6   6   0    5.20    1.90
   7   6   0   21.90    3.90
  10  -7   0    9.70    3.20
 -10   7   0    8.40    3.00
   9  -7   0   24.20    4.40
  -9   7   0   32.00    5.00
   8  -7   0   12.40    3.00
  -8   7   0    9.40    2.90
   7  -7   0   39.10    4.70
  -7   7   0   38.40    4.70
   6  -7   0    7.00    2.10
  -6   7   0    9.60    2.60
  -6   7   0    4.60    2.20
   5  -7   0  153.68    7.00
   5  -7   0  155.68    7.20
  -5   7   0  154.98    7.50
  -5   7   0  156.88    7.70
   4  -7   0   47.90    3.70
   4  -7   0   42.80    3.50
  -4   7   0   36.80    4.30
  -4   7   0   42.00    3.80
  -4   7   0   44.70    4.00
   3  -7   0   48.20    3.50
   3  -7   0   50.69    3.60
  -3   7   0   44.00    3.70
  -3   7   0   49.30    4.00
  -3   7   0   55.09    2.40
  -3   7   0   58.19    4.30
   2  -7   0   36.80    3.00
   2  -7   0   33.60    3.00
   2  -7   0   33.80    2.80
   2  -7   0   30.60    3.30
  -2   7   0   35.40    3.40
  -2   7   0   32.40    3.40
  -2   7   0   27.70    3.20
  -2   7   0   33.40    2.50
   1  -7   0  243.78    8.00
   1  -7   0  241.28    8.10
   1  -7   0  241.38    8.30
  -1   7   0  247.48    8.70
  -1   7   0  253.07    8.00
  -1   7   0  236.48    8.30
  -1   7   0  247.18    8.70
   0  -7   0  128.89    5.60
   0  -7   0  144.69    5.90
   0  -7   0  139.39    6.00
   0   7   0  140.99    6.30
   0   7   0  135.49    6.10
   0   7   0  143.19    6.20
   0   7   0  137.59    6.20
  -1  -7   0   93.49    4.70
  -1  -7   0   96.19    4.80
   1   7   0   91.29    5.00
   1   7   0  106.69    5.30
   1   7   0   99.29    5.60
   1   7   0  103.29    5.30
  -2  -7   0    9.10    1.90
   2   7   0    6.10    2.00
   2   7   0    7.20    1.80
   2   7   0    7.60    1.80
   2   7   0    7.60    1.90
   2   7   0    5.20    1.50
  -3  -7   0    3.50    1.40
   3   7   0    2.90    1.30
   3   7   0    5.70    1.80
   3   7   0    3.10    1.80
  -4  -7   0    2.40    1.40
   4   7   0    1.30    1.30
   4   7   0    0.20    1.00
   4   7   0    2.10    1.70
  -5  -7   0    6.90    2.20
   5   7   0    4.30    2.00
   5   7   0    5.40    2.50
  -6  -7   0   15.50    3.40
   6   7   0   13.70    3.10
  -9   8   0   20.60    4.30
  -8   8   0   17.80    3.90
  -7   8   0    3.80    2.20
  -6   8   0   -1.50    1.20
  -5   8   0    3.10    1.80
  -5   8   0    0.30    1.20
   4  -8   0  175.18    7.60
  -4   8   0  190.98    8.30
  -4   8   0  176.28    8.30
   3  -8   0  130.29    6.30
  -3   8   0  140.29    7.10
  -3   8   0  132.69    6.70
   2  -8   0   28.90    3.40
  -2   8   0   23.30    3.20
  -2   8   0   28.30    3.50
  -2   8   0   24.70    2.70
  -2   8   0   17.90    3.10
   1  -8   0   19.70    2.70
  -1   8   0   12.20    2.40
  -1   8   0   15.90    2.60
  -1   8   0   13.00    2.40
  -1   8   0   21.10    2.80
   0  -8   0   19.50    2.80
   0   8   0   15.20    2.60
   0   8   0   21.60    3.10
   0   8   0   11.70    2.20
   0   8   0   17.10    2.80
  -1  -8   0    1.20    1.00
   1   8   0    0.70    1.30
   1   8   0    0.60    0.80
   1   8   0    1.20    1.20
  -2  -8   0    6.90    1.90
   2   8   0    7.90    2.40
   2   8   0    8.20    2.10
   2   8   0    7.70    1.90
  -3  -8   0   80.39    5.30
   3   8   0   81.79    6.30
   3   8   0   74.49    5.10
   3   8   0   85.29    5.50
  -4  -8   0   79.59    5.60
   4   8   0   83.59    5.80
   4   8   0   74.19    6.50
  -5  -8   0   35.30    4.60
   5   8   0   39.40    5.10
  -9   9   0    6.10    2.70
  -8   9   0   27.30    4.80
  -7   9   0   -2.40    1.50
  -6   9   0   23.90    4.20
  -5   9   0   44.00    5.00
  -5   9   0   55.49    5.00
   4  -9   0   87.19    5.70
  -4   9   0   98.79    6.20
  -4   9   0   86.09    5.90
   3  -9   0   24.40    3.60
  -3   9   0   21.30    3.40
  -3   9   0   21.40    3.30
   2  -9   0   29.30    3.50
  -2   9   0   30.90    4.10
  -2   9   0   27.70    3.70
   1  -9   0   10.50    2.20
  -1   9   0   12.90    2.60
  -1   9   0   12.50    2.40
  -1   9   0   16.80    2.90
   0  -9   0   46.00    3.90
   0   9   0   46.20    4.10
   0   9   0   46.70    4.00
   0   9   0   47.80    4.10
  -1  -9   0  103.49    6.00
   1   9   0   94.69    5.70
   1   9   0   94.19    6.30
   1   9   0  101.79    6.10
  -2  -9   0  168.68    8.00
   2   9   0  157.18    8.50
   2   9   0  165.08    8.00
  -3  -9   0  135.49    7.50
   3   9   0  128.29    8.30
   3   9   0  148.99    7.80
  -4  -9   0   51.09    5.70
   4   9   0   50.49    5.50
  -8  10   0   24.80    4.60
  -7  10   0   20.70    4.20
  -6  10   0    4.30    2.20
  -5  10   0   10.70    2.70
  -4  10   0   41.30    4.90
  -4  10   0   29.70    4.20
   3 -10   0   23.60    3.50
  -3  10   0   28.90    4.20
  -3  10   0   23.70    3.90
   2 -10   0   44.10    4.80
  -2  10   0   38.40    4.50
  -2  10   0   47.00    5.10
   1 -10   0  138.99    7.30
  -1  10   0  123.69    7.10
  -1  10   0  149.19    7.60
   0 -10   0  152.58    7.70
   0  10   0  154.18    7.90
   0  10   0  136.19    9.30
   0  10   0  152.58    7.80
  -1 -10   0   59.99    5.10
   1  10   0   70.99    5.70
   1  10   0   58.39    5.00
  -2 -10   0   30.00    4.20
   2  10   0   29.10    4.50
   2  10   0   27.40    4.10
  -7  11   0    2.90    2.70
  -6  11   0    4.90    2.50
  -5  11   0   16.40    3.80
  -4  11   0   18.90    3.90
  -3  11   0   47.00    5.70
   2 -11   0   52.19    7.90
  -2  11   0   54.69    6.00
   1 -11   0   34.60    4.60
  -1  11   0   25.90    4.20
   0 -11   0    5.50    2.10
   0  11   0    5.50    2.10
  -1 -11   0   -0.80    1.40
   1  11   0    1.10    1.70
  -3  12   0    0.60    2.00
  -2  12  -1   22.10    4.20
  -3  12  -1    3.30    2.50
  -4  12  -1    9.10    3.20
   1  11  -1    2.80    2.70
   1  11  -1   -0.50    1.60
   0  11  -1    2.60    2.00
  -1  11  -1   61.39    5.60
  -2  11  -1   43.30    5.60
  -2  11  -1   45.90    5.50
  -3  11  -1   15.10    3.60
  -3  11  -1   13.30    4.30
  -4  11  -1    6.90    2.70
  -5  11  -1    2.80    2.40
  -6  11  -1    0.10    2.20
  -7  11  -1    5.00    3.00
   3  10  -1   22.70    4.20
   2  10  -1   15.90    3.30
   2  10  -1    9.00    3.00
  -2 -10   1   17.40    3.40
   1  10  -1   23.30    4.00
   1  10  -1   19.00    3.60
  -1 -10   1   21.60    3.70
   0  10  -1   17.70    3.50
   0  10  -1   19.50    3.20
   0  10  -1   21.40    3.70
   0 -10   1   21.80    3.70
  -1  10  -1   70.99    5.40
  -1  10  -1   74.19    5.60
   1 -10   1   67.19    5.30
  -2  10  -1   16.30    3.10
  -2  10  -1   28.60    4.10
   2 -10   1   29.80    4.10
  -3  10  -1    0.70    1.30
  -3  10  -1    0.70    1.60
  -4  10  -1    4.70    2.30
  -4  10  -1    4.40    2.10
  -5  10  -1   12.00    3.00
  -6  10  -1    4.60    2.60
  -7  10  -1    5.10    2.70
  -8  10  -1    2.00    2.40
   4   9  -1   17.80    3.70
  -4  -9   1   22.70    3.80
   3   9  -1  103.99    7.50
   3   9  -1  112.99    7.00
  -3  -9   1   96.99    6.50
   2   9  -1   57.79    4.90
   2   9  -1   74.49    5.90
   2   9  -1   76.79    5.50
  -2  -9   1   65.09    5.20
   1   9  -1    8.40    2.60
   1   9  -1    5.70    2.00
   1   9  -1    9.10    2.40
  -1  -9   1    7.60    2.20
   0   9  -1    3.20    1.60
   0   9  -1    2.60    1.50
   0   9  -1    1.20    1.10
   0  -9   1    3.10    1.50
  -1   9  -1   24.60    3.70
  -1   9  -1   26.60    3.40
  -1   9  -1   25.50    3.60
   1  -9   1   24.00    3.40
  -2   9  -1   12.80    2.20
  -2   9  -1    8.40    2.30
  -2   9  -1   10.20    2.50
   2  -9   1   16.70    2.80
  -3   9  -1   29.10    3.90
  -3   9  -1   30.10    3.90
   3  -9   1   34.70    3.90
  -4   9  -1   22.80    3.70
  -4   9  -1   22.40    3.70
  -5   9  -1   45.50    5.20
  -6   9  -1   53.09    6.10
  -7   9  -1   51.99    6.30
  -8   9  -1    6.80    2.60
  -9   9  -1    5.30    2.70
   5   8  -1   14.10    3.20
  -5  -8   1   18.30    3.90
   4   8  -1   74.49    5.70
   4   8  -1   68.19    6.10
  -4  -8   1   72.99    5.50
   3   8  -1  104.59    6.30
   3   8  -1  102.69    7.00
   3   8  -1  108.39    6.40
  -3  -8   1  117.59    6.50
   2   8  -1   82.09    5.40
   2   8  -1   79.39    5.30
   2   8  -1   82.29    5.80
  -2  -8   1   75.39    5.00
   1   8  -1   -0.50    0.90
   1   8  -1    0.50    1.10
   1   8  -1    0.20    1.00
  -1  -8   1    0.90    1.00
   0   8  -1   26.40    3.40
   0   8  -1   26.00    3.60
   0   8  -1   21.60    3.20
   0  -8   1   26.90    3.20
  -1   8  -1  273.97   10.00
  -1   8  -1  283.07    9.10
  -1   8  -1  274.77    9.90
   1  -8   1  273.67    9.40
  -2   8  -1  607.54   16.50
  -2   8  -1  599.94   16.90
  -2   8  -1  599.94   14.30
   2  -8   1  623.14   16.00
  -3   8  -1  162.08    7.70
  -3   8  -1  168.08    8.00
  -3   8  -1  178.68    5.70
   3  -8   1  177.18    7.50
  -4   8  -1  241.18    9.70
  -4   8  -1  234.78    9.80
   4  -8   1  233.98    9.00
   4  -8   1  238.18    9.10
  -5   8  -1   89.19    5.90
  -5   8  -1   87.89    6.10
   5  -8   1   89.69    5.60
  -6   8  -1   61.39    5.30
   6  -8   1   57.49    5.00
  -7   8  -1    9.70    3.00
   7  -8   1   13.30    3.20
  -8   8  -1   19.90    3.80
   8  -8   1   19.60    3.70
  -9   8  -1    8.60    3.10
   9  -8   1   13.10    3.50
   6   7  -1   38.90    5.10
   5   7  -1    2.60    2.00
   5   7  -1    4.00    2.00
   5   7  -1    4.40    1.90
  -5  -7   1    5.40    2.10
   4   7  -1   51.29    5.90
   4   7  -1   52.79    4.40
   4   7  -1   45.20    4.90
  -4  -7   1   51.19    4.30
   3   7  -1  177.08    7.90
   3   7  -1  184.88    7.90
   3   7  -1  183.98    8.70
  -3  -7   1  174.88    7.50
   2   7  -1  282.97   10.50
   2   7  -1  287.97   10.30
   2   7  -1  286.67    9.90
   2   7  -1  297.97   10.30
   2   7  -1  295.77   10.40
  -2  -7   1  281.17    9.60
   1   7  -1  196.38    7.90
   1   7  -1  192.58    7.90
   1   7  -1  191.78    7.60
   1   7  -1  192.88    7.90
  -1  -7   1  191.68    7.30
   0   7  -1  651.53   16.80
   0   7  -1  651.23   16.80
   0   7  -1  659.63   16.50
   0   7  -1  656.53   16.30
   0  -7   1  662.73   16.00
   0  -7   1  681.43   19.60
   0  -7   1  627.64   15.80
  -1   7  -1  579.14   15.40
  -1   7  -1  565.04   15.30
  -1   7  -1  567.94   15.00
  -1   7  -1  568.14   14.00
   1  -7   1  571.84   14.60
   1  -7   1  580.34   14.20
   1  -7   1  569.34   15.00
   1  -7   1  584.84   14.50
  -2   7  -1  825.82   20.00
  -2   7  -1  856.31   18.00
  -2   7  -1  856.31   20.60
  -2   7  -1  833.32   20.60
   2  -7   1  840.92   20.20
   2  -7   1  886.91   22.20
   2  -7   1  841.02   19.30
   2  -7   1  859.21   19.50
  -3   7  -1  121.09    6.30
  -3   7  -1  117.59    6.20
  -3   7  -1  128.99    4.10
  -3   7  -1  123.69    6.10
   3  -7   1  119.59    5.60
   3  -7   1  125.39    6.70
   3  -7   1  118.49    5.60
  -4   7  -1   61.59    4.50
  -4   7  -1   62.49    4.60
   4  -7   1   56.59    4.10
   4  -7   1   66.79    4.30
  -5   7  -1   29.40    3.80
  -5   7  -1   18.50    3.20
   5  -7   1   12.80    2.50
  -6   7  -1   72.19    5.40
   6  -7   1   71.89    5.30
  -7   7  -1   26.90    4.10
   7  -7   1   29.40    4.20
  -8   7  -1  137.79    8.20
   8  -7   1  131.69    8.00
  -9   7  -1    8.70    3.00
   9  -7   1   14.40    3.50
  10  -7   1   -0.80    1.90
   7   6  -1   47.00    5.80
   6   6  -1   22.50    3.60
   6   6  -1   18.80    3.50
   6   6  -1   17.90    3.70
  -6  -6   1   27.60    4.10
   5   6  -1    5.70    2.00
   5   6  -1    3.70    2.10
   5   6  -1    6.20    1.90
  -5  -6   1    7.80    2.00
   4   6  -1   92.69    5.50
   4   6  -1   86.09    5.30
   4   6  -1   86.29    6.00
  -4  -6   1   95.99    5.40
   3   6  -1  696.93   18.90
   3   6  -1  704.83   18.00
   3   6  -1  707.73   17.80
   3   6  -1  715.53   18.20
  -3  -6   1  724.43   17.50
   2   6  -1  784.52   18.80
   2   6  -1  782.82   18.90
   2   6  -1  788.32   19.60
   2   6  -1  759.52   18.40
   2   6  -1  806.52   19.00
  -2  -6   1  791.42   19.10
  -2  -6   1  793.72   18.10
  -2  -6   1  800.82   18.30
   1   6  -1  248.58    8.40
   1   6  -1  229.98    8.10
   1   6  -1  224.08    7.80
  -1  -6   1  223.68    7.10
  -1  -6   1  235.68    8.00
  -1  -6   1  229.68    7.50
  -1  -6   1  229.58    7.50
   0   6  -1   76.79    4.20
   0   6  -1   73.99    4.20
   0   6  -1   71.39    4.20
   0  -6   1   71.79    3.70
   0  -6   1   77.89    3.90
   0  -6   1   73.09    4.10
   0  -6   1   75.19    3.90
  -1   6  -1  185.38    7.10
  -1   6  -1  193.38    7.00
  -1   6  -1  206.18    7.40
   1  -6   1  197.18    6.60
   1  -6   1  205.08    6.80
   1  -6   1  192.88    6.60
   1  -6   1  205.88    7.30
  -2   6  -1    2.40    1.10
  -2   6  -1    3.10    1.20
  -2   6  -1    3.60    1.20
   2  -6   1    3.10    1.20
   2  -6   1    1.70    1.00
   2  -6   1    1.40    0.80
   2  -6   1    4.30    1.40
   2  -6   1    4.20    1.20
  -3   6  -1   69.69    4.40
  -3   6  -1   62.69    4.10
  -3   6  -1   69.69    4.40
   3  -6   1   62.49    3.70
   3  -6   1   63.69    3.90
   3  -6   1   67.39    4.30
   3  -6   1   67.49    4.20
   3  -6   1   66.79    3.90
  -4   6  -1   85.69    4.90
  -4   6  -1   76.79    4.80
  -4   6  -1   77.49    4.80
   4  -6   1   77.19    4.50
   4  -6   1   72.89    4.70
   4  -6   1   80.19    4.90
   4  -6   1   79.89    4.40
  -5   6  -1  195.78    8.40
  -5   6  -1  181.68    7.80
   5  -6   1  192.18    8.30
   5  -6   1  182.28    8.10
   5  -6   1  183.38    7.60
   5  -6   1  190.88    7.50
  -6   6  -1  111.79    6.40
  -6   6  -1   88.19    7.20
   6  -6   1  102.89    6.10
  -7   6  -1   32.40    4.50
   7  -6   1   33.20    4.50
  -8   6  -1    1.20    1.60
   8  -6   1    0.20    1.60
  -9   6  -1   23.20    4.00
   9  -6   1   27.10    4.60
  10  -6   1    0.10    1.90
   8   5  -1   16.40    3.70
   7   5  -1   91.69    6.50
   7   5  -1   73.09    9.10
   7   5  -1   90.89    7.00
   6   5  -1   32.10    4.10
   6   5  -1   36.20    4.90
   6   5  -1   44.40    4.20
  -6  -5   1   29.80    3.80
   5   5  -1   36.10    4.10
   5   5  -1   45.00    3.90
   5   5  -1   39.10    5.00
  -5  -5   1   38.20    3.50
   4   5  -1  106.89    5.60
   4   5  -1  108.39    6.40
   4   5  -1  118.09    6.00
   4   5  -1  105.69    5.80
  -4  -5   1  112.49    5.50
   3   5  -1  495.45   13.50
   3   5  -1  485.15   13.30
   3   5  -1  502.95   14.30
   3   5  -1  479.45   13.00
  -3  -5   1  494.85   12.80
  -3  -5   1  498.85   12.70
  -3  -5   1  506.25   13.40
   2   5  -1   45.50    3.30
   2   5  -1   42.20    3.20
   2   5  -1   48.80    3.30
   2   5  -1   49.10    3.30
  -2  -5   1   48.80    2.90
  -2  -5   1   48.90    4.00
  -2  -5   1   48.20    3.20
  -2  -5   1   52.79    3.20
   1   5  -1    5.40    1.30
   1   5  -1    9.40    1.70
   1   5  -1    9.30    1.70
  -1  -5   1    9.40    1.50
  -1  -5   1   10.90    1.90
  -1  -5   1    8.00    1.30
  -1  -5   1    7.30    1.30
   0   5  -1  344.87    9.80
   0   5  -1  358.36    9.90
   0   5  -1  340.57    9.40
   0  -5   1  348.47    9.00
   0  -5   1  351.16    9.10
   0  -5   1  354.56    9.70
   0  -5   1  342.97    9.60
   0  -5   1  346.87    9.00
  -1   5  -1  288.17    8.60
  -1   5  -1  292.87    8.60
  -1   5  -1  285.37    8.30
   1  -5   1  283.87    8.40
   1  -5   1  275.47    8.40
   1  -5   1  268.37    7.70
   1  -5   1  284.47    7.80
   1  -5   1  268.57    7.80
  -2   5  -1  162.68    6.00
  -2   5  -1  161.78    6.20
  -2   5  -1  157.38    6.20
   2  -5   1  154.58    6.10
   2  -5   1  154.58    5.50
   2  -5   1  162.88    6.20
   2  -5   1  160.78    5.70
   2  -5   1  160.48    5.70
  -3   5  -1  705.23   16.60
  -3   5  -1  704.63   17.10
  -3   5  -1  736.43   17.20
   3  -5   1  691.03   16.20
   3  -5   1  724.93   17.20
   3  -5   1  711.83   17.00
   3  -5   1  735.53   16.20
   3  -5   1  704.93   16.30
  -4   5  -1  275.17    9.10
  -4   5  -1  303.47    9.80
  -4   5  -1  282.47    8.70
   4  -5   1  290.47    9.60
   4  -5   1  277.97    9.50
   4  -5   1  277.17    8.60
   4  -5   1  286.27    9.10
  -5   5  -1  171.38    7.40
  -5   5  -1  178.88    7.30
  -5   5  -1  181.18    7.70
   5  -5   1  175.88    7.60
   5  -5   1  176.08    7.20
   5  -5   1  178.58    6.80
   5  -5   1  174.28    7.60
  -6   5  -1  103.09    6.20
  -6   5  -1   99.99    5.80
   6  -5   1  104.49    6.20
   6  -5   1  112.29    6.00
  -7   5  -1   31.60    4.10
   7  -5   1   31.00    4.10
  -8   5  -1   55.69    5.90
   8  -5   1   49.00    5.50
  -9   5  -1   46.50    5.60
   9  -5   1   36.30    5.00
  10  -5   1    2.10    2.10
   8   4  -1   21.60    3.80
   8   4  -1   34.90    8.10
   7   4  -1  114.99    7.20
   7   4  -1  131.99    7.40
   7   4  -1  122.89    7.80
   6   4  -1   74.89    5.30
   6   4  -1   64.09    5.30
   6   4  -1   74.59    5.10
  -6  -4   1   70.49    4.90
   5   4  -1   -1.40    0.90
   5   4  -1    2.00    1.20
   5   4  -1    0.90    1.10
  -5  -4   1    1.00    1.00
   4   4  -1    1.40    1.10
   4   4  -1    0.10    0.70
   4   4  -1    1.80    1.10
   4   4  -1    1.10    1.00
  -4  -4   1    0.80    0.80
  -4  -4   1    1.60    0.80
  -4  -4   1    1.80    1.00
   3   4  -1  208.78    7.20
   3   4  -1  195.58    6.80
   3   4  -1  187.78    6.90
  -3  -4   1  186.58    6.50
  -3  -4   1  188.08    6.80
  -3  -4   1  202.58    6.60
  -3  -4   1  192.78    6.40
   2   4  -1   49.70    3.00
   2   4  -1   56.79    3.30
   2   4  -1   57.19    3.30
   2   4  -1   57.79    3.40
  -2  -4   1   57.29    3.00
  -2  -4   1   58.49    3.30
  -2  -4   1   57.19    3.30
  -2  -4   1   56.29    2.90
  -2  -4   1   54.99    2.90
   1   4  -1  218.18    6.80
   1   4  -1  219.58    6.90
   1   4  -1  216.28    6.60
  -1  -4   1  225.48    6.30
  -1  -4   1  226.48    6.80
  -1  -4   1  218.28    6.20
  -1  -4   1  216.48    6.70
  -1  -4   1  221.18    6.30
   0   4  -1  994.70   20.70
   0   4  -1 1007.80   20.30
   0   4  -1  986.90   20.70
   0  -4   1 1046.90   20.80
   0  -4   1  996.60   19.90
   0  -4   1 1030.50   19.90
   0  -4   1 1030.30   20.70
   0  -4   1  995.90   19.80
  -1   4  -1 1148.59   23.30
  -1   4  -1 1142.89   23.30
  -1   4  -1 1173.48   22.90
   1  -4   1 1193.68   22.50
   1  -4   1 1141.99   22.50
   1  -4   1 1152.98   23.20
   1  -4   1 1160.98   23.30
   1  -4   1 1140.49   22.50
  -2   4  -1 1049.79   21.20
  -2   4  -1  961.10   20.60
  -2   4  -1  988.60   20.20
  -2   4  -1  964.00   20.60
   2  -4   1  981.40   19.90
   2  -4   1  983.10   19.60
   2  -4   1  970.20   20.50
   2  -4   1  972.20   20.50
   2  -4   1  966.10   19.90
  -3   4  -1  292.07    8.40
  -3   4  -1  285.17    8.70
  -3   4  -1  284.67    8.00
   3  -4   1  288.17    8.70
   3  -4   1  304.57    9.90
   3  -4   1  284.37    7.90
   3  -4   1  282.67    8.20
   3  -4   1  283.87    8.60
  -4   4  -1   55.59    3.70
  -4   4  -1   61.39    3.90
  -4   4  -1   51.69    3.50
  -4   4  -1   57.79    1.70
   4  -4   1   60.79    3.80
   4  -4   1   54.99    3.70
   4  -4   1   55.29    3.50
  -5   4  -1  292.07    9.40
  -5   4  -1  306.87   10.00
  -5   4  -1  310.87   10.10
   5  -4   1  267.67    8.60
   5  -4   1  310.07   10.20
   5  -4   1  294.57    9.50
   5  -4   1  303.67   10.10
  -6   4  -1  177.68    7.90
  -6   4  -1  198.68    7.80
  -6   4  -1  166.58    7.70
  -6   4  -1  192.88    9.40
   6  -4   1  182.18    7.60
   6  -4   1  174.78    7.90
   6  -4   1  171.48    7.80
  -7   4  -1   11.80    2.50
   7  -4   1   11.00    2.60
   7  -4   1   10.10    2.50
  -8   4  -1  118.99    6.80
   8  -4   1  131.09    7.60
   9  -4   1   62.49    5.70
  10  -4   1   14.30    3.50
   9   3  -1    3.90    2.20
   8   3  -1   37.60    5.10
   8   3  -1   60.39    5.30
   7   3  -1  125.09    7.50
   7   3  -1  129.79    7.00
   7   3  -1  114.39    6.90
  -7  -3   1  130.69    7.00
   6   3  -1   95.09    5.70
   6   3  -1  101.59    5.70
   6   3  -1   89.19    5.90
  -6  -3   1   95.59    5.40
   5   3  -1   -0.50    0.90
   5   3  -1    0.00    0.90
   5   3  -1    0.30    1.10
   5   3  -1   -0.10    0.80
  -5  -3   1   -0.10    0.90
   4   3  -1  193.08    7.10
   4   3  -1  202.98    7.50
   4   3  -1  217.48    8.00
   4   3  -1  213.28    7.60
  -4  -3   1  214.48    7.00
  -4  -3   1  212.28    7.00
  -4  -3   1  211.48    7.50
  -4  -3   1  214.48    6.90
  -4  -3   1  208.58    7.00
   3   3  -1  835.22   18.10
   3   3  -1  817.12   18.30
   3   3  -1  867.91   18.60
  -3  -3   1  843.02   17.70
  -3  -3   1  819.72   17.60
  -3  -3   1  865.81   18.50
  -3  -3   1  826.92   18.30
  -3  -3   1  852.91   17.70
  -3  -3   1  845.92   17.70
   2   3  -1 3930.41   69.69
   2   3  -1 3919.71   69.19
   2   3  -1 3894.61   69.59
  -2  -3   1 3872.31   69.49
  -2  -3   1 3950.40   68.89
  -2  -3   1 3935.61   68.79
  -2  -3   1 3960.50   69.49
  -2  -3   1 3875.01   68.69
   1   3  -1 1084.49   21.80
   1   3  -1 1088.59   21.70
   1   3  -1 1078.19   21.40
  -1  -3   1 1097.89   21.10
  -1  -3   1 1092.59   21.60
  -1  -3   1 1119.09   21.10
  -1  -3   1 1151.18   21.10
  -1  -3   1 1133.89   21.80
   0   3  -1 3892.31   66.89
   0   3  -1 3823.32   66.49
   0   3  -1 3762.72   66.89
   0  -3   1 3774.12   65.99
   0  -3   1 3762.12   66.69
   0  -3   1 3871.01   66.89
   0  -3   1 3772.82   66.19
   0  -3   1 3774.52   66.09
  -1   3  -1  437.76    9.90
  -1   3  -1  439.36   10.20
  -1   3  -1  451.85    9.60
  -1   3  -1  445.76   10.30
   1  -3   1  431.86    9.80
   1  -3   1  445.16    9.70
   1  -3   1  433.06   10.20
   1  -3   1  452.35   10.30
   1  -3   1  440.06    9.60
  -2   3  -1  306.57    7.70
  -2   3  -1  317.17    8.40
  -2   3  -1  316.17    8.00
   2  -3   1  315.97    7.90
   2  -3   1  314.17    7.70
   2  -3   1  322.47    7.60
   2  -3   1  320.27    8.30
   2  -3   1  303.17    8.20
  -3   3  -1  575.14   10.50
  -3   3  -1  554.04   13.20
  -3   3  -1  565.84   13.30
  -3   3  -1  560.74   12.80
   3  -3   1  553.84   12.80
   3  -3   1  555.94   13.30
   3  -3   1  544.05   13.10
  -4   3  -1 4001.70   71.49
  -4   3  -1 3994.40   67.89
  -4   3  -1 3961.00   70.79
  -4   3  -1 3891.21   70.19
  -4   3  -1 3964.00   71.39
   4  -3   1 4002.40   71.59
   4  -3   1 3854.81   70.69
   4  -3   1 3890.81   69.99
  -5   3  -1  318.07    9.30
  -5   3  -1  321.47   10.10
  -5   3  -1  333.97   10.20
  -5   3  -1  312.07    9.50
   5  -3   1  317.17    7.60
   5  -3   1  312.97   10.10
   5  -3   1  332.07    9.80
   5  -3   1  317.57    9.00
  -6   3  -1  237.08    8.30
  -6   3  -1  228.78    8.80
  -6   3  -1  228.18    8.50
  -6   3  -1  252.47    9.30
   6  -3   1  230.58    9.00
   6  -3   1  233.48    8.70
   6  -3   1  235.78    6.70
  -7   3  -1   19.50    3.10
   7  -3   1   15.20    2.80
   7  -3   1   17.90    2.20
   7  -3   1   19.60    3.30
  -8   3  -1  229.98    9.40
   8  -3   1  217.58    9.60
   9  -3   1  105.29    7.10
  10  -3   1   11.00    3.30
   9   2  -1    3.10    2.10
   9   2  -1    1.80    1.70
   8   2  -1   57.39    5.20
   8   2  -1   55.79    5.00
   7   2  -1  186.48    8.70
   7   2  -1  188.38    8.70
   7   2  -1  184.78    8.50
  -7  -2   1  186.88    8.20
   6   2  -1  296.57   10.10
   6   2  -1  299.77   10.50
   6   2  -1  287.37   10.40
  -6  -2   1  288.87    9.80
   5   2  -1  239.28    8.40
   5   2  -1  227.38    8.00
   5   2  -1  234.88    8.50
   5   2  -1  225.68    8.40
  -5  -2   1  230.48    7.70
  -5  -2   1  228.88    7.70
  -5  -2   1  227.98    7.70
  -5  -2   1  226.38    8.20
  -5  -2   1  223.78    8.20
   4   2  -1 1511.85   30.80
   4   2  -1 1548.45   31.30
   4   2  -1 1583.04   31.50
  -4  -2   1 1576.44   31.30
  -4  -2   1 1549.84   31.20
  -4  -2   1 1576.14   30.40
  -4  -2   1 1578.84   30.50
  -4  -2   1 1597.84   31.30
  -4  -2   1 1569.64   30.40
   3   2  -1 1569.54   30.10
   3   2  -1 1541.75   30.50
   3   2  -1 1582.74   30.60
  -3  -2   1 1544.65   30.50
  -3  -2   1 1605.84   29.80
  -3  -2   1 1575.34   30.50
  -3  -2   1 1598.44   30.50
  -3  -2   1 1608.04   29.80
  -3  -2   1 1581.94   29.90
   2   2  -1 2647.04   47.90
   2   2  -1 2795.92   48.20
   2   2  -1 2678.03   47.60
  -2  -2   1 2660.63   47.80
  -2  -2   1 2584.64   47.20
  -2  -2   1 2669.73   47.40
  -2  -2   1 2714.53   47.30
  -2  -2   1 2622.34   47.20
  -2  -2   1 2620.34   47.90
   1   2  -1 1235.88   23.10
   1   2  -1 1225.38   22.80
   1   2  -1 1259.57   23.20
  -1  -2   1 1214.18   23.00
  -1  -2   1 1213.18   22.50
  -1  -2   1 1236.28   22.70
   0   2  -1 1372.16   24.60
   0   2  -1 1369.76   25.00
   0   2  -1 1385.66   24.30
   0   2  -1 1379.26   25.00
   0  -2   1 1288.17   24.80
   0  -2   1 1280.07   24.30
   0  -2   1 1417.36   24.60
  -1   2  -1 1740.93   30.40
  -1   2  -1 1689.23   30.90
  -1   2  -1 1711.93   32.40
  -1   2  -1 1701.83   30.60
   1  -2   1 1691.13   30.50
   1  -2   1 1658.13   30.90
   1  -2   1 1715.23   30.40
  -2   2  -1 3137.79   54.79
  -2   2  -1 3248.07   53.69
  -2   2  -1 3205.78   55.09
  -2   2  -1 3120.29   55.49
   2  -2   1 3119.49   55.49
   2  -2   1 3162.68   55.09
   2  -2   1 2956.30   54.59
  -3   2  -1  371.96    8.70
  -3   2  -1  361.06    8.90
  -3   2  -1  356.46    9.20
  -3   2  -1  367.26    7.70
  -3   2  -1  359.06    9.20
  -3   2  -1  368.56    8.70
   3  -2   1  334.67    9.10
   3  -2   1  360.36    7.60
   3  -2   1  368.06    8.50
   3  -2   1  382.26    9.40
   3  -2   1  345.17    8.80
  -4   2  -1 1821.92   34.60
  -4   2  -1 1795.42   33.60
  -4   2  -1 1737.23   33.40
  -4   2  -1 1729.33   34.30
  -4   2  -1 1725.73   33.70
   4  -2   1 1756.22   34.40
   4  -2   1 1809.02   32.40
   4  -2   1 1871.91   35.80
   4  -2   1 1763.92   34.50
  -5   2  -1 1016.80   21.50
  -5   2  -1 1019.60   21.40
  -5   2  -1 1006.10   21.70
  -5   2  -1 1016.90   22.50
  -5   2  -1 1004.90   22.40
   5  -2   1 1048.80   20.50
   5  -2   1 1011.10   22.50
   5  -2   1 1046.20   22.60
   5  -2   1  992.10   21.90
  -6   2  -1   80.29    4.80
  -6   2  -1   79.69    4.40
  -6   2  -1   73.29    4.30
  -6   2  -1   73.59    4.80
   6  -2   1   76.59    3.80
   6  -2   1   78.19    4.90
   6  -2   1   71.89    4.50
   6  -2   1   76.19    4.90
  -7   2  -1   37.30    4.20
  -7   2  -1   34.10    3.70
   7  -2   1   39.70    4.30
   7  -2   1   42.60    4.50
   7  -2   1   34.90    2.90
   8  -2   1   60.89    5.20
   8  -2   1   57.69    4.90
   8  -2   1   63.69    4.20
   9  -2   1   68.39    5.90
  10  -2   1    9.20    3.10
   9   1  -1    8.50    2.50
   9   1  -1    4.50    2.50
   8   1  -1   56.79    4.80
   8   1  -1   52.49    5.60
   7   1  -1  407.16   13.50
   7   1  -1  407.86   13.10
   7   1  -1  405.26   13.00
  -7  -1   1  394.56   12.50
   6   1  -1  402.36   12.20
   6   1  -1  412.26   12.30
   6   1  -1  403.76   12.60
   6   1  -1  408.16   13.00
  -6  -1   1  407.96   11.80
  -6  -1   1  428.96   12.00
   5   1  -1  422.96   11.40
   5   1  -1  398.56   11.60
   5   1  -1  398.86   11.30
   5   1  -1  397.46   11.60
  -5  -1   1  386.36   11.40
  -5  -1   1  408.16   10.90
  -5  -1   1  395.96   10.90
  -5  -1   1  396.76   11.50
  -5  -1   1  388.66   10.70
   4   1  -1  190.68    6.70
   4   1  -1  181.08    6.20
   4   1  -1  188.88    6.60
  -4  -1   1  190.38    6.10
  -4  -1   1  190.68    6.10
  -4  -1   1  187.58    6.50
  -4  -1   1  190.68    6.60
  -4  -1   1  184.28    6.10
   3   1  -1 1027.50   21.30
   3   1  -1 1066.49   21.40
   3   1  -1 1065.39   21.00
  -3  -1   1 1058.99   20.60
  -3  -1   1 1054.49   21.30
  -3  -1   1 1061.19   20.80
  -3  -1   1 1055.59   21.30
  -3  -1   1 1052.59   20.60
   2   1  -1   13.20    1.30
   2   1  -1   15.40    1.30
   2   1  -1   18.20    1.20
   2   1  -1   16.20    1.40
  -2  -1   1   17.10    1.40
  -2  -1   1   17.00    1.30
  -2  -1   1   15.30    1.40
  -2  -1   1   16.60    1.20
  -2  -1   1   18.20    1.30
  -1  -1   1  993.70   18.10
  -1   1  -1 1222.48   21.20
   1  -1   1 1035.80   20.90
   1  -1   1 1272.37   21.30
   1  -1   1 1163.18   21.40
   1  -1   1 1218.78   21.50
  -2   1  -1  464.05    9.40
  -2   1  -1  434.46    9.70
  -2   1  -1  469.05    9.20
  -2   1  -1  459.15    9.50
   2  -1   1  467.65    9.20
   2  -1   1  456.15    9.90
   2  -1   1  451.95    9.60
   2  -1   1  449.06    9.80
  -3   1  -1 1444.66   26.90
  -3   1  -1 1439.06   26.90
  -3   1  -1 1440.16   26.70
  -3   1  -1 1447.36   27.60
  -3   1  -1 1442.06   27.10
  -3   1  -1 1445.16   27.60
   3  -1   1 1460.95   27.40
   3  -1   1 1479.85   27.80
   3  -1   1 1454.35   26.70
   3  -1   1 1486.95   27.80
  -4   1  -1  718.63   16.00
  -4   1  -1  727.53   16.10
  -4   1  -1  715.23   15.30
  -4   1  -1  701.93   15.20
  -4   1  -1  697.43   15.30
   4  -1   1  722.63   15.70
   4  -1   1  719.33   15.10
   4  -1   1  708.33   16.10
   4  -1   1  727.93   16.20
  -5   1  -1  888.71   20.20
  -5   1  -1  892.11   19.30
  -5   1  -1  886.51   19.40
  -5   1  -1  914.21   20.20
  -5   1  -1  906.61   19.40
   5  -1   1  904.11   19.20
   5  -1   1  900.81   20.30
   5  -1   1  920.71   20.40
   5  -1   1  912.31   20.00
  -6   1  -1   55.19    3.70
  -6   1  -1   62.29    4.20
  -6   1  -1   58.29    3.80
   6  -1   1   61.29    4.10
   6  -1   1   68.29    4.50
   6  -1   1   54.79    4.10
   6  -1   1   54.19    3.50
  -7   1  -1    5.10    2.40
  -7   1  -1    4.20    1.70
   7  -1   1    7.60    2.10
   7  -1   1    4.70    1.80
   7  -1   1    4.80    1.60
   8  -1   1   36.20    4.10
   8  -1   1   40.20    4.90
   8  -1   1   42.40    4.80
   9  -1   1   83.99    5.80
   9  -1   1  106.79    7.10
  10  -1   1    2.40    2.20
  10   0  -1    6.30    2.50
   9   0  -1   19.70    3.40
   9   0  -1   11.10    3.20
   8   0  -1   49.70    5.40
   8   0  -1   48.00    5.00
   7   0  -1  202.38    8.90
   7   0  -1  209.28    8.70
   7   0  -1  205.88    8.20
  -7   0   1  200.78    9.70
  -7   0   1  216.68    8.40
   6   0  -1   27.20    3.30
   6   0  -1   23.80    2.80
   6   0  -1   25.50    3.30
   6   0  -1   24.00    3.30
  -6   0   1   23.20    3.00
  -6   0   1   24.80    3.00
  -6   0   1   26.20    3.00
   5   0  -1  120.09    5.10
   5   0  -1  122.09    5.70
   5   0  -1  116.49    5.30
   5   0  -1  123.79    5.70
  -5   0   1  115.89    5.00
  -5   0   1  121.99    5.60
  -5   0   1  113.79    5.10
  -5   0   1  129.89    5.20
  -5   0   1  123.29    5.60
   4   0  -1    3.00    1.20
   4   0  -1    4.40    1.20
   4   0  -1    5.90    1.50
  -4   0   1    4.50    1.20
  -4   0   1    4.00    1.20
  -4   0   1    4.90    1.40
  -4   0   1    4.10    1.00
  -4   0   1    5.30    1.20
   3   0  -1  418.86    9.30
   3   0  -1  399.16    9.90
   3   0  -1  415.16   10.00
   3   0  -1  414.66    9.70
  -3   0   1  414.66    9.40
  -3   0   1  397.76    9.90
  -3   0   1  419.06    9.40
  -3   0   1  415.16   10.00
  -3   0   1  403.96    9.60
   2   0  -1   91.09    3.00
  -2   0   1  100.69    3.10
  -2   0   1   93.19    3.30
  -1   0   1  461.35    8.20
  -1   0   1  366.06    8.30
   0   0  -1    0.00    0.10
   0   0  -1    0.00    0.10
   0   0  -1    0.00    0.10
   0   0  -1    0.00    0.10
   0   0  -1    0.00    0.10
   0   0  -1    0.00    0.10
   0   0   1    0.00    0.10
   1   0   1 1211.58   21.10
  -2   0  -1  470.05    9.10
  -2   0  -1  440.46    9.40
  -2   0  -1  470.15    9.70
  -2   0  -1  382.96    8.80
   2   0   1  475.75    9.50
   2   0   1  453.15    9.20
   2   0   1  478.75    9.60
  -3   0  -1    9.70    1.30
  -3   0  -1    9.10    1.20
  -3   0  -1    8.90    1.30
  -3   0  -1   10.60    1.20
  -3   0  -1   11.80    1.40
  -3   0  -1    7.30    1.10
   3   0   1   11.50    1.40
   3   0   1    8.70    1.20
   3   0   1    7.10    1.20
   3   0   1    8.90    1.30
  -4   0  -1  157.28    5.50
  -4   0  -1  156.98    5.10
  -4   0  -1  152.78    5.10
  -4   0  -1  149.39    5.50
  -4   0  -1  165.78    5.20
   4   0   1  149.19    5.40
   4   0   1  157.68    5.60
   4   0   1  159.58    5.40
   4   0   1  157.88    5.60
  -5   0  -1  285.47    8.40
  -5   0  -1  293.37    8.40
  -5   0  -1  287.67    8.30
  -5   0  -1  277.97    8.70
   5   0   1  271.37    8.50
   5   0   1  282.27    8.70
   5   0   1  300.57    9.10
   5   0   1  286.67    9.00
  -6   0  -1   20.50    2.70
  -6   0  -1   20.00    2.70
   6   0   1   20.50    2.90
   6   0   1   18.70    2.90
   6   0   1   18.80    2.70
   6   0   1   16.10    2.50
  -7   0  -1    7.60    1.90
   7   0   1    5.90    1.80
   7   0   1    9.20    2.20
   7   0   1    5.00    2.00
  -8   0  -1   74.09    7.90
   8   0   1   51.99    4.80
   8   0   1   58.39    4.80
   8   0   1   59.69    4.80
   9   0   1   75.39    5.70
   9   0   1   66.29    5.80
  10   0   1   14.20    3.60
  10  -1  -1    9.00    3.00
   9  -1  -1   -0.40    1.80
   8  -1  -1   13.80    3.00
   8  -1  -1   15.70    2.70
  -8   1   1   16.90    4.10
   7  -1  -1   42.80    4.10
   7  -1  -1   38.90    3.30
   7  -1  -1   40.60    4.40
  -7   1   1   52.49    4.20
   6  -1  -1   63.99    4.50
   6  -1  -1   58.99    3.50
   6  -1  -1   64.99    4.30
  -6   1   1   63.79    4.40
  -6   1   1   66.19    4.50
  -6   1   1   62.69    4.00
  -6   1   1   62.29    4.10
   5  -1  -1   83.49    4.70
   5  -1  -1   85.39    3.80
   5  -1  -1   85.49    4.50
   5  -1  -1   89.39    4.20
  -5   1   1   89.89    4.30
  -5   1   1   83.39    4.40
  -5   1   1   86.79    4.80
  -5   1   1   83.69    4.70
   4  -1  -1 1014.80   20.40
   4  -1  -1 1017.10   21.50
   4  -1  -1  994.00   20.90
  -4   1   1 1012.10   18.50
  -4   1   1 1015.50   21.40
  -4   1   1 1009.90   20.80
  -4   1   1  993.00   20.40
  -4   1   1 1015.90   21.40
   3  -1  -1  246.38    6.70
   3  -1  -1  242.58    6.90
  -3   1   1  248.78    7.00
  -3   1   1  248.58    5.70
  -3   1   1  234.28    6.90
   2  -1  -1  102.19    3.20
   2  -1  -1  108.79    3.40
   2  -1  -1  105.49    3.50
   2  -1  -1   83.09    3.20
  -2   1   1   88.29    3.30
  -2   1   1  109.49    3.20
  -2   1   1  108.79    3.40
  -2   1   1  103.49    3.50
  -1  -1  -1    6.30    0.40
  -1  -1  -1    9.20    1.00
   1   1   1   10.00    0.70
  -2  -1  -1  173.48    5.20
  -2  -1  -1  167.58    4.40
  -2  -1  -1  202.08    4.30
  -2  -1  -1  171.48    4.20
   2   1   1  168.58    4.10
   2   1   1  164.08    4.30
   2   1   1  167.18    4.50
   2   1   1  170.48    4.50
  -3  -1  -1   35.70    1.90
  -3  -1  -1   34.10    2.10
  -3  -1  -1   38.60    2.00
  -3  -1  -1   34.60    2.10
  -3  -1  -1   38.00    2.00
   3   1   1   38.20    2.20
   3   1   1   34.40    2.10
   3   1   1   35.40    2.10
   3   1   1   36.10    1.40
  -4  -1  -1 2786.82   50.19
  -4  -1  -1 2706.03   49.40
  -4  -1  -1 2774.52   49.30
  -4  -1  -1 2743.93   49.50
   4   1   1 2712.63   49.80
   4   1   1 2749.32   50.29
   4   1   1 2736.63   50.99
   4   1   1 2750.22   50.29
  -5  -1  -1 1315.67   26.70
  -5  -1  -1 1353.96   26.50
  -5  -1  -1 1345.67   27.40
  -5  -1  -1 1328.47   26.70
   5   1   1 1347.27   27.70
   5   1   1 1339.07   27.70
   5   1   1 1347.57   27.30
   5   1   1 1306.97   28.00
  -6  -1  -1  196.78    7.30
   6   1   1  193.88    7.50
   6   1   1  210.48    7.90
   6   1   1  190.78    7.70
   6   1   1  192.48    7.90
  -7  -1  -1   -0.20    1.00
   7   1   1    1.20    1.20
   7   1   1    1.10    1.30
   7   1   1    0.80    1.40
  -8  -1  -1   99.89    6.10
   8   1   1   88.99    6.00
   8   1   1   94.29    6.20
   8   1   1   88.39    6.00
   9   1   1   57.89    5.30
   9   1   1   53.29    6.00
  10  -2  -1    8.00    2.90
   9  -2  -1    2.80    2.10
   8  -2  -1   77.99    4.40
   8  -2  -1   60.29    5.20
  -8   2   1   81.49    5.70
   7  -2  -1   80.79    4.10
   7  -2  -1   83.99    5.60
   7  -2  -1   68.99    5.00
  -7   2   1   82.79    5.20
   6  -2  -1  459.25   11.10
   6  -2  -1  458.15   13.60
   6  -2  -1  465.35   13.70
   6  -2  -1  475.45   13.30
  -6   2   1  482.85   13.80
  -6   2   1  459.95   13.00
  -6   2   1  483.65   13.80
  -6   2   1  457.25   12.50
  -6   2   1  456.35    9.90
   5  -2  -1  375.46   10.80
   5  -2  -1  394.96   11.30
   5  -2  -1  387.26   10.40
   5  -2  -1  394.66    9.00
   5  -2  -1  377.06   11.30
  -5   2   1  381.66    8.80
  -5   2   1  376.36   11.20
  -5   2   1  386.86   10.80
  -5   2   1  394.26   11.40
  -5   2   1  377.66   10.30
   4  -2  -1 1721.73   32.90
   4  -2  -1 1654.03   33.30
   4  -2  -1 1685.03   33.30
   4  -2  -1 1719.33   30.50
  -4   2   1 1749.43   33.00
  -4   2   1 1718.23   33.40
  -4   2   1 1681.03   33.30
   3  -2  -1  621.84   14.30
   3  -2  -1  649.14   14.00
   3  -2  -1  665.03   13.80
   3  -2  -1  661.73   13.80
   3  -2  -1  648.44   14.40
  -3   2   1  672.23   14.10
  -3   2   1  651.43   13.60
  -3   2   1  645.24   14.40
   2  -2  -1  782.02   15.20
   2  -2  -1  789.12   15.00
   2  -2  -1  740.13   15.40
   2  -2  -1  783.22   15.10
   2  -2  -1  753.42   15.50
  -2   2   1  770.42   15.50
  -2   2   1  761.12   15.30
  -2   2   1  755.52   15.20
  -2   2   1  781.62   15.60
   1  -2  -1   -1.90    0.30
   1  -2  -1   -0.10    0.40
   1  -2  -1   -0.80    0.50
   1  -2  -1   -1.80    0.30
  -1   2   1   -1.50    0.30
  -1   2   1   -0.70    0.50
  -1   2   1   -0.70    0.50
   0  -2  -1 5000.80   84.99
   0  -2  -1 5014.40   84.29
   0   2   1 4969.90   85.99
   0   2   1 4894.51   84.59
   0   2   1 4969.40   84.59
   0   2   1 4896.81   85.59
  -1  -2  -1 1572.44   29.50
  -1  -2  -1 1667.73   29.00
   1   2   1 1708.33   29.40
   1   2   1 1696.53   29.60
   1   2   1 1688.63   29.60
   1   2   1 1681.43   29.40
   1   2   1 1723.83   29.60
  -2  -2  -1 2337.27   41.40
  -2  -2  -1 2400.06   41.50
  -2  -2  -1 2372.96   41.50
  -2  -2  -1 2383.26   42.00
  -2  -2  -1 2428.36   42.20
   2   2   1 2323.97   43.70
   2   2   1 2385.86   42.20
   2   2   1 2396.16   42.20
   2   2   1 2399.16   42.00
  -3  -2  -1 1187.08   22.10
  -3  -2  -1 1201.68   22.80
  -3  -2  -1 1176.58   22.70
  -3  -2  -1 1154.18   22.20
  -3  -2  -1 1199.68   22.90
  -3  -2  -1 1163.88   22.20
   3   2   1 1174.98   21.90
   3   2   1 1157.88   22.90
   3   2   1 1166.28   22.90
   3   2   1 1176.18   24.30
   3   2   1 1173.18   22.60
  -4  -2  -1 2035.50   38.50
  -4  -2  -1 2154.08   39.30
  -4  -2  -1 2116.79   38.30
  -4  -2  -1 2115.09   39.20
  -4  -2  -1 2098.59   38.60
   4   2   1 2084.79   36.70
   4   2   1 2084.19   39.40
   4   2   1 2059.69   39.00
   4   2   1 2014.70   40.60
   4   2   1 2093.59   39.50
  -5  -2  -1  712.43   16.10
  -5  -2  -1  692.83   16.00
  -5  -2  -1  695.43   16.40
   5   2   1  689.23   16.30
   5   2   1  710.03   16.80
   5   2   1  694.43   17.70
   5   2   1  686.83   16.60
  -6  -2  -1  112.69    5.50
   6   2   1  118.99    5.90
   6   2   1  111.49    5.60
   6   2   1  112.39    5.80
   6   2   1  109.59    6.20
  -7  -2  -1    4.90    1.70
   7   2   1    2.70    1.40
   7   2   1    4.50    2.00
   7   2   1    2.90    1.50
  -8  -2  -1   35.50    4.40
   8   2   1   37.10    4.70
   8   2   1   50.09    5.90
   8   2   1   30.60    4.20
   9   2   1   90.49    6.90
   9   2   1   85.19    6.70
  10  -3  -1   17.10    3.80
   9  -3  -1   39.80    5.40
  -9   3   1   34.10    4.90
   8  -3  -1  109.19    6.80
  -8   3   1   97.49    6.30
   7  -3  -1  172.18    7.80
   7  -3  -1  157.18    5.30
  -7   3   1  160.28    7.50
   6  -3  -1  192.68    7.70
   6  -3  -1  197.08    8.30
   6  -3  -1  196.88    5.50
   6  -3  -1  191.28    8.10
  -6   3   1  197.48    7.80
  -6   3   1  200.08    8.30
  -6   3   1  199.98    6.30
  -6   3   1  196.28    8.20
   5  -3  -1  666.83   16.00
   5  -3  -1  657.03   12.60
   5  -3  -1  628.84   16.30
   5  -3  -1  666.73   16.60
   5  -3  -1  646.34   15.40
  -5   3   1  651.93   16.50
  -5   3   1  653.23   16.50
  -5   3   1  670.13   15.40
  -5   3   1  627.54   15.80
   4  -3  -1 1314.07   26.90
   4  -3  -1 1313.07   25.90
   4  -3  -1 1292.67   26.90
   4  -3  -1 1313.47   26.30
  -4   3   1 1331.97   27.00
  -4   3   1 1268.77   26.20
  -4   3   1 1301.97   25.70
   3  -3  -1  154.08    5.00
   3  -3  -1  145.09    5.00
   3  -3  -1  153.58    5.50
   3  -3  -1  149.19    5.40
   3  -3  -1  153.98    5.00
  -3   3   1  141.89    5.30
  -3   3   1  155.68    5.30
  -3   3   1  151.28    5.40
   2  -3  -1  128.89    4.50
   2  -3  -1  133.19    4.10
   2  -3  -1  126.99    4.10
   2  -3  -1  125.09    4.10
   2  -3  -1  127.59    4.40
  -2   3   1  127.49    4.50
  -2   3   1  125.29    4.40
  -2   3   1  127.89    4.30
   1  -3  -1 2747.43   48.90
   1  -3  -1 2824.92   48.40
   1  -3  -1 2752.92   48.30
   1  -3  -1 2774.12   48.20
   1  -3  -1 2792.62   48.90
  -1   3   1 2712.73   48.70
  -1   3   1 2802.02   49.00
  -1   3   1 2750.22   48.10
  -1   3   1 2761.62   49.00
   0  -3  -1 7636.04  130.39
   0  -3  -1 7684.33  130.19
   0  -3  -1 7554.34  128.79
   0  -3  -1 7757.32  133.09
   0  -3  -1 7388.26  130.89
   0   3   1 7490.55  133.69
   0   3   1 7470.95  131.69
   0   3   1 7679.63  130.89
   0   3   1 7717.03  131.89
   0   3   1 7657.23  129.29
  -1  -3  -1 5066.69   91.19
  -1  -3  -1 5471.85   91.09
  -1  -3  -1 5360.66   91.29
  -1  -3  -1 5425.76   91.19
  -1  -3  -1 5200.88   90.59
   1   3   1 4993.10   92.69
   1   3   1 5470.35   91.29
   1   3   1 5432.96   91.29
   1   3   1 5373.36   91.49
   1   3   1 5432.26   91.49
  -2  -3  -1   48.80    2.00
  -2  -3  -1   47.90    2.00
  -2  -3  -1   49.50    2.70
  -2  -3  -1   51.89    2.20
  -2  -3  -1   47.50    2.10
  -2  -3  -1   45.50    2.30
   2   3   1   42.20    2.30
   2   3   1   47.10    2.30
   2   3   1   54.49    3.20
   2   3   1   43.00    2.30
  -3  -3  -1   12.80    1.50
  -3  -3  -1   13.70    1.60
  -3  -3  -1   12.90    1.70
  -3  -3  -1   15.60    1.70
   3   3   1   16.10    1.90
   3   3   1   21.00    2.70
   3   3   1   16.80    1.90
   3   3   1   11.60    1.60
  -4  -3  -1  360.86    9.30
  -4  -3  -1  350.56    9.40
  -4  -3  -1  363.56    9.70
   4   3   1  350.46    9.80
   4   3   1  333.17    9.50
   4   3   1  351.96   11.10
   4   3   1  359.86    9.80
   4   3   1  350.36    8.50
  -5  -3  -1  491.75   12.80
  -5  -3  -1  509.15   12.90
   5   3   1  504.55   13.20
   5   3   1  513.65   14.90
   5   3   1  503.05   13.40
   5   3   1  497.65   13.40
  -6  -3  -1   20.00    2.90
   6   3   1   20.10    3.50
   6   3   1   24.00    3.20
   6   3   1   21.30    3.00
  -7  -3  -1   32.40    4.00
   7   3   1   34.80    4.30
   7   3   1   36.10    4.90
   7   3   1   26.30    3.50
  -8  -3  -1   41.60    4.90
   8   3   1   56.09    5.00
   8   3   1   41.00    5.50
   9   3   1   31.90    4.70
  10  -4  -1    5.50    2.70
   9  -4  -1   41.30    5.50
  -9   4   1   44.50    5.50
   8  -4  -1   43.40    5.20
  -8   4   1   37.50    4.80
   7  -4  -1   96.89    5.80
  -7   4   1   94.69    4.70
  -7   4   1   98.29    5.90
   6  -4  -1   17.60    2.90
   6  -4  -1   16.60    2.70
   6  -4  -1   23.40    3.50
  -6   4   1   19.20    3.00
  -6   4   1   18.80    2.80
  -6   4   1   20.00    3.10
   5  -4  -1  332.37   10.80
   5  -4  -1  332.57   10.20
   5  -4  -1  354.86   10.10
   5  -4  -1  326.57   10.70
  -5   4   1  316.47   10.20
  -5   4   1  367.86   13.10
  -5   4   1  344.07   10.90
   4  -4  -1  544.05   13.90
   4  -4  -1  538.85   13.90
   4  -4  -1  547.85   13.20
   4  -4  -1  541.95   13.30
   4  -4  -1  540.75   13.10
  -4   4   1  535.35   13.60
  -4   4   1  533.05   13.90
  -4   4   1  550.84   14.10
   3  -4  -1 1563.84   30.10
   3  -4  -1 1578.04   30.00
   3  -4  -1 1593.14   30.80
   3  -4  -1 1610.74   31.00
   3  -4  -1 1566.04   30.00
  -3   4   1 1511.55   30.30
  -3   4   1 1560.94   30.90
  -3   4   1 1530.05   30.80
   2  -4  -1  135.59    4.60
   2  -4  -1  131.39    4.40
   2  -4  -1  126.99    4.30
   2  -4  -1  128.29    4.80
   2  -4  -1  136.99    4.90
  -2   4   1  122.79    4.60
  -2   4   1  135.29    3.50
  -2   4   1  128.19    4.80
  -2   4   1  135.09    5.00
   1  -4  -1 1775.92   33.20
   1  -4  -1 1764.02   32.70
   1  -4  -1 1833.32   32.60
   1  -4  -1 1819.42   33.40
   1  -4  -1 1795.72   32.60
  -1   4   1 1801.22   33.50
  -1   4   1 1787.52   32.70
  -1   4   1 1811.32   33.50
  -1   4   1 1809.12   33.20
   0  -4  -1  472.85   10.50
   0  -4  -1  460.85   10.40
   0  -4  -1  470.65    9.90
   0  -4  -1  474.35    9.70
   0  -4  -1  481.75    9.90
   0   4   1  472.95   10.70
   0   4   1  471.95   10.60
   0   4   1  469.65   10.40
   0   4   1  472.85   11.10
  -1  -4  -1  243.28    5.70
  -1  -4  -1  247.88    6.40
  -1  -4  -1  244.88    6.00
  -1  -4  -1  239.98    5.90
   1   4   1  240.58    7.50
   1   4   1  241.78    6.40
   1   4   1  245.88    6.70
   1   4   1  242.18    6.50
  -2  -4  -1  208.38    5.40
  -2  -4  -1  195.18    5.50
  -2  -4  -1  201.08    5.70
  -2  -4  -1  201.48    5.90
  -2  -4  -1  196.98    5.50
   2   4   1  207.88    6.10
   2   4   1  202.78    7.30
   2   4   1  202.08    6.10
   2   4   1  206.78    6.00
  -3  -4  -1    7.40    1.40
  -3  -4  -1    7.00    1.20
  -3  -4  -1   10.70    1.60
   3   4   1    5.50    1.20
   3   4   1    6.60    1.30
   3   4   1    9.10    1.50
   3   4   1    3.50    1.40
  -4  -4  -1  149.19    5.60
  -4  -4  -1  149.88    5.70
   4   4   1  147.19    5.90
   4   4   1  143.09    5.70
   4   4   1  149.79    6.00
   4   4   1  148.39    7.10
  -5  -4  -1  450.35   16.50
  -5  -4  -1  454.25   12.30
   5   4   1  438.36   14.20
   5   4   1  442.06   12.40
   5   4   1  432.36   12.40
   5   4   1  428.26   12.40
  -6  -4  -1   72.09    4.70
   6   4   1   74.09    4.90
   6   4   1   72.69    4.80
   6   4   1   89.79    6.20
  -7  -4  -1    1.80    1.50
   7   4   1   -1.00    1.40
   7   4   1    1.70    1.50
   7   4   1    1.30    1.40
   8   4   1   10.30    2.90
  10  -5  -1    3.10    2.30
 -10   5   1    4.50    3.50
   9  -5  -1   21.90    4.30
  -9   5   1   21.10    4.00
   8  -5  -1   21.10    3.70
  -8   5   1   20.50    3.50
   7  -5  -1    8.70    2.50
  -7   5   1    3.90    1.90
   6  -5  -1   -0.90    0.90
  -6   5   1    0.30    1.10
  -6   5   1    0.20    1.20
   5  -5  -1  426.66   11.90
   5  -5  -1  429.76   13.00
   5  -5  -1  420.26   12.80
   5  -5  -1  444.16   12.30
  -5   5   1  430.46   13.10
  -5   5   1  421.06   12.50
  -5   5   1  415.76   12.90
   4  -5  -1  604.44   14.70
   4  -5  -1  600.94   14.60
   4  -5  -1  585.04   15.30
   4  -5  -1  626.14   15.60
   4  -5  -1  608.24   14.60
  -4   5   1  612.44   15.70
  -4   5   1  600.84   15.20
  -4   5   1  601.24   15.50
   3  -5  -1  205.68    6.70
   3  -5  -1  207.08    6.70
   3  -5  -1  203.08    7.10
   3  -5  -1  214.78    7.30
   3  -5  -1  208.98    6.70
  -3   5   1  203.08    7.00
  -3   5   1  204.08    7.30
  -3   5   1  203.58    7.30
   2  -5  -1  473.95   10.60
   2  -5  -1  435.66   10.60
   2  -5  -1  440.66   10.80
   2  -5  -1  433.86   11.10
   2  -5  -1  437.66   12.20
  -2   5   1  429.46   11.00
  -2   5   1  440.76   11.40
  -2   5   1  443.66   11.40
  -2   5   1  427.56    9.40
   1  -5  -1  141.09    4.60
   1  -5  -1  143.99    4.80
   1  -5  -1  137.89    4.70
   1  -5  -1  147.39    5.10
  -1   5   1  143.09    5.30
  -1   5   1  146.09    5.30
  -1   5   1  146.59    4.80
  -1   5   1  141.79    5.00
   0  -5  -1  341.07    8.80
   0  -5  -1  349.96    8.50
   0  -5  -1  352.16    8.10
   0  -5  -1  347.67    8.40
   0   5   1  340.37    8.80
   0   5   1  349.07    9.40
   0   5   1  343.37    9.10
   0   5   1  352.66    9.20
  -1  -5  -1  441.66   10.00
  -1  -5  -1  431.46   10.40
  -1  -5  -1  426.76   10.00
  -1  -5  -1  445.36    9.90
   1   5   1  425.86   10.60
   1   5   1  436.46   10.80
   1   5   1  428.16   11.70
   1   5   1  419.76   10.40
  -2  -5  -1   14.20    1.80
  -2  -5  -1   15.20    1.80
   2   5   1   12.40    1.80
   2   5   1   10.30    1.60
   2   5   1   17.50    2.10
   2   5   1    7.10    1.80
  -3  -5  -1   43.50    2.80
  -3  -5  -1   40.30    2.80
   3   5   1   44.10    3.00
   3   5   1   46.20    3.10
   3   5   1   41.70    3.00
   3   5   1   43.10    3.90
  -4  -5  -1  351.66   10.30
  -4  -5  -1  364.26   10.30
   4   5   1  351.26   12.40
   4   5   1  375.66   10.70
   4   5   1  360.06   10.70
   4   5   1  349.67   10.40
  -5  -5  -1   96.09    5.20
   5   5   1   91.89    6.40
   5   5   1   88.99    5.10
   5   5   1   83.99    5.00
  -6  -5  -1    9.30    2.30
   6   5   1   10.60    3.00
   6   5   1   10.50    2.40
   6   5   1   10.20    2.10
  -7  -5  -1    1.50    1.30
   7   5   1    1.00    1.50
  10  -6  -1    5.10    2.70
 -10   6   1    3.80    2.30
   9  -6  -1    3.60    2.30
  -9   6   1   10.00    3.20
   8  -6  -1   30.40    4.40
  -8   6   1   37.70    5.10
   7  -6  -1   14.70    3.10
  -7   6   1   14.90    3.10
   6  -6  -1   23.00    3.30
  -6   6   1   30.10    3.80
  -6   6   1   23.30    3.50
   5  -6  -1   23.50    2.90
   5  -6  -1   22.50    3.00
  -5   6   1   26.20    3.50
  -5   6   1   30.30    3.70
  -5   6   1   28.70    4.40
   4  -6  -1  210.88    7.60
   4  -6  -1  218.98    7.60
   4  -6  -1  223.88    8.40
  -4   6   1  229.78    8.60
  -4   6   1  230.28    8.60
  -4   6   1  209.88    8.00
   3  -6  -1   17.80    2.20
   3  -6  -1   14.50    2.00
   3  -6  -1   13.80    2.10
   3  -6  -1   13.60    1.90
  -3   6   1   14.10    2.20
  -3   6   1   15.50    2.30
  -3   6   1   15.30    1.20
  -3   6   1   14.40    2.20
   2  -6  -1    9.70    1.70
   2  -6  -1    9.20    1.60
   2  -6  -1    9.70    1.60
   2  -6  -1    8.80    1.60
  -2   6   1   10.50    1.40
  -2   6   1    8.50    1.70
  -2   6   1    9.70    1.80
  -2   6   1    9.00    1.70
   1  -6  -1   89.29    3.70
   1  -6  -1   85.99    4.10
   1  -6  -1   85.29    4.00
   1  -6  -1   85.39    3.90
  -1   6   1   88.39    4.40
  -1   6   1   88.09    4.00
  -1   6   1   92.39    4.50
  -1   6   1   84.69    4.20
   0  -6  -1 1235.68   24.20
   0  -6  -1 1221.68   24.20
   0  -6  -1 1213.78   24.50
   0   6   1 1232.58   25.10
   0   6   1 1216.88   24.90
   0   6   1 1197.98   25.30
   0   6   1 1186.58   24.70
  -1  -6  -1  668.13   15.00
  -1  -6  -1  666.83   14.90
   1   6   1  652.53   15.30
   1   6   1  662.03   15.50
   1   6   1  674.03   16.80
   1   6   1  667.63   15.50
  -2  -6  -1  275.07    8.00
  -2  -6  -1  270.37    8.10
   2   6   1  272.77    9.80
   2   6   1  262.07    8.30
   2   6   1  266.27    8.40
   2   6   1  263.77    8.30
  -3  -6  -1    0.20    0.90
  -3  -6  -1    0.70    0.90
   3   6   1    0.90    1.10
   3   6   1    0.80    0.90
   3   6   1   -0.30    0.80
   3   6   1    1.80    1.50
  -4  -6  -1   68.09    4.40
   4   6   1   64.79    4.30
   4   6   1   67.99    4.40
   4   6   1   68.09    5.40
   4   6   1   66.99    4.30
  -5  -6  -1   96.09    5.60
   5   6   1   94.79    5.60
   5   6   1   90.99    6.60
   5   6   1   95.29    5.40
  -6  -6  -1   26.20    3.70
   6   6   1   30.70    4.10
   6   6   1   28.70    4.70
  -7  -6  -1   31.60    4.50
   7   6   1   43.50    5.10
 -10   7   1    7.20    2.80
  -9   7   1   16.40    3.80
   8  -7  -1   61.29    7.90
  -8   7   1   71.19    6.10
   7  -7  -1    2.10    1.70
  -7   7   1    2.50    1.80
   6  -7  -1    5.20    1.90
  -6   7   1    5.70    2.00
  -6   7   1    3.80    1.80
   5  -7  -1   22.50    3.10
   5  -7  -1   30.60    3.70
  -5   7   1   24.70    3.60
  -5   7   1   18.40    3.30
   4  -7  -1  572.94   17.60
   4  -7  -1  590.34   15.20
  -4   7   1  556.74   16.30
  -4   7   1  565.24   15.60
  -4   7   1  606.54   16.40
   3  -7  -1  373.86   10.70
   3  -7  -1  378.66   13.40
  -3   7   1  363.96   11.50
  -3   7   1  353.36    8.30
  -3   7   1  354.76   11.30
  -3   7   1  362.66   11.20
   2  -7  -1  189.68    7.10
   2  -7  -1  175.48    6.80
   2  -7  -1  182.98    6.70
  -2   7   1  184.08    7.30
  -2   7   1  184.78    7.30
  -2   7   1  176.58    7.00
  -2   7   1  184.08    6.00
   1  -7  -1  264.47    8.30
   1  -7  -1  253.37    8.20
  -1   7   1  273.77    8.70
  -1   7   1  266.07    8.30
  -1   7   1  264.67    8.90
  -1   7   1  256.87    8.70
   0  -7  -1  871.01   19.20
   0  -7  -1  886.11   19.30
   0   7   1  866.21   19.90
   0   7   1  880.01   20.30
   0   7   1  884.61   19.80
   0   7   1  856.31   19.70
  -1  -7  -1  267.97    8.40
  -1  -7  -1  253.67    8.10
   1   7   1  245.48    8.40
   1   7   1  266.87    8.70
   1   7   1  278.77    9.70
   1   7   1  258.07    8.60
  -2  -7  -1   14.80    2.40
  -2  -7  -1   16.20    2.30
   2   7   1   20.00    2.70
   2   7   1   20.90    2.70
   2   7   1   15.40    2.90
   2   7   1   17.40    2.50
  -3  -7  -1   48.30    3.70
   3   7   1   45.80    3.60
   3   7   1   48.00    5.30
   3   7   1   45.30    3.50
   3   7   1   47.60    3.80
  -4  -7  -1  100.09    5.70
   4   7   1   94.39    5.40
   4   7   1  110.19    5.90
   4   7   1  102.39    7.00
  -5  -7  -1  153.58    7.70
   5   7   1  163.78    9.40
   5   7   1  167.28    7.90
  -6  -7  -1   48.10    5.50
   6   7   1   47.60    5.30
  -9   8   1    9.50    3.20
  -8   8   1   17.70    3.70
  -7   8   1   14.90    3.30
  -6   8   1   15.50    3.30
   5  -8  -1  221.08    9.00
  -5   8   1  219.08    9.60
  -5   8   1  215.48    9.30
   4  -8  -1  320.57   10.70
  -4   8   1  309.27   11.30
  -4   8   1  306.17   11.00
   3  -8  -1  289.87    9.80
  -3   8   1  289.97   10.20
  -3   8   1  285.57   10.30
   2  -8  -1   46.60    3.60
  -2   8   1   48.20    3.20
  -2   8   1   52.69    4.00
  -2   8   1   36.10    3.50
  -2   8   1   50.89    3.90
   1  -8  -1   43.80    3.40
  -1   8   1   39.70    3.50
  -1   8   1   48.60    3.50
  -1   8   1   39.70    3.40
  -1   8   1   52.19    3.80
   0  -8  -1   74.19    4.40
   0   8   1   71.69    4.40
   0   8   1   60.79    4.30
   0   8   1   71.39    4.50
   0   8   1   58.89    4.10
  -1  -8  -1  229.18    8.30
   1   8   1  238.18    8.60
   1   8   1  235.08    9.50
   1   8   1  224.78    8.40
   1   8   1  225.88    8.40
  -2  -8  -1   57.89    4.20
   2   8   1   55.89    4.90
   2   8   1   54.49    4.00
   2   8   1   54.79    4.20
  -3  -8  -1   82.49    5.20
   3   8   1   78.39    5.20
   3   8   1   80.79    6.30
  -4  -8  -1   71.19    5.40
   4   8   1   83.99    5.60
   4   8   1   80.29    6.90
  -5  -8  -1   26.10    4.00
   5   8   1   28.60    4.20
  -9   9   1    5.90    3.00
  -8   9   1   17.70    4.00
  -7   9   1   25.00    4.40
  -6   9   1    1.50    1.80
  -5   9   1   36.80    4.50
  -5   9   1   33.40    4.50
   4  -9  -1   82.29    5.40
  -4   9   1   87.49    5.90
  -4   9   1   82.89    5.80
   3  -9  -1   31.80    3.80
  -3   9   1   25.50    3.40
  -3   9   1   35.90    4.20
   2  -9  -1   11.90    2.50
  -2   9   1   11.00    2.40
  -2   9   1   11.90    2.50
   1  -9  -1   25.60    3.40
  -1   9   1   24.00    3.20
  -1   9   1   22.00    3.20
  -1   9   1   24.70    3.40
   0  -9  -1  100.49    5.70
   0   9   1   88.79    5.30
   0   9   1   93.59    5.80
   0   9   1   86.79    5.40
  -1  -9  -1   94.09    5.70
   1   9   1  107.49    5.80
   1   9   1  109.29    6.70
   1   9   1   97.09    5.70
  -2  -9  -1   35.40    4.20
   2   9   1   40.10    4.30
   2   9   1   40.50    5.40
  -3  -9  -1    4.70    2.00
   3   9   1    5.90    2.10
   3   9   1    6.40    2.70
  -4  -9  -1    7.90    2.40
   4   9   1    7.30    2.20
  -8  10   1    7.20    2.90
  -7  10   1    6.50    2.60
  -6  10   1   -1.70    1.40
  -5  10   1   -2.90    1.40
  -5  10   1    0.50    1.50
   4 -10  -1    9.50    2.80
  -4  10   1    9.60    2.60
  -4  10   1   10.20    2.70
   3 -10  -1   22.40    3.60
  -3  10   1   22.20    3.60
  -3  10   1   20.60    3.60
   2 -10  -1   11.50    2.60
  -2  10   1   10.60    2.60
  -2  10   1   11.30    2.80
   1 -10  -1    5.60    2.20
  -1  10   1    5.50    3.20
  -1  10   1    7.40    2.30
   0 -10  -1   43.90    4.90
   0  10   1   54.49    6.80
   0  10   1   43.50    4.70
  -1 -10  -1   10.10    2.60
   1  10   1    7.80    2.70
   1  10   1   11.40    2.80
  -2 -10  -1    3.90    1.90
   2  10   1    1.90    1.70
   2  10   1    3.30    2.60
  -6  11   1   -0.80    1.90
  -5  11   1    0.80    2.30
  -4  11   1   46.30    5.70
   3 -11  -1   17.70    4.80
  -3  11   1   14.70    3.40
   2 -11  -1   10.90    2.90
  -2  11   1    7.90    2.40
   1 -11  -1    2.40    1.80
  -1  11   1    2.70    1.70
   0 -11  -1    8.80    2.50
   0  11   1   10.50    2.70
  -2  12  -2    5.10    2.30
  -3  12  -2    3.00    2.30
  -4  12  -2    4.10    2.70
  -5  12  -2    2.40    2.70
   1  11  -2    5.60    2.50
   1  11  -2   10.00    3.10
   0  11  -2   23.90    4.30
  -1  11  -2   47.30    5.70
  -1  11  -2   40.90    5.30
  -2  11  -2   77.89    6.40
  -3  11  -2    5.90    2.50
  -4  11  -2   10.90    3.20
  -5  11  -2    1.30    2.00
  -6  11  -2   24.70    4.90
  -7  11  -2    4.50    2.80
   3  10  -2   30.40    4.60
   2  10  -2   81.19    6.20
   2  10  -2   46.90    5.90
   1  10  -2   39.60    4.90
   1  10  -2   46.50    5.60
   1  10  -2   56.49    6.20
   0  10  -2  109.39    6.90
   0  10  -2  121.39    7.30
   0  10  -2  111.09    6.70
   0 -10   2  119.39   10.30
  -1  10  -2   62.99    5.40
  -1  10  -2   66.19    4.90
  -1  10  -2   63.59    5.30
  -2  10  -2   99.09    6.80
  -2  10  -2  113.89    7.00
  -3  10  -2    2.80    1.50
  -3  10  -2    1.50    1.70
  -4  10  -2    5.80    2.30
  -5  10  -2   47.40    5.90
  -6  10  -2   75.49    6.70
  -7  10  -2   22.70    4.60
  -8  10  -2    2.30    2.20
   4   9  -2   53.99    5.90
   3   9  -2  103.59    7.00
   3   9  -2  110.49    7.60
  -3  -9   2  106.29   11.90
   2   9  -2  142.89    8.10
   2   9  -2  144.49    7.80
   2   9  -2  135.29    7.60
  -2  -9   2  155.28    7.90
   1   9  -2   16.10    3.10
   1   9  -2   15.90    3.00
   1   9  -2   22.90    3.60
  -1  -9   2   18.70    3.30
   0   9  -2   10.00    2.50
   0   9  -2   14.90    2.90
   0   9  -2   11.10    2.60
   0  -9   2   16.60    2.90
  -1   9  -2   98.49    5.40
  -1   9  -2   94.89    6.10
  -1   9  -2   91.89    5.90
   1  -9   2   85.09    5.50
  -2   9  -2   70.89    4.20
  -2   9  -2   65.39    5.00
  -2   9  -2   68.49    5.20
   2  -9   2   65.79    4.90
  -3   9  -2   74.89    5.70
  -3   9  -2   83.39    5.80
  -4   9  -2   17.20    3.20
  -4   9  -2   17.10    3.50
  -5   9  -2   66.49    5.70
  -6   9  -2   63.69    6.70
  -7   9  -2   17.20    3.80
  -8   9  -2    2.40    1.90
  -9   9  -2   -1.00    1.80
   5   8  -2   21.90    4.10
   4   8  -2   43.60    5.70
   4   8  -2   48.20    5.50
   4   8  -2   33.30    4.70
  -4  -8   2   53.19    5.80
   3   8  -2   83.09    6.10
   3   8  -2   82.49    5.70
   3   8  -2   85.09    5.80
  -3  -8   2   72.89    5.30
   2   8  -2    5.40    2.00
   2   8  -2    5.40    1.80
   2   8  -2    3.90    1.90
  -2  -8   2    5.50    1.70
   1   8  -2    5.40    1.70
   1   8  -2    4.00    1.80
   1   8  -2    6.80    2.10
  -1  -8   2    6.10    1.80
   0   8  -2    9.40    2.20
   0   8  -2    5.70    1.90
   0  -8   2    3.30    1.50
  -1   8  -2  444.26   13.40
  -1   8  -2  429.86   13.60
   1  -8   2  428.96   12.80
  -2   8  -2  254.87    9.80
  -2   8  -2  256.37   10.10
   2  -8   2  251.77    9.20
   2  -8   2  271.07    9.40
  -3   8  -2   73.59    5.40
  -3   8  -2   82.69    5.50
   3  -8   2   76.79    4.90
   3  -8   2   72.19    4.80
  -4   8  -2    4.40    1.70
  -4   8  -2    4.90    2.00
   4  -8   2    8.20    2.20
  -5   8  -2   20.80    3.70
   5  -8   2   17.70    3.20
  -6   8  -2   21.30    3.70
   6  -8   2   26.10    3.90
  -7   8  -2   33.20    5.00
   7  -8   2   30.10    4.50
  -8   8  -2    0.40    1.60
   8  -8   2   -0.50    1.50
  -9   8  -2    4.00    2.30
   9  -8   2    4.30    2.50
   6   7  -2   24.10    4.20
   5   7  -2    1.60    1.70
   5   7  -2    1.30    2.00
   5   7  -2    1.70    1.70
   4   7  -2    1.40    1.60
   4   7  -2    2.60    1.80
   4   7  -2    1.80    1.40
  -4  -7   2    1.50    1.30
   3   7  -2  103.69    6.10
   3   7  -2  117.89    6.90
   3   7  -2  108.79    6.20
  -3  -7   2  114.09    6.10
   2   7  -2   60.79    4.60
   2   7  -2   59.09    4.50
  -2  -7   2   57.49    4.20
   1   7  -2   75.49    5.00
   1   7  -2   72.49    4.90
   1   7  -2   71.29    4.70
  -1  -7   2   78.59    4.70
   0   7  -2  103.09    5.60
   0   7  -2  107.49    5.80
   0   7  -2  111.19    5.90
   0  -7   2  113.19    5.40
   0  -7   2  104.19    5.10
  -1   7  -2  240.38    8.70
  -1   7  -2  238.18    8.90
  -1   7  -2  236.58    9.10
   1  -7   2  229.38    8.70
   1  -7   2  237.38    8.10
   1  -7   2  228.88    8.20
  -2   7  -2  324.67   10.60
  -2   7  -2  334.07   11.20
  -2   7  -2  332.47   11.20
   2  -7   2  324.27   10.10
   2  -7   2  335.17   10.30
   2  -7   2  331.47   10.90
  -3   7  -2    2.50    1.40
  -3   7  -2    1.40    1.30
  -3   7  -2    1.90    1.20
   3  -7   2    2.40    1.70
   3  -7   2    3.40    1.50
   3  -7   2    1.60    1.10
   3  -7   2    2.20    1.30
  -4   7  -2   13.20    2.60
  -4   7  -2   10.00    2.10
   4  -7   2   13.80    2.50
   4  -7   2   12.80    2.40
   4  -7   2   18.00    2.80
  -5   7  -2   17.20    3.10
  -5   7  -2   26.50    3.70
   5  -7   2   20.50    3.10
  -6   7  -2  114.79    6.90
   6  -7   2  123.19    6.80
  -7   7  -2   46.20    5.40
   7  -7   2   55.79    6.00
  -8   7  -2    3.40    1.80
   8  -7   2   -1.40    1.10
  -9   7  -2   10.80    3.10
   9  -7   2    8.30    2.80
  10  -7   2    9.30    3.30
   7   6  -2   25.10    4.50
   6   6  -2    6.80    2.60
   6   6  -2    4.70    2.20
   6   6  -2    5.50    2.20
   5   6  -2   -0.20    1.40
   5   6  -2    3.60    1.80
   5   6  -2   -0.10    1.20
  -5  -6   2    2.90    1.70
   4   6  -2   99.29    5.90
   4   6  -2   88.09    5.60
   4   6  -2  106.79    6.70
  -4  -6   2  101.09    5.60
   3   6  -2  484.75   14.00
   3   6  -2  491.35   14.40
  -3  -6   2  478.15   13.50
   2   6  -2 1075.59   24.80
   2   6  -2 1093.69   25.00
   2   6  -2 1108.39   25.00
   2   6  -2 1118.39   24.60
  -2  -6   2 1097.79   23.90
  -2  -6   2 1132.39   24.70
   1   6  -2    4.10    1.50
   1   6  -2    1.80    1.10
   1   6  -2    2.80    1.30
  -1  -6   2    0.90    0.90
  -1  -6   2    2.30    1.20
  -1  -6   2    3.30    1.20
  -1  -6   2    2.20    1.00
   0   6  -2   52.49    3.70
   0   6  -2   53.09    3.60
   0   6  -2   47.00    3.60
   0  -6   2   52.79    3.30
   0  -6   2   50.59    3.30
   0  -6   2   51.59    3.30
   0  -6   2   50.09    3.60
  -1   6  -2  138.59    6.20
  -1   6  -2  145.79    6.10
  -1   6  -2  159.98    6.60
   1  -6   2  147.59    6.20
   1  -6   2  141.99    6.20
   1  -6   2  147.89    5.80
   1  -6   2  139.99    5.70
   1  -6   2  152.58    5.90
  -2   6  -2  822.62   19.90
  -2   6  -2  855.51   20.00
  -2   6  -2  852.61   19.40
   2  -6   2  841.12   19.80
   2  -6   2  854.31   19.00
   2  -6   2  851.81   19.80
   2  -6   2  824.52   19.00
   2  -6   2  812.22   18.60
  -3   6  -2  116.29    5.90
  -3   6  -2  110.99    5.50
  -3   6  -2   98.59    5.40
   3  -6   2  137.49    8.30
   3  -6   2  117.79    5.20
   3  -6   2  105.19    5.60
   3  -6   2  119.69    5.90
   3  -6   2  115.59    5.40
  -4   6  -2  132.69    6.60
  -4   6  -2  132.39    6.30
   4  -6   2  130.29    6.50
   4  -6   2  134.59    6.10
   4  -6   2  134.69    6.60
   4  -6   2  136.89    5.90
  -5   6  -2  118.09    6.50
  -5   6  -2  116.99    6.20
  -5   6  -2  124.79    7.80
   5  -6   2  115.49    6.40
   5  -6   2  119.19    6.50
   5  -6   2  122.09    6.20
  -6   6  -2  391.76   13.00
   6  -6   2  383.66   12.70
  -7   6  -2  104.09    6.50
   7  -6   2  105.99    6.60
  -8   6  -2   75.59    5.90
   8  -6   2   95.39    6.60
   9  -6   2    0.10    1.50
  10  -6   2   13.30    3.90
   8   5  -2    9.60    3.20
   7   5  -2   69.39    6.30
   7   5  -2   74.79    6.10
   6   5  -2  174.88    9.10
   6   5  -2  165.78    8.40
   6   5  -2  160.38    8.20
  -6  -5   2  162.78   11.80
   5   5  -2   48.10    4.20
   5   5  -2   46.30    5.20
   5   5  -2   50.89    4.20
  -5  -5   2   50.89    4.10
   4   5  -2  485.45   14.00
   4   5  -2  494.85   14.50
  -4  -5   2  500.65   13.80
   3   5  -2  433.76   12.70
   3   5  -2  442.96   12.40
   3   5  -2  435.56   12.70
  -3  -5   2  443.36   13.60
  -3  -5   2  433.56   11.90
  -3  -5   2  429.56   12.80
  -3  -5   2  436.66   11.70
   2   5  -2  730.73   17.60
   2   5  -2  722.33   17.30
   2   5  -2  728.23   17.70
   2   5  -2  737.93   17.70
  -2  -5   2  729.03   16.70
  -2  -5   2  711.83   16.60
  -2  -5   2  757.92   16.80
  -2  -5   2  725.73   17.50
  -2  -5   2  744.63   16.70
   1   5  -2   32.40    2.70
   1   5  -2   33.70    2.80
   1   5  -2   32.20    2.70
  -1  -5   2   34.70    2.50
  -1  -5   2   31.80    2.40
  -1  -5   2   33.40    2.50
  -1  -5   2   23.10    2.70
  -1  -5   2   35.00    2.80
   0   5  -2   43.00    3.10
   0   5  -2   39.60    2.90
   0   5  -2   41.00    3.00
   0  -5   2   39.40    2.90
   0  -5   2   48.80    2.90
   0  -5   2   41.20    2.70
   0  -5   2   39.10    2.60
   0  -5   2   44.40    3.10
  -1   5  -2 1405.86   28.50
  -1   5  -2 1378.26   28.40
  -1   5  -2 1375.06   27.90
   1  -5   2 1397.46   27.20
   1  -5   2 1371.36   27.40
   1  -5   2 1393.36   28.30
   1  -5   2 1381.86   27.50
  -2   5  -2 3347.47   61.29
  -2   5  -2 3305.87   60.49
  -2   5  -2 3331.17   61.19
   2  -5   2 3346.77   60.09
   2  -5   2 3328.27   60.19
   2  -5   2 3300.67   60.99
   2  -5   2 3274.87   60.99
   2  -5   2 3225.38   59.69
  -3   5  -2  974.40   20.80
  -3   5  -2  968.00   22.10
  -3   5  -2  988.70   21.60
   3  -5   2  963.50   21.90
   3  -5   2  998.70   21.30
   3  -5   2  989.10   20.90
   3  -5   2  996.90   22.10
  -4   5  -2  332.27   10.70
  -4   5  -2  346.97    7.30
  -4   5  -2  338.97   10.70
  -4   5  -2  276.37    9.20
  -4   5  -2  343.17   10.30
   4  -5   2  342.47   10.70
   4  -5   2  352.46   10.90
   4  -5   2  334.17   10.20
  -5   5  -2  183.68    7.80
  -5   5  -2  170.88    4.40
  -5   5  -2  170.08    7.60
  -5   5  -2  189.48    7.50
   5  -5   2  182.68    7.30
   5  -5   2  172.18    7.60
   5  -5   2  177.08    7.70
  -6   5  -2  448.36   13.50
   6  -5   2  434.76   14.00
   6  -5   2  457.35   13.70
  -7   5  -2   54.19    4.60
   7  -5   2   51.29    5.60
  -8   5  -2   21.40    3.60
   8  -5   2   23.90    4.00
   9  -5   2   17.30    3.80
  10  -5   2   14.50    3.60
   8   4  -2   72.49    8.10
   8   4  -2   86.89    6.70
   7   4  -2  179.68    9.30
   7   4  -2  214.18   10.20
   7   4  -2  209.68    9.60
   6   4  -2  217.88    9.10
   6   4  -2  212.28    9.40
   6   4  -2  208.18    9.50
  -6  -4   2  204.98    8.70
   5   4  -2    5.20    2.00
   5   4  -2    6.70    1.80
   5   4  -2    8.50    2.10
  -5  -4   2    9.20    2.00
   4   4  -2    3.90    1.50
   4   4  -2    5.80    1.70
   4   4  -2    5.50    1.60
  -4  -4   2    5.90    1.50
  -4  -4   2    6.00    1.50
   3   4  -2 1570.64   32.00
   3   4  -2 1567.54   32.00
   3   4  -2 1538.65   31.30
  -3  -4   2 1579.74   31.00
  -3  -4   2 1552.84   30.90
  -3  -4   2 1567.34   30.90
  -3  -4   2 1565.64   31.80
   2   4  -2  850.41   18.60
   2   4  -2  840.22   19.00
   2   4  -2  850.91   19.10
   2   4  -2  838.92   19.00
  -2  -4   2  846.32   18.90
  -2  -4   2  854.91   19.00
  -2  -4   2  856.11   18.20
  -2  -4   2  853.01   18.10
  -2  -4   2  861.91   18.30
   1   4  -2  869.01   19.50
   1   4  -2  920.91   19.80
   1   4  -2  924.41   19.30
  -1  -4   2  941.61   19.70
  -1  -4   2  914.31   18.80
  -1  -4   2  922.31   19.60
  -1  -4   2  905.11   18.90
  -1  -4   2  925.21   18.80
  -1  -4   2  889.11   18.80
   0   4  -2  405.36   10.30
   0   4  -2  413.36   10.70
   0   4  -2  417.86   10.70
   0  -4   2  402.76   10.00
   0  -4   2  425.26   10.00
   0  -4   2  405.86   10.60
   0  -4   2  415.26   10.60
   0  -4   2  434.16   10.10
  -1   4  -2 2902.11   53.39
  -1   4  -2 2942.01   53.49
  -1   4  -2 2937.21   52.19
  -1   4  -2 2924.41   52.99
   1  -4   2 2897.91   52.39
   1  -4   2 2976.80   53.49
   1  -4   2 2857.11   52.19
   1  -4   2 2919.31   52.69
   1  -4   2 2924.51   53.39
  -2   4  -2 2228.48   41.10
  -2   4  -2 2289.07   41.80
  -2   4  -2 2295.17   42.40
   2  -4   2 2253.97   42.20
   2  -4   2 2159.28   41.40
   2  -4   2 2225.68   42.20
   2  -4   2 2245.58   41.10
  -3   4  -2  629.94   14.60
  -3   4  -2  620.94   15.00
   3  -4   2  627.14   15.00
   3  -4   2  607.94   14.40
   3  -4   2  624.84   15.10
  -4   4  -2    4.20    1.20
  -4   4  -2    4.70    0.80
  -4   4  -2    3.20    1.20
  -4   4  -2    1.90    0.90
  -4   4  -2    2.60    1.10
   4  -4   2    3.00    1.10
   4  -4   2    3.40    1.10
   4  -4   2    4.00    1.30
   4  -4   2    4.50    1.20
  -5   4  -2   39.60    3.30
  -5   4  -2   45.30    3.60
  -5   4  -2   41.50    3.30
  -5   4  -2   40.70    2.10
  -5   4  -2   34.20    2.80
   5  -4   2   40.60    3.20
   5  -4   2   38.60    3.40
   5  -4   2   41.50    3.00
  -6   4  -2   20.20    3.00
  -6   4  -2   26.70    3.20
  -6   4  -2   20.50    3.10
  -6   4  -2   21.10    3.20
   6  -4   2   25.50    3.40
   6  -4   2   28.50    3.80
  -7   4  -2  243.48    9.50
   7  -4   2  240.08    9.60
   7  -4   2  238.98   10.10
  -8   4  -2   23.80    3.60
   8  -4   2   27.40    4.00
   9  -4   2   48.80    5.90
  10  -4   2    3.70    2.50
   9   3  -2   11.40    3.30
   8   3  -2   25.50    4.20
   8   3  -2   33.30    4.90
   7   3  -2  163.58    8.20
   7   3  -2  155.18    8.30
   7   3  -2  157.68    8.30
   6   3  -2    7.80    2.20
   6   3  -2   15.60    2.80
   6   3  -2    8.30    2.20
  -6  -3   2   17.70    3.00
   5   3  -2   77.09    4.70
   5   3  -2   86.09    5.20
   5   3  -2   80.89    5.00
  -5  -3   2   80.09    4.60
  -5  -3   2   75.99    4.50
   4   3  -2    7.30    1.70
   4   3  -2    7.80    1.70
   4   3  -2   16.20    2.40
  -4  -3   2    7.70    1.50
  -4  -3   2   14.10    2.40
  -4  -3   2    8.50    1.70
  -4  -3   2    6.40    1.30
   3   3  -2 2123.99   40.50
   3   3  -2 2080.09   40.30
   3   3  -2 2066.09   39.80
  -3  -3   2 2105.99   40.20
  -3  -3   2 2113.59   39.30
  -3  -3   2 2102.39   40.30
  -3  -3   2 2086.69   39.40
  -3  -3   2 2098.99   39.40
   2   3  -2 2325.17   43.40
   2   3  -2 2333.87   43.50
   2   3  -2 2310.27   42.90
  -2  -3   2 2322.17   43.40
  -2  -3   2 2335.87   43.40
  -2  -3   2 2306.97   42.70
  -2  -3   2 2351.26   42.50
  -2  -3   2 2330.37   42.50
   1   3  -2  379.76    9.70
   1   3  -2  379.56    9.70
   1   3  -2  382.96    9.40
  -1  -3   2  387.76    9.10
  -1  -3   2  395.86    9.80
  -1  -3   2  389.96    9.00
  -1  -3   2  378.86    9.60
  -1  -3   2  387.36    9.30
   0   3  -2  289.57    7.80
   0   3  -2  303.77    7.20
   0   3  -2  285.77    7.50
   0   3  -2  288.77    7.80
   0  -3   2  282.77    7.20
   0  -3   2  291.77    7.20
   0  -3   2  289.47    7.80
   0  -3   2  292.87    7.80
   0  -3   2  288.17    7.30
  -1   3  -2  257.37    6.60
  -1   3  -2  252.17    6.80
  -1   3  -2  247.78    7.10
   1  -3   2  260.07    6.80
   1  -3   2  255.87    6.60
   1  -3   2  255.17    7.10
   1  -3   2  248.78    7.00
   2  -3   2   43.70    2.20
  -3   3  -2  219.78    6.40
  -3   3  -2  233.98    5.60
  -3   3  -2  223.98    6.50
  -3   3  -2  211.88    7.00
  -3   3  -2  226.08    7.20
  -3   3  -2  207.68    6.60
   3  -3   2  234.88    6.90
   3  -3   2  225.18    6.40
   3  -3   2  230.98    7.20
  -4   3  -2   88.89    3.30
  -4   3  -2   91.59    4.10
  -4   3  -2   84.39    4.40
  -4   3  -2   91.09    4.50
  -4   3  -2   97.59    4.20
  -4   3  -2   92.49    4.30
   4  -3   2   92.29    4.60
   4  -3   2   89.89    4.40
   4  -3   2   93.99    4.60
   4  -3   2   93.39    4.40
  -5   3  -2  399.46   11.70
  -5   3  -2  406.46    9.70
  -5   3  -2  398.56   11.10
  -5   3  -2  406.06   10.90
  -5   3  -2  417.96   11.90
  -5   3  -2  402.16   11.00
   5  -3   2  413.16   11.50
   5  -3   2  410.76   11.90
   5  -3   2  403.06   11.90
  -6   3  -2  137.49    6.20
  -6   3  -2  142.09    6.20
  -6   3  -2  131.29    6.50
  -6   3  -2  140.59    6.90
   6  -3   2  142.39    5.10
   6  -3   2  147.49    6.90
   6  -3   2  128.69    6.60
   6  -3   2  128.89    6.30
  -7   3  -2   99.09    5.70
  -7   3  -2  107.69    5.90
   7  -3   2  113.59    6.60
   7  -3   2  109.09    4.80
   7  -3   2  104.49    6.10
   8  -3   2   14.40    3.30
   8  -3   2   16.40    3.30
   8  -3   2   11.10    2.70
   9  -3   2    2.90    2.10
  10  -3   2    1.40    2.30
   9   2  -2   -2.40    1.40
   9   2  -2    0.80    1.60
   8   2  -2    6.80    2.20
   8   2  -2    7.00    2.60
   7   2  -2  285.77   11.00
   7   2  -2  281.97   11.20
   7   2  -2  286.17   10.90
   6   2  -2  186.28    8.00
   6   2  -2  178.28    8.10
   6   2  -2  167.08    7.70
  -6  -2   2  182.78    7.50
  -6  -2   2  189.18    7.60
   5   2  -2    5.90    1.60
   5   2  -2    4.80    1.50
   5   2  -2    5.70    1.60
  -5  -2   2    4.90    1.50
  -5  -2   2    6.80    1.70
  -5  -2   2    6.50    1.70
  -5  -2   2    4.80    1.40
   4   2  -2  203.28    7.40
   4   2  -2  218.38    7.60
   4   2  -2  198.28    7.00
  -4  -2   2  200.38    6.70
  -4  -2   2  208.18    6.80
  -4  -2   2  198.68    7.30
  -4  -2   2  207.38    6.80
  -4  -2   2  206.98    7.40
  -4  -2   2  206.88    6.90
  -4  -2   2  203.08    7.30
   3   2  -2  723.43   16.60
   3   2  -2  744.03   16.20
   3   2  -2  739.13   16.70
  -3  -2   2  745.83   16.70
  -3  -2   2  766.82   16.80
  -3  -2   2  749.53   15.90
  -3  -2   2  733.63   15.90
  -3  -2   2  756.42   16.00
  -3  -2   2  729.13   16.10
  -3  -2   2  739.73   16.70
   2   2  -2 1194.48   23.20
   2   2  -2 1140.89   22.10
   2   2  -2 1160.98   22.70
   2   2  -2 1138.19   23.10
  -2  -2   2 1201.48   22.40
  -2  -2   2 1164.88   23.10
  -2  -2   2 1172.98   22.40
  -2  -2   2 1159.48   22.50
  -2  -2   2 1137.89   23.00
   1   2  -2  403.66    9.50
   1   2  -2  414.46    9.00
   1   2  -2  407.96    9.30
   1   2  -2  411.36    9.60
  -1  -2   2  410.56    9.60
  -1  -2   2  409.96    9.20
  -1  -2   2  414.76    9.00
  -1  -2   2  416.56    9.00
   0   2  -2 1267.17   23.80
   0   2  -2 1300.67   23.20
   0   2  -2 1237.88   23.40
   0  -2   2 1274.27   23.20
   0  -2   2 1232.08   23.30
   0  -2   2 1260.37   23.80
  -1   2  -2  175.08    4.60
  -1   2  -2  177.68    4.80
  -1   2  -2  176.28    5.10
   1  -2   2  180.48    4.80
   1  -2   2  153.08    4.90
   1  -2   2  185.68    4.60
   1  -2   2  177.38    5.10
  -2   2  -2 1826.92   34.20
  -2   2  -2 1865.51   33.60
  -2   2  -2 1843.12   33.40
  -2   2  -2 1830.32   33.70
  -2   2  -2 1914.51   33.10
  -2   2  -2 1877.01   34.20
   2  -2   2 1860.51   34.20
   2  -2   2 1831.22   34.20
   2  -2   2 1841.62   33.20
   2  -2   2 1854.31   33.80
  -3   2  -2 1413.66   27.00
  -3   2  -2 1441.26   26.30
  -3   2  -2 1427.26   26.80
  -3   2  -2 1437.96   27.60
  -3   2  -2 1401.26   27.60
  -3   2  -2 1415.06   26.90
   3  -2   2 1397.96   27.60
   3  -2   2 1426.16   27.20
   3  -2   2 1441.86   27.80
  -4   2  -2  751.22   16.80
  -4   2  -2  770.82   15.60
  -4   2  -2  729.33   16.20
  -4   2  -2  749.82   16.10
  -4   2  -2  744.63   16.90
  -4   2  -2  771.12   16.20
   4  -2   2  759.32   17.00
   4  -2   2  749.82   17.00
   4  -2   2  734.43   16.50
   4  -2   2  757.22   15.60
  -5   2  -2   42.10    3.10
  -5   2  -2   53.09    3.20
  -5   2  -2   40.40    3.00
  -5   2  -2   47.60    3.40
  -5   2  -2   48.70    3.10
   5  -2   2   47.90    3.30
   5  -2   2   38.90    2.60
   5  -2   2   46.40    3.40
   5  -2   2   43.70    3.30
  -6   2  -2  146.09    6.20
  -6   2  -2  142.99    6.10
  -6   2  -2  149.99    6.70
   6  -2   2  151.38    5.80
   6  -2   2  148.59    6.60
   6  -2   2  142.69    6.80
   6  -2   2  141.99    6.80
  -7   2  -2    2.60    1.80
  -7   2  -2    2.10    1.30
   7  -2   2    1.60    1.10
   7  -2   2    1.00    1.60
   7  -2   2    1.90    1.40
   8  -2   2   86.59    5.80
   8  -2   2   75.09    4.80
   8  -2   2   76.59    5.80
   9  -2   2   40.80    5.40
  10  -2   2   11.20    3.40
   9   1  -2   -1.90    1.10
   9   1  -2    0.30    2.00
   8   1  -2   82.29    6.10
   8   1  -2   76.09    5.50
   7   1  -2  122.19    7.20
   7   1  -2  118.79    6.80
   7   1  -2  133.09    6.80
  -7  -1   2  127.79    6.70
   6   1  -2  492.25   14.20
   6   1  -2  529.95   15.00
   6   1  -2  493.95   14.00
  -6  -1   2  515.15   13.90
  -6  -1   2  499.45   13.90
   5   1  -2   35.80    3.20
   5   1  -2   34.30    3.00
   5   1  -2   33.70    3.10
  -5  -1   2   35.70    3.10
  -5  -1   2   36.30    3.30
  -5  -1   2   36.60    2.90
  -5  -1   2   34.90    3.10
  -5  -1   2   36.30    2.80
   4   1  -2   37.00    2.70
   4   1  -2   36.30    2.80
   4   1  -2   34.40    2.80
  -4  -1   2   33.80    2.40
  -4  -1   2   34.40    2.60
  -4  -1   2   34.80    2.40
  -4  -1   2   37.40    2.80
  -4  -1   2   30.00    2.60
   3   1  -2  483.75   11.00
   3   1  -2  488.75   11.50
   3   1  -2  495.55   12.00
  -3  -1   2  487.05   11.20
  -3  -1   2  495.25   11.50
  -3  -1   2  482.05   11.80
  -3  -1   2  491.85   11.90
  -3  -1   2  499.15   11.20
   2   1  -2 2299.27   41.90
   2   1  -2 2343.97   42.40
   2   1  -2 2313.37   41.60
  -2  -1   2 2360.56   42.50
  -2  -1   2 2342.27   42.40
  -2  -1   2 2348.27   41.70
   1   1  -2  291.87    6.40
   1   1  -2  286.27    6.60
   1   1  -2  286.87    6.90
  -1  -1   2  286.27    6.50
  -1  -1   2  286.77    6.60
   0   1  -2 1624.04   28.90
   0  -1   2 1596.54   29.10
   0  -1   2 1654.33   28.60
   0  -1   2 1627.04   29.20
   0  -1   2 1645.44   28.90
  -2   1  -2 7186.28  124.59
  -2   1  -2 7250.47  123.59
  -2   1  -2 7506.05  121.99
  -2   1  -2 6841.62  122.09
   2  -1   2 6877.61  123.99
   2  -1   2 7073.19  124.89
   2  -1   2 7256.47  127.69
  -3   1  -2  304.07    7.80
  -3   1  -2  300.47    7.40
  -3   1  -2  304.97    7.30
  -3   1  -2  303.37    7.80
  -3   1  -2  310.57    7.60
  -3   1  -2  308.17    7.30
   3  -1   2  294.37    7.90
   3  -1   2  310.97    8.00
   3  -1   2  299.67    7.60
   3  -1   2  287.87    7.50
  -4   1  -2  791.52   16.90
  -4   1  -2  814.82   17.00
  -4   1  -2  808.52   17.00
  -4   1  -2  817.12   17.70
  -4   1  -2  842.02   17.80
   4  -1   2  834.92   17.90
   4  -1   2  821.82   17.40
   4  -1   2  818.62   17.30
   4  -1   2  836.12   17.90
  -5   1  -2   73.29    3.70
  -5   1  -2   66.79    3.80
  -5   1  -2   66.79    3.60
  -5   1  -2   67.49    3.50
   5  -1   2   72.09    4.10
   5  -1   2   67.59    4.00
   5  -1   2   67.69    3.90
   5  -1   2   66.49    3.70
  -6   1  -2  274.67    8.90
  -6   1  -2  273.47    8.70
  -6   1  -2  277.07    9.60
   6  -1   2  268.97    9.40
   6  -1   2  274.57    9.30
   6  -1   2  287.77    9.70
   6  -1   2  281.87    9.00
  -7   1  -2  150.18    6.80
   7  -1   2  141.39    6.50
   7  -1   2  144.59    7.00
   7  -1   2  144.59    7.20
  -8   1  -2  111.09    6.30
   8  -1   2  101.79    6.40
   8  -1   2  103.39    6.00
   8  -1   2  110.39    6.70
   9  -1   2   76.39    6.20
   9  -1   2   84.09    5.90
  10  -1   2   21.10    4.10
  10   0  -2   20.90    4.50
   9   0  -2    0.50    1.50
   9   0  -2   -0.10    1.60
   8   0  -2   78.69    5.90
   8   0  -2   82.69    5.40
   7   0  -2  418.76   12.40
   7   0  -2  415.36   13.30
   7   0  -2  402.36   13.60
  -7   0   2  419.16   13.00
   6   0  -2  326.47   11.00
   6   0  -2  316.27   10.50
   6   0  -2  317.67    9.80
  -6   0   2  337.27   11.20
  -6   0   2  322.77   10.10
  -6   0   2  318.27   10.30
  -6   0   2  319.77   11.70
   5   0  -2   23.40    2.90
   5   0  -2   35.30    3.60
   5   0  -2   25.20    2.80
  -5   0   2   24.80    2.90
  -5   0   2   28.60    3.20
  -5   0   2   23.00    2.60
  -5   0   2   23.90    2.70
   4   0  -2   81.99    4.00
   4   0  -2   85.39    3.80
   4   0  -2   83.79    4.30
  -4   0   2   84.79    4.00
  -4   0   2   82.29    4.20
  -4   0   2   82.39    4.20
  -4   0   2   88.49    3.90
   3   0  -2 3175.48   56.89
   3   0  -2 3230.28   57.49
  -3   0   2 3162.78   56.89
  -3   0   2 3246.38   57.49
  -3   0   2 3138.99   57.29
   2   0  -2 7068.29  121.09
   2   0  -2 6964.30  121.79
   2   0  -2 7101.19  121.49
   2   0  -2 7137.09  121.89
  -2   0   2 7145.58  121.49
  -2   0   2 7270.27  121.19
  -2   0   2 7229.48  121.59
  -2   0   2 6890.11  123.49
   1   0  -2 1382.96   22.60
   1   0  -2 1062.39   21.70
  -1   0  -2 1206.28   21.90
   1   0   2 1147.79   21.50
   1   0   2 1190.88   20.90
   1   0   2 1197.68   20.70
   1   0   2 1169.78   20.90
   1   0   2 1173.78   20.70
  -2   0  -2 1707.13   29.60
  -2   0  -2 1632.84   29.40
  -2   0  -2 1680.63   30.00
  -2   0  -2 1702.13   30.90
   2   0   2 1690.73   29.90
   2   0   2 1679.33   30.10
   2   0   2 1682.73   30.10
  -3   0  -2 1082.49   20.60
  -3   0  -2 1137.39   21.50
  -3   0  -2 1088.39   21.20
  -3   0  -2 1123.79   20.70
  -3   0  -2 1108.39   20.80
   3   0   2 1089.39   22.00
   3   0   2 1123.99   21.50
   3   0   2 1066.49   21.00
   3   0   2 1120.19   21.50
  -4   0  -2  656.93   14.50
  -4   0  -2  633.54   13.70
  -4   0  -2  647.34   13.70
  -4   0  -2  636.54   13.80
  -4   0  -2  650.73   14.40
   4   0   2  636.54   14.90
   4   0   2  655.53   14.50
   4   0   2  642.24   14.20
   4   0   2  643.94   14.60
  -5   0  -2 1209.68   24.10
  -5   0  -2 1198.68   24.50
  -5   0  -2 1206.18   25.00
  -5   0  -2 1235.68   24.50
   5   0   2 1214.58   24.90
   5   0   2 1190.68   25.10
   5   0   2 1163.88   25.30
   5   0   2 1211.88   25.30
  -6   0  -2  155.78    6.40
  -6   0  -2  157.68    6.30
   6   0   2  139.79    6.50
   6   0   2  151.38    6.70
   6   0   2  149.99    6.60
   6   0   2  149.59    6.40
  -7   0  -2  117.59    6.00
   7   0   2  119.99    6.30
   7   0   2  109.49    6.10
   7   0   2  111.49    6.20
  -8   0  -2  131.59    6.90
   8   0   2  119.99    6.90
   8   0   2  137.39    7.20
   8   0   2  115.39    6.90
   9   0   2   50.79    5.70
   9   0   2   60.19    5.30
   9   0   2   48.00    5.70
  10   0   2    8.00    2.80
  10  -1  -2   10.60    3.20
   9  -1  -2   16.60    3.60
   8  -1  -2   16.50    2.70
   8  -1  -2   18.80    3.40
  -8   1   2   16.30    3.30
   7  -1  -2  572.74   14.60
   7  -1  -2  591.94   16.40
   7  -1  -2  554.94   16.90
  -7   1   2  582.14   16.20
   6  -1  -2  280.77   10.10
   6  -1  -2  257.97    9.40
   6  -1  -2  280.77    8.40
   6  -1  -2  276.67   10.10
  -6   1   2  309.17   10.50
  -6   1   2  274.87    9.10
  -6   1   2  291.57   10.20
  -6   1   2  285.77    9.70
   5  -1  -2  418.16   11.80
   5  -1  -2  397.56   10.60
   5  -1  -2  376.66   11.00
   5  -1  -2  394.86   11.60
  -5   1   2  412.86   11.80
  -5   1   2  392.36   11.10
  -5   1   2  399.66    8.80
  -5   1   2  407.36   11.70
  -5   1   2  394.16   10.70
   4  -1  -2  409.06   11.10
   4  -1  -2  402.76   10.60
   4  -1  -2  418.76   11.20
  -4   1   2  416.66   10.70
  -4   1   2  430.36   11.30
  -4   1   2  412.16    9.20
  -4   1   2  427.36   11.30
   3  -1  -2 3689.63   65.19
   3  -1  -2 3695.13   65.19
   3  -1  -2 3717.93   65.99
   3  -1  -2 3688.73   65.49
   3  -1  -2 3640.84   65.99
  -3   1   2 3759.32   65.09
  -3   1   2 3777.42   64.69
  -3   1   2 3748.92   66.09
  -3   1   2 3648.23   65.49
   2  -1  -2 3085.29   54.19
   2  -1  -2 3045.80   54.79
   2  -1  -2 3199.98   54.29
   2  -1  -2 3042.50   54.39
   2  -1  -2 3040.50   54.79
  -2   1   2 3138.99   54.49
  -2   1   2 3093.69   54.49
  -2   1   2 3169.58   54.89
  -2   1   2 3188.48   54.99
  -2   1   2 3099.69   54.09
   0  -1  -2   54.49    2.20
   0   1   2   54.79    1.40
   0   1   2   55.59    1.30
   0   1   2   54.99    1.40
   0   1   2   53.99    1.30
   0   1   2   56.29    2.40
  -1  -1  -2 1951.20   35.60
   1   1   2 1988.30   35.30
  -2  -1  -2  159.58    4.00
  -2  -1  -2  163.78    3.60
  -2  -1  -2  160.18    3.40
  -2  -1  -2  166.98    4.00
  -2  -1  -2  152.98    3.40
   2   1   2  165.18    5.30
   2   1   2  159.48    4.00
   2   1   2  162.88    4.10
   2   1   2  162.98    3.90
   2   1   2  158.98    4.40
   2   1   2  161.88    4.10
  -3  -1  -2 2185.98   38.20
  -3  -1  -2 2128.39   38.80
  -3  -1  -2 2173.08   39.00
  -3  -1  -2 2137.49   38.30
  -3  -1  -2 2171.68   38.40
   3   1   2 2209.38   39.30
   3   1   2 2188.88   38.90
   3   1   2 2178.88   38.40
   3   1   2 2126.19   40.60
   3   1   2 2175.68   39.10
  -4  -1  -2  425.96   10.20
  -4  -1  -2  428.56    9.90
  -4  -1  -2  431.66    9.60
  -4  -1  -2  427.96    9.90
   4   1   2  421.96   10.40
   4   1   2  393.56   11.20
   4   1   2  415.16   10.20
   4   1   2  408.66   10.40
  -5  -1  -2  509.35   12.30
  -5  -1  -2  492.35   12.50
  -5  -1  -2  503.15   12.20
   5   1   2  496.65   12.80
   5   1   2  503.85   13.70
   5   1   2  496.85   12.60
   5   1   2  505.55   12.90
  -6  -1  -2   82.29    4.50
  -6  -1  -2   87.89    5.40
   6   1   2   80.99    4.80
   6   1   2   89.19    5.40
   6   1   2   80.59    4.80
   6   1   2   84.39    4.80
  -7  -1  -2    1.40    1.40
   7   1   2    2.50    1.50
   7   1   2    3.00    1.60
   7   1   2    3.60    1.70
  -8  -1  -2   14.40    2.90
   8   1   2   14.10    3.00
   8   1   2   12.90    2.80
   8   1   2   16.60    3.20
   9   1   2   55.19    6.00
   9   1   2   50.89    6.00
  10  -2  -2    5.60    2.60
   9  -2  -2    2.00    2.00
  -9   2   2    1.10    3.00
   8  -2  -2   13.50    3.00
  -8   2   2   14.80    3.10
   7  -2  -2  416.86   13.20
   7  -2  -2  392.86   10.80
  -7   2   2  434.26   13.30
   6  -2  -2  513.95   14.10
   6  -2  -2  515.95   14.70
   6  -2  -2  510.85   11.80
   6  -2  -2  489.75   14.50
  -6   2   2  498.15   11.20
  -6   2   2  512.15   14.70
  -6   2   2  487.35   14.40
  -6   2   2  489.25   13.90
   5  -2  -2  122.19    5.80
   5  -2  -2  123.59    5.80
   5  -2  -2  109.49    4.90
   5  -2  -2  118.49    5.40
  -5   2   2  124.49    4.40
  -5   2   2  120.49    5.10
  -5   2   2  122.99    5.80
  -5   2   2  112.69    5.60
  -5   2   2  118.79    5.40
   4  -2  -2    7.10    1.50
   4  -2  -2    6.10    1.30
   4  -2  -2    4.30    1.20
   4  -2  -2    5.50    1.40
  -4   2   2    9.20    1.40
  -4   2   2    4.80    1.30
  -4   2   2    9.10    1.80
  -4   2   2    7.90    1.40
   3  -2  -2  696.83   15.00
   3  -2  -2  657.33   14.80
   3  -2  -2  694.93   14.50
   3  -2  -2  667.33   14.30
   3  -2  -2  674.33   14.30
  -3   2   2  683.63   15.00
  -3   2   2  664.73   14.40
  -3   2   2  671.43   14.60
  -3   2   2  678.53   15.00
   2  -2  -2   93.59    3.20
   2  -2  -2   93.59    3.50
   2  -2  -2   94.89    3.10
   2  -2  -2   89.99    3.40
   2  -2  -2   92.99    3.20
  -2   2   2   98.39    3.40
  -2   2   2   95.59    3.50
  -2   2   2   94.19    3.50
   1  -2  -2  403.66    8.30
   1  -2  -2  422.46    8.30
   1  -2  -2  365.46    7.80
   1  -2  -2  417.06    7.90
  -1   2   2  400.26    8.20
  -1   2   2  405.96    8.40
  -1   2   2  342.77    7.90
  -1   2   2  404.96    8.40
   0  -2  -2    6.50    1.00
   0   2   2    6.50    0.60
   0   2   2    7.90    0.60
   0   2   2    5.20    0.60
   0   2   2    7.30    0.60
  -1  -2  -2 1302.67   25.00
   1   2   2 1299.07   22.60
   1   2   2 1316.17   22.70
   1   2   2 1317.07   22.60
   1   2   2 1308.37   22.80
   1   2   2 1250.37   24.90
  -2  -2  -2  348.27    7.30
  -2  -2  -2  351.86    6.70
  -2  -2  -2  351.36    6.70
  -2  -2  -2  353.26    7.40
   2   2   2  348.37    7.50
   2   2   2  341.87    8.40
   2   2   2  343.57    7.30
   2   2   2  345.27    7.40
   2   2   2  349.17    7.50
   2   2   2  354.86    9.30
  -3  -2  -2   54.29    2.50
  -3  -2  -2   53.19    2.30
  -3  -2  -2   55.79    2.50
  -3  -2  -2   53.49    2.30
   3   2   2   53.19    2.40
   3   2   2   54.19    3.40
   3   2   2   53.79    2.60
   3   2   2   51.19    2.50
   3   2   2   54.79    2.60
   3   2   2   54.09    2.60
  -4  -2  -2  447.96    9.70
  -4  -2  -2  442.46   10.60
  -4  -2  -2  446.16   10.30
  -4  -2  -2  439.56   10.60
  -4  -2  -2  435.56   10.20
   4   2   2  437.06   10.80
   4   2   2  421.96   10.50
   4   2   2  438.46    9.60
   4   2   2  417.76   12.20
   4   2   2  431.46   10.80
  -5  -2  -2   78.89    3.90
  -5  -2  -2   72.39    3.80
   5   2   2   74.19    4.00
   5   2   2   71.69    4.10
   5   2   2   72.99    4.00
   5   2   2   76.09    4.80
  -6  -2  -2    0.00    1.00
   6   2   2    0.40    1.00
   6   2   2   -0.20    0.90
   6   2   2    1.30    1.20
   6   2   2    1.50    1.40
  -7  -2  -2    0.70    1.20
   7   2   2   -0.10    1.20
   7   2   2    1.20    1.30
   7   2   2    0.90    1.00
  -8  -2  -2   28.60    4.00
   8   2   2   23.70    3.80
   8   2   2   22.70    4.00
   8   2   2   20.10    3.30
   9   2   2   38.00    5.00
  10  -3  -2    7.40    2.70
   9  -3  -2    2.00    1.90
  -9   3   2   -1.10    1.50
   8  -3  -2   56.59    5.10
  -8   3   2   57.69    5.00
   7  -3  -2  122.39    5.70
   7  -3  -2  130.29    6.90
  -7   3   2  105.19    6.30
   6  -3  -2  194.98    7.70
   6  -3  -2  183.08    8.00
   6  -3  -2  195.68    5.30
   6  -3  -2  189.08    8.20
  -6   3   2  189.98    7.70
  -6   3   2  190.28    8.20
  -6   3   2  179.28    8.00
  -6   3   2  180.38    6.30
   5  -3  -2    7.10    1.50
   5  -3  -2   10.40    2.10
   5  -3  -2   10.50    2.00
   5  -3  -2    9.20    1.90
   5  -3  -2   10.60    1.00
  -5   3   2   13.70    2.00
  -5   3   2   10.40    2.10
  -5   3   2   17.10    2.30
  -5   3   2   10.00    2.00
   4  -3  -2    0.60    0.70
   4  -3  -2   -0.10    0.70
   4  -3  -2    1.30    0.80
   4  -3  -2    5.60    1.50
   4  -3  -2    1.90    1.00
  -4   3   2    1.20    0.90
  -4   3   2   -0.10    0.70
  -4   3   2    0.70    0.90
   3  -3  -2   29.20    2.30
   3  -3  -2   26.40    2.00
   3  -3  -2   26.70    1.10
   3  -3  -2   33.20    2.20
   3  -3  -2   25.00    2.00
   3  -3  -2   29.20    2.30
  -3   3   2   29.20    2.30
  -3   3   2   27.70    2.30
  -3   3   2   30.30    2.30
   2  -3  -2  815.02   16.70
   2  -3  -2  829.32   16.80
   2  -3  -2  816.32   16.20
   2  -3  -2  831.22   16.10
   2  -3  -2  839.62   15.20
   2  -3  -2  819.12   16.20
  -2   3   2  812.32   16.50
  -2   3   2  810.72   16.90
  -2   3   2  820.92   16.80
   1  -3  -2  325.37    6.70
   1  -3  -2  319.47    7.20
   1  -3  -2  313.17    7.30
   1  -3  -2  316.27    6.80
   1  -3  -2  313.87    6.70
   1  -3  -2  319.47    7.30
  -1   3   2  318.77    7.30
  -1   3   2  257.47    6.80
  -1   3   2  314.97    7.20
  -1   3   2  309.77    7.40
  -1   3   2  314.97    7.30
   0  -3  -2 1706.13   29.80
   0  -3  -2 1722.53   31.30
   0  -3  -2 1712.23   29.80
   0   3   2 1650.93   30.00
   0   3   2 1673.93   29.80
   0   3   2 1687.33   30.10
   0   3   2 1661.13   31.30
   0   3   2 1693.63   29.90
  -1  -3  -2   23.60    1.20
  -1  -3  -2   22.40    1.10
   1   3   2   23.50    1.30
   1   3   2   23.30    1.30
   1   3   2   23.10    2.00
   1   3   2   24.30    1.40
   1   3   2   24.00    1.30
  -2  -3  -2  355.16    7.30
  -2  -3  -2  364.16    7.70
  -2  -3  -2  354.56    7.20
   2   3   2  353.76    7.90
   2   3   2  339.27    7.90
   2   3   2  325.47    9.60
   2   3   2  354.76    7.80
   2   3   2  343.07    7.80
  -3  -3  -2   12.10    2.10
  -3  -3  -2   11.30    1.30
  -3  -3  -2   12.20    1.40
   3   3   2   10.90    1.40
   3   3   2   10.80    1.40
   3   3   2   11.30    1.40
   3   3   2   14.10    2.30
   3   3   2   11.30    1.70
   3   3   2   11.40    1.40
  -4  -3  -2  115.19    4.40
  -4  -3  -2  114.59    4.30
   4   3   2  117.09    4.70
   4   3   2  114.89    4.70
   4   3   2  112.49    4.30
   4   3   2  107.29    4.50
   4   3   2  119.09    6.00
  -5  -3  -2  258.77    8.10
  -5  -3  -2  259.77    8.00
   5   3   2  250.57    9.90
   5   3   2  262.37    8.40
   5   3   2  250.77    8.30
   5   3   2  262.77    8.30
  -6  -3  -2   70.69    4.40
   6   3   2   72.99    4.60
   6   3   2   71.79    4.70
   6   3   2   80.09    4.70
   6   3   2   81.09    5.80
  -7  -3  -2    6.30    2.00
   7   3   2    6.00    1.90
   7   3   2    7.60    2.20
   7   3   2    5.20    2.40
  -8  -3  -2   41.10    4.70
   8   3   2   36.30    4.60
   8   3   2   44.00    6.00
  10  -4  -2   16.70    3.70
   9  -4  -2   -1.60    1.50
  -9   4   2   -1.90    1.70
   8  -4  -2    6.60    2.30
  -8   4   2    7.80    2.40
   7  -4  -2   57.69    4.60
  -7   4   2   71.29    5.20
  -7   4   2   61.79    3.90
   6  -4  -2  163.08    7.10
   6  -4  -2  173.48    7.80
  -6   4   2  160.38    6.50
  -6   4   2  166.88    7.40
  -6   4   2  156.48    7.50
   5  -4  -2    8.10    2.00
   5  -4  -2    4.10    1.30
   5  -4  -2    7.40    1.90
   5  -4  -2    2.90    1.30
  -5   4   2    6.90    1.80
  -5   4   2    8.20    2.00
  -5   4   2    7.50    1.90
   4  -4  -2  419.96   11.50
   4  -4  -2  411.96   10.70
   4  -4  -2  393.16   10.60
   4  -4  -2  401.36   11.30
   4  -4  -2  404.96   10.80
  -4   4   2  386.06   11.30
  -4   4   2  389.06   11.30
  -4   4   2  412.16   11.10
   3  -4  -2  580.64   13.20
   3  -4  -2  569.04   13.80
   3  -4  -2  581.24   13.00
   3  -4  -2  578.04   13.10
   3  -4  -2  578.24   13.70
  -3   4   2  575.34   13.80
  -3   4   2  573.24   13.80
  -3   4   2  566.94   13.40
   2  -4  -2 1688.43   31.10
   2  -4  -2 1706.93   31.40
   2  -4  -2 1712.33   31.10
   2  -4  -2 1685.93   31.90
   2  -4  -2 1706.13   31.90
  -2   4   2 1664.93   30.30
  -2   4   2 1686.43   32.10
  -2   4   2 1694.53   31.70
  -2   4   2 1650.23   32.10
   1  -4  -2  176.38    4.70
   1  -4  -2  175.58    4.60
   1  -4  -2  180.18    4.90
   1  -4  -2  183.38    5.30
   1  -4  -2  188.48    5.30
  -1   4   2  173.48    5.40
  -1   4   2  185.08    5.30
  -1   4   2  186.48    5.40
  -1   4   2  182.88    5.40
   0  -4  -2 1033.70   18.80
   0  -4  -2 1032.60   19.30
   0  -4  -2 1023.30   18.80
   0   4   2 1041.70   19.70
   0   4   2  996.40   19.70
   0   4   2 1024.40   20.90
   0   4   2 1019.10   19.50
   0   4   2 1038.80   19.60
  -1  -4  -2  291.97    6.50
  -1  -4  -2  310.97    6.50
  -1  -4  -2  303.67    6.90
  -1  -4  -2  304.47    6.50
   1   4   2  282.87    8.60
   1   4   2  297.57    7.10
   1   4   2  301.97    7.20
   1   4   2  299.17    7.10
   1   4   2  298.87    7.20
  -2  -4  -2   37.50    1.90
  -2  -4  -2   36.20    1.80
   2   4   2   40.40    2.20
   2   4   2   39.50    2.20
   2   4   2   35.40    3.00
   2   4   2   42.00    2.30
   2   4   2   36.60    2.10
  -3  -4  -2  281.47    7.30
  -3  -4  -2  277.57    7.20
   3   4   2  275.97    9.60
   3   4   2  281.37    7.80
   3   4   2  282.77    8.50
   3   4   2  273.47    7.60
   3   4   2  284.17    7.70
  -4  -4  -2  745.13   16.00
  -4  -4  -2  717.13   16.00
   4   4   2  729.93   16.30
   4   4   2  709.03   16.30
   4   4   2  712.83   16.30
   4   4   2  725.43   16.30
   4   4   2  725.93   19.10
  -5  -4  -2  487.75   12.70
  -5  -4  -2  500.75   12.90
   5   4   2  480.45   12.80
   5   4   2  487.75   12.90
   5   4   2  479.15   15.30
   5   4   2  474.55   12.90
  -6  -4  -2  152.58    6.90
   6   4   2  160.28    8.60
   6   4   2  150.58    6.80
   6   4   2  157.08    6.90
  -7  -4  -2   16.40    3.00
   7   4   2   13.30    2.70
   7   4   2   20.70    4.00
  -8  -4  -2   23.40    3.90
   8   4   2   37.00    4.90
  10  -5  -2    3.60    2.50
 -10   5   2    6.50    2.90
   9  -5  -2    6.20    2.40
  -9   5   2    7.70    2.80
   8  -5  -2   14.00    3.10
  -8   5   2   15.60    3.20
   7  -5  -2  169.88    8.00
  -7   5   2  153.98    7.10
  -7   5   2  168.68    8.20
   6  -5  -2  328.47   13.90
   6  -5  -2  286.17   10.10
  -6   5   2  301.77   11.10
  -6   5   2  289.37   10.50
   5  -5  -2  417.96   12.10
   5  -5  -2  443.06   12.30
   5  -5  -2  431.26   12.90
  -5   5   2  422.36   12.50
  -5   5   2  440.96   13.10
  -5   5   2  437.46   13.10
   4  -5  -2  436.26   11.70
   4  -5  -2  439.36   12.40
   4  -5  -2  452.85   11.90
   4  -5  -2  432.56   11.60
  -4   5   2  440.26   12.50
  -4   5   2  441.26   12.20
  -4   5   2  450.75   12.70
   3  -5  -2  493.55   12.00
   3  -5  -2  494.55   12.30
   3  -5  -2  525.55   12.40
   3  -5  -2  513.35   12.90
  -3   5   2  512.45   12.80
  -3   5   2  516.15   13.10
  -3   5   2  506.65   13.10
   2  -5  -2  191.58    5.90
   2  -5  -2  194.38    6.30
   2  -5  -2  198.38    6.10
   2  -5  -2  197.48    5.70
  -2   5   2  196.68    6.30
  -2   5   2  191.68    6.50
  -2   5   2  189.28    6.50
  -2   5   2  195.18    5.40
   1  -5  -2  577.94   12.70
   1  -5  -2  563.04   11.60
   1  -5  -2  573.14   12.40
   1  -5  -2  563.44   12.20
  -1   5   2  560.44   12.80
  -1   5   2  575.44   13.00
  -1   5   2  561.54   13.00
  -1   5   2  563.44   12.70
   0  -5  -2  416.76    9.40
   0  -5  -2  455.45   10.60
   0  -5  -2  427.96    9.50
   0   5   2  419.06   10.20
   0   5   2  430.36   10.00
   0   5   2  417.36   11.00
   0   5   2  432.96   10.20
   0   5   2  419.36   10.00
  -1  -5  -2 1556.44   28.40
  -1  -5  -2 1526.25   28.40
   1   5   2 1553.54   31.30
   1   5   2 1567.14   29.10
   1   5   2 1546.05   29.10
   1   5   2 1521.85   29.10
   1   5   2 1502.15   28.90
  -2  -5  -2  598.74   12.90
  -2  -5  -2  608.94   13.10
   2   5   2  599.54   15.80
   2   5   2  611.14   13.50
   2   5   2  597.94   13.30
   2   5   2  594.34   13.40
  -3  -5  -2  336.37    8.90
  -3  -5  -2  344.17    8.90
  -3  -5  -2  333.27    9.00
   3   5   2  347.07   11.60
   3   5   2  343.87    9.20
   3   5   2  344.47    9.30
   3   5   2  330.47    9.20
  -4  -5  -2  440.26   11.50
  -4  -5  -2  426.56   11.20
  -4  -5  -2  422.46   11.20
   4   5   2  422.86   11.30
   4   5   2  422.16   11.40
   4   5   2  432.86   12.00
   4   5   2  425.86   14.10
   4   5   2  426.86   11.50
  -5  -5  -2  283.17    9.40
   5   5   2  291.47    9.50
   5   5   2  286.07    9.40
   5   5   2  296.27   11.90
   5   5   2  283.17    9.40
  -6  -5  -2   35.90    4.10
   6   5   2   34.00    5.00
   6   5   2   32.00    3.90
  -7  -5  -2    4.80    2.00
   7   5   2    3.00    1.70
 -10   6   2   10.10    3.10
   9  -6  -2    8.40    3.70
  -9   6   2   14.50    3.40
   8  -6  -2   24.20    3.90
  -8   6   2   23.20    4.00
   7  -6  -2  186.68    8.50
  -7   6   2  182.38    8.80
   6  -6  -2  105.69    5.90
  -6   6   2   89.39    5.80
  -6   6   2  113.89    6.60
   5  -6  -2  135.99    6.30
   5  -6  -2  147.19    6.50
  -5   6   2  146.69    7.10
  -5   6   2  140.89    6.70
   4  -6  -2   45.30    3.30
   4  -6  -2   48.00    3.70
   4  -6  -2   41.40    5.50
   4  -6  -2   42.30    3.30
  -4   6   2   47.30    3.70
  -4   6   2   43.30    3.50
  -4   6   2   49.10    3.80
   3  -6  -2  369.16   10.70
   3  -6  -2  377.06   10.30
   3  -6  -2  365.36   10.40
   3  -6  -2  368.06    9.90
  -3   6   2  375.26   11.10
  -3   6   2  377.76   11.00
  -3   6   2  386.76   10.80
   2  -6  -2   63.39    3.50
   2  -6  -2   56.69    3.30
   2  -6  -2   62.69    3.40
  -2   6   2   61.39    3.00
  -2   6   2   57.99    3.60
  -2   6   2   59.59    3.50
  -2   6   2   63.89    3.70
   1  -6  -2  687.23   15.10
   1  -6  -2  686.33   15.20
  -1   6   2  682.13   15.60
  -1   6   2  706.33   15.90
  -1   6   2  682.63   15.90
  -1   6   2  708.43   15.70
   0  -6  -2  986.00   20.00
   0  -6  -2  966.80   19.90
   0   6   2  979.40   20.50
   0   6   2 1014.60   20.70
   0   6   2 1007.10   21.90
   0   6   2  988.40   20.70
  -1  -6  -2  658.43   14.20
  -1  -6  -2  646.34   14.30
   1   6   2  659.33   14.70
   1   6   2  639.94   14.60
   1   6   2  631.44   16.50
   1   6   2  641.54   14.60
  -2  -6  -2   62.89    3.30
  -2  -6  -2   59.59    3.30
   2   6   2   67.89    4.70
   2   6   2   68.09    3.60
   2   6   2   57.59    3.40
   2   6   2   68.89    3.50
  -3  -6  -2    8.20    1.60
  -3  -6  -2    9.30    1.70
   3   6   2    8.50    1.70
   3   6   2    8.10    2.20
   3   6   2   10.10    1.70
   3   6   2    9.80    1.80
  -4  -6  -2   15.70    2.50
  -4  -6  -2   17.00    2.60
   4   6   2   20.80    2.80
   4   6   2   17.60    3.50
   4   6   2   17.50    2.50
   4   6   2   17.00    2.40
  -5  -6  -2   84.69    5.10
   5   6   2   77.39    6.40
   5   6   2   71.69    4.70
  -6  -6  -2   10.50    2.40
   6   6   2   10.80    2.50
 -10   7   2    7.80    3.00
  -9   7   2    8.20    2.90
  -8   7   2    8.10    2.50
  -8   7   2    9.80    2.90
  -7   7   2   15.50    3.20
  -6   7   2   15.90    3.00
  -6   7   2   16.00    3.20
   5  -7  -2   40.80    4.10
  -5   7   2   41.00    4.50
  -5   7   2   46.90    5.00
   4  -7  -2  106.89    5.50
  -4   7   2  106.99    5.90
  -4   7   2  100.99    5.80
  -4   7   2  103.69    6.50
   3  -7  -2  167.68    6.70
   3  -7  -2  164.98    6.50
  -3   7   2  178.28    7.40
  -3   7   2  154.28    6.70
  -3   7   2  167.38    7.10
  -3   7   2  159.18    4.90
   2  -7  -2  149.29    6.00
   2  -7  -2  140.69    5.80
  -2   7   2  152.28    6.30
  -2   7   2  147.69    6.10
  -2   7   2  141.79    5.30
  -2   7   2  149.99    6.40
   1  -7  -2   28.30    2.50
   1  -7  -2   28.00    2.50
  -1   7   2   32.60    2.90
  -1   7   2   28.70    3.10
  -1   7   2   32.70    2.80
  -1   7   2   29.30    2.70
   0  -7  -2  107.99    4.70
   0  -7  -2  102.49    4.60
   0   7   2   97.39    4.70
   0   7   2   98.39    5.30
   0   7   2   93.09    4.60
   0   7   2   95.09    4.60
  -1  -7  -2   37.30    2.80
  -1  -7  -2   29.50    2.50
   1   7   2   36.10    4.00
   1   7   2   32.00    2.60
   1   7   2   37.30    2.90
   1   7   2   33.00    2.60
  -2  -7  -2   14.80    2.20
  -2  -7  -2   14.90    2.10
   2   7   2   20.70    2.50
   2   7   2   10.70    2.50
   2   7   2   13.90    2.10
   2   7   2   14.80    2.30
  -3  -7  -2    3.80    1.40
  -3  -7  -2    5.00    1.50
   3   7   2    7.80    2.50
   3   7   2    5.10    1.40
   3   7   2    4.50    1.50
   3   7   2    4.30    1.30
  -4  -7  -2   36.20    3.90
   4   7   2   28.20    3.60
   4   7   2   29.70    4.40
   4   7   2   32.60    4.80
  -5  -7  -2   66.59    5.00
   5   7   2   63.59    4.80
  -9   8   2    0.30    2.10
  -8   8   2    3.90    2.40
  -7   8   2    7.30    2.70
  -6   8   2   21.20    3.60
  -6   8   2   24.90    4.00
   5  -8  -2   14.00    2.80
  -5   8   2   19.60    3.40
  -5   8   2   10.50    2.70
   4  -8  -2  113.59    6.10
  -4   8   2  122.39    6.60
  -4   8   2  118.79    6.60
   3  -8  -2   11.30    2.20
  -3   8   2    9.80    2.10
  -3   8   2    9.70    2.20
   2  -8  -2    1.40    1.00
  -2   8   2    0.80    0.80
  -2   8   2    1.30    1.10
  -2   8   2    0.40    0.80
  -2   8   2    0.30    1.00
   1  -8  -2    2.60    1.10
   1  -8  -2    6.40    1.70
  -1   8   2    2.40    1.10
  -1   8   2    4.30    1.50
  -1   8   2    1.80    1.20
  -1   8   2    4.80    1.50
   0  -8  -2   22.90    2.80
   0  -8  -2   23.20    2.80
   0   8   2   23.90    2.90
   0   8   2   21.80    3.30
   0   8   2   26.10    3.10
   0   8   2   21.30    2.70
  -1  -8  -2   48.30    3.60
  -1  -8  -2   42.20    3.30
   1   8   2   42.10    3.30
   1   8   2   43.90    4.90
   1   8   2   47.30    3.40
   1   8   2   42.00    3.40
   1   8   2   39.60    3.20
  -2  -8  -2   44.50    3.60
   2   8   2   43.50    3.30
   2   8   2   45.50    5.40
   2   8   2   48.10    3.40
   2   8   2   48.50    3.70
  -3  -8  -2   21.10    3.10
   3   8   2   18.70    3.00
   3   8   2   18.30    3.90
  -4  -8  -2   89.99    5.70
   4   8   2  100.69    5.90
  -8   9   2    7.90    2.90
  -7   9   2    6.60    2.80
  -6   9   2   15.60    3.30
   5  -9  -2   10.30    2.50
  -5   9   2    9.00    2.60
  -5   9   2   13.60    2.90
   4  -9  -2   31.90    4.00
  -4   9   2   28.50    4.00
  -4   9   2   31.20    4.20
   3  -9  -2   24.70    3.40
  -3   9   2   19.30    3.10
  -3   9   2   19.40    3.10
   2  -9  -2    5.90    1.80
  -2   9   2    2.80    1.50
  -2   9   2    3.80    1.50
   1  -9  -2   22.30    3.20
  -1   9   2   22.80    3.30
  -1   9   2   20.40    3.00
  -1   9   2   24.50    3.30
   0  -9  -2  207.98    8.30
   0   9   2  201.18    8.20
   0   9   2  213.98    8.20
   0   9   2  210.78    9.00
  -1  -9  -2  198.28    8.10
   1   9   2  208.08    8.20
   1   9   2  201.08    9.40
  -2  -9  -2   70.29    5.00
   2   9   2   90.09    5.40
   2   9   2   91.29    6.80
  -3  -9  -2   15.40    3.10
   3   9   2   15.40    2.90
  -7  10   2    9.70    2.90
  -6  10   2    1.90    2.00
  -5  10   2   22.50    3.90
  -5  10   2   18.90    3.70
   4 -10  -2   41.70    4.90
  -4  10   2   39.50    4.90
  -4  10   2   39.20    5.00
   3 -10  -2   69.39    5.30
  -3  10   2   63.79    5.10
  -3  10   2   73.09    5.50
   2 -10  -2   55.99    4.70
  -2  10   2   63.09    4.90
   1 -10  -2   93.99    5.80
  -1  10   2   86.69    5.60
   0 -10  -2   90.19    5.80
   0  10   2   88.29    5.70
  -1 -10  -2   52.99    4.60
   1  10   2   60.89    4.60
   1  10   2   63.89    5.60
  -2 -10  -2    0.80    1.40
   2  10   2    0.20    1.50
  -6  11   2    1.30    2.00
  -5  11   2   10.60    3.40
  -4  11   2   40.00    5.20
   3 -11  -2   45.60    5.30
  -3  11   2   52.69    5.80
   2 -11  -2    6.70    2.40
  -2  11   2    6.80    2.40
   1 -11  -2    3.50    2.00
  -1  11   2    2.60    1.80
   0 -11  -2    0.30    1.30
  -2  12  -3   31.40    5.00
  -3  12  -3   31.10    5.00
  -4  12  -3   31.20    5.30
  -5  12  -3    0.40    2.40
   1  11  -3   39.70    5.60
   1  11  -3   42.70    5.80
   0  11  -3   57.99    6.60
  -1  11  -3   43.80    5.70
  -2  11  -3   17.40    3.90
  -3  11  -3    6.60    2.60
  -4  11  -3    0.60    2.00
  -5  11  -3   20.20    4.20
  -6  11  -3    2.00    2.50
  -7  11  -3    6.30    2.60
   3  10  -3   12.30    3.50
   2  10  -3   71.69    6.20
   2  10  -3   70.69    6.30
   1  10  -3   54.49    5.30
   1  10  -3   72.59    5.90
   1  10  -3   56.19    6.10
   0  10  -3   14.90    3.30
   0  10  -3   10.50    2.80
   0  10  -3   16.80    3.40
  -1  10  -3    6.70    2.30
  -1  10  -3    2.80    1.80
  -1  10  -3    3.70    1.80
  -2  10  -3    1.40    1.40
  -3  10  -3   22.90    3.90
  -4  10  -3    1.00    1.80
  -5  10  -3    9.20    3.10
  -6  10  -3   17.40    4.10
  -7  10  -3    5.50    2.60
  -8  10  -3    0.90    2.40
   4   9  -3   39.40    5.40
   3   9  -3   13.90    3.30
   3   9  -3   15.30    3.60
   3   9  -3   14.00    3.10
   2   9  -3   10.50    2.70
   2   9  -3   14.60    3.40
   2   9  -3    9.00    2.60
   1   9  -3    7.50    2.40
   1   9  -3    5.40    2.00
   0   9  -3    2.70    1.70
   0   9  -3    2.10    1.60
   0  -9   3    3.00    1.60
  -1   9  -3   46.20    4.40
  -1   9  -3   36.80    4.50
  -2   9  -3  116.09    6.80
  -2   9  -3  124.19    7.30
  -3   9  -3    2.70    1.70
  -3   9  -3    3.50    1.90
  -4   9  -3   91.99    6.40
   4  -9   3  111.19    6.60
  -5   9  -3   25.20    4.30
   5  -9   3   22.50    3.90
  -6   9  -3   91.39    7.00
   6  -9   3   91.29    6.60
  -7   9  -3    8.70    2.80
   7  -9   3    5.80    2.50
  -8   9  -3    1.10    1.90
   8  -9   3   -0.30    1.50
  -9   9  -3   -4.00    1.90
   9  -9   3   -1.40    1.80
   5   8  -3   37.80    5.30
   4   8  -3    7.90    2.90
   4   8  -3    7.20    2.60
   4   8  -3   12.30    3.20
   3   8  -3    7.40    2.40
   3   8  -3    7.10    2.40
   3   8  -3    6.40    2.10
   2   8  -3   41.50    4.80
   2   8  -3   48.10    5.00
  -2  -8   3   37.00    4.20
   1   8  -3  114.29    6.40
   1   8  -3   99.29    6.30
  -1  -8   3  103.59    5.90
   0   8  -3  335.97   11.90
   0   8  -3  328.97   11.40
   0  -8   3  306.27   10.70
  -1   8  -3   86.79    5.80
  -1   8  -3  102.19    6.10
   1  -8   3   93.39    5.40
   1  -8   3   91.59    5.30
  -2   8  -3  580.54   16.80
  -2   8  -3  557.84   16.10
   2  -8   3  565.34   15.50
   2  -8   3  569.64   15.60
  -3   8  -3  115.19    6.70
  -3   8  -3   94.79    6.00
   3  -8   3  105.99    5.90
  -4   8  -3   58.69    5.00
  -4   8  -3   60.79    4.90
   4  -8   3   56.49    4.50
  -5   8  -3   56.39    4.90
   5  -8   3   44.90    5.00
  -6   8  -3   92.89    6.50
   6  -8   3   86.99    6.10
  -7   8  -3   39.50    5.20
   7  -8   3   39.10    5.20
  -8   8  -3    6.00    2.50
   8  -8   3    4.90    2.20
   9  -8   3    5.70    2.70
   6   7  -3   16.90    3.70
   5   7  -3   59.59    5.40
   5   7  -3   58.19    5.40
   5   7  -3   62.39    5.80
   4   7  -3   51.29    4.90
   4   7  -3   56.69    5.10
   4   7  -3   56.49    5.20
   3   7  -3  175.78    8.10
   3   7  -3  149.59    7.70
  -3  -7   3  158.08    7.50
   2   7  -3  411.06   13.40
   2   7  -3  392.36   12.70
  -2  -7   3  405.06   12.50
   1   7  -3  217.28    8.70
   1   7  -3  219.28    9.00
  -1  -7   3  207.58    8.10
  -1  -7   3  219.48    8.10
   0   7  -3  350.96   11.40
   0   7  -3  366.36   11.90
   0   7  -3  362.76   11.90
   0  -7   3  358.86   10.90
   0  -7   3  360.46   11.00
  -1   7  -3  768.42   19.80
  -1   7  -3  758.82   19.80
  -1   7  -3  792.72   19.50
   1  -7   3  789.42   18.70
   1  -7   3  799.02   21.10
   1  -7   3  802.42   18.90
  -2   7  -3  205.08    8.50
  -2   7  -3  199.08    8.10
  -2   7  -3  197.38    8.40
   2  -7   3  197.28    8.30
   2  -7   3  207.38    7.70
   2  -7   3  195.08    7.60
   2  -7   3  203.78    8.40
  -3   7  -3  153.58    7.50
  -3   7  -3  153.68    7.10
   3  -7   3  159.88    7.00
   3  -7   3  154.98    7.40
   3  -7   3  158.58    7.60
   3  -7   3  165.08    6.80
  -4   7  -3    3.00    1.20
  -4   7  -3    4.80    1.80
   4  -7   3    6.20    1.80
  -5   7  -3  204.48    8.90
   5  -7   3  197.98    8.70
  -6   7  -3  181.98    8.80
   6  -7   3  191.78    8.80
  -7   7  -3  125.39    7.50
   7  -7   3  135.89    7.80
  -8   7  -3    3.30    2.10
   8  -7   3    3.00    2.20
   9  -7   3    0.70    1.90
  10  -7   3    3.90    2.80
   7   6  -3   12.90    3.40
   6   6  -3   67.99    6.00
   6   6  -3   60.69    6.40
   5   6  -3  158.78    8.70
   5   6  -3  150.98    8.20
   5   6  -3  144.39    7.90
   4   6  -3  171.78    8.30
   4   6  -3  165.78    8.00
  -4  -6   3  172.48    7.80
   3   6  -3  264.57   10.10
   3   6  -3  267.17    9.90
  -3  -6   3  278.57    9.60
   2   6  -3  260.57    9.70
   2   6  -3  274.67   10.00
   2   6  -3  278.17    9.70
   2   6  -3  282.77   10.00
  -2  -6   3  271.27    9.00
  -2  -6   3  264.17    9.10
   1   6  -3  582.34   15.80
   1   6  -3  600.44   15.40
   1   6  -3  611.74   16.00
  -1  -6   3  585.54   15.70
  -1  -6   3  583.54   14.70
  -1  -6   3  569.94   14.70
   0   6  -3   30.50    3.40
   0   6  -3   23.60    3.00
   0   6  -3   25.50    3.10
   0  -6   3   26.00    3.00
   0  -6   3   25.10    3.20
   0  -6   3   24.10    2.70
   0  -6   3   31.90    3.60
   0  -6   3   25.40    2.70
  -1   6  -3  416.46   12.10
  -1   6  -3  437.66   12.70
  -1   6  -3  421.96   12.50
   1  -6   3  423.56   11.60
   1  -6   3  437.76   11.60
   1  -6   3  420.86   12.40
   1  -6   3  413.76   11.60
   1  -6   3  452.85   12.70
  -2   6  -3  106.79    5.60
  -2   6  -3  112.39    5.50
   2  -6   3  102.29    5.50
   2  -6   3  113.09    5.70
   2  -6   3   95.39    4.80
   2  -6   3  103.19    5.10
  -3   6  -3  279.57   10.10
  -3   6  -3  308.17   10.00
  -3   6  -3  319.37   11.90
  -3   6  -3  311.07   10.50
   3  -6   3  301.37   10.30
   3  -6   3  288.97    9.60
   3  -6   3  305.67    9.30
   3  -6   3  302.47   10.30
  -4   6  -3    6.60    2.00
  -4   6  -3    3.70    1.50
  -4   6  -3    2.90    1.40
   4  -6   3    1.80    1.10
   4  -6   3    0.60    1.20
   4  -6   3    1.10    0.90
   4  -6   3    1.20    1.20
  -5   6  -3  169.48    7.60
  -5   6  -3  164.28    7.90
   5  -6   3  165.78    8.00
   5  -6   3  161.48    7.50
  -6   6  -3  191.98    8.60
   6  -6   3  195.68    8.60
  -7   6  -3   56.39    4.80
   7  -6   3   62.39    5.20
  -8   6  -3   -0.50    1.40
   8  -6   3   -0.10    1.40
   9  -6   3   -1.20    1.60
  10  -6   3    2.90    2.60
   8   5  -3   10.60    3.20
   7   5  -3   19.60    4.00
   7   5  -3   19.30    3.70
   6   5  -3   92.19    6.40
   6   5  -3  105.29    7.10
   6   5  -3  102.39    6.90
   5   5  -3   91.89    5.90
   5   5  -3  101.99    6.30
  -5  -5   3   95.39    5.80
   4   5  -3   63.19    4.60
   4   5  -3   79.39    5.30
  -4  -5   3   70.89    4.60
   3   5  -3  382.66   11.70
   3   5  -3  399.46   12.30
   3   5  -3  385.26   12.10
  -3  -5   3  385.06   11.20
  -3  -5   3  390.86   11.40
   2   5  -3   12.00    2.20
   2   5  -3   16.50    2.60
   2   5  -3   13.50    2.30
   2   5  -3   15.20    2.50
  -2  -5   3   15.50    2.40
  -2  -5   3   16.00    2.70
  -2  -5   3   14.00    2.00
  -2  -5   3   12.70    2.00
  -2  -5   3   18.90    2.50
  -2  -5   3   14.40    2.20
   1   5  -3   17.20    2.50
   1   5  -3   12.30    2.20
   1   5  -3   11.80    2.00
  -1  -5   3   14.20    2.20
  -1  -5   3   12.40    1.90
  -1  -5   3   12.10    1.90
  -1  -5   3   11.30    1.90
  -1  -5   3   13.70    2.00
  -1  -5   3   11.70    1.90
   0   5  -3    1.90    0.90
   0   5  -3    2.30    1.00
   0   5  -3    7.40    1.70
   0  -5   3    1.30    0.90
   0  -5   3    0.40    0.60
   0  -5   3    1.40    0.80
   0  -5   3    0.70    0.70
   0  -5   3    0.50    0.60
  -1   5  -3  414.16   10.50
  -1   5  -3  418.26   11.30
  -1   5  -3  404.86   11.60
   1  -5   3  420.26   10.80
   1  -5   3  414.96   10.70
   1  -5   3  412.86   11.60
   1  -5   3  408.46   10.90
   1  -5   3  413.36   11.60
  -2   5  -3 1897.61   37.30
  -2   5  -3 1860.41   35.80
  -2   5  -3 1876.31   36.60
   2  -5   3 1860.41   37.20
   2  -5   3 1892.51   35.80
   2  -5   3 1853.21   36.30
   2  -5   3 1835.92   37.00
  -3   5  -3   76.59    4.50
  -3   5  -3   87.79    4.60
   3  -5   3   76.69    4.30
   3  -5   3   73.89    4.50
   3  -5   3   91.99    5.00
  -4   5  -3    5.10    1.60
  -4   5  -3    4.50    1.40
  -4   5  -3    4.10    0.90
  -4   5  -3    4.40    1.50
  -4   5  -3    0.80    0.90
   4  -5   3    3.70    1.40
   4  -5   3    4.80    1.60
   4  -5   3    3.60    1.20
   4  -5   3    2.30    1.30
  -5   5  -3   -0.60    0.70
  -5   5  -3   -0.60    0.80
  -5   5  -3    0.60    0.80
  -5   5  -3    0.30    0.60
  -5   5  -3    1.30    1.20
   5  -5   3   -0.70    0.90
   5  -5   3   -0.60    0.80
   5  -5   3   -0.20    0.80
  -6   5  -3  206.98    8.60
   6  -5   3  221.78    8.90
   6  -5   3  212.38    9.30
  -7   5  -3   45.70    4.20
   7  -5   3   56.59    4.80
   8  -5   3    0.20    1.40
   9  -5   3    2.20    1.90
  10  -5   3    9.60    3.10
   8   4  -3   16.80    4.50
   8   4  -3   14.20    3.60
   7   4  -3   28.90    4.50
   7   4  -3   29.40    4.70
   6   4  -3   79.19    5.90
   6   4  -3   78.09    5.60
   6   4  -3   61.59    5.20
   5   4  -3   61.59    4.70
   5   4  -3   55.99    4.40
  -5  -4   3   53.59    4.10
   4   4  -3    7.60    2.00
   4   4  -3    6.40    1.70
   4   4  -3    6.00    1.80
  -4  -4   3    7.10    1.80
  -4  -4   3    9.30    2.00
   3   4  -3    1.70    1.10
   3   4  -3    3.20    1.30
   3   4  -3    1.50    1.00
  -3  -4   3    2.40    1.10
  -3  -4   3    1.90    1.10
  -3  -4   3    0.70    0.90
  -3  -4   3    2.70    1.20
  -3  -4   3    3.30    1.20
   2   4  -3 1105.49   23.80
   2   4  -3 1118.39   23.50
   2   4  -3 1135.39   24.00
   2   4  -3 1104.69   23.90
  -2  -4   3  985.80   22.90
  -2  -4   3 1106.39   23.80
  -2  -4   3 1119.69   22.90
  -2  -4   3 1144.79   22.90
  -2  -4   3 1091.19   23.70
   1   4  -3   12.00    2.00
   1   4  -3    7.70    1.50
   1   4  -3   13.40    2.10
  -1  -4   3    8.70    1.60
  -1  -4   3   13.30    1.90
  -1  -4   3   11.10    1.70
  -1  -4   3   14.50    2.00
  -1  -4   3   10.40    1.80
   0   4  -3 1295.57   25.10
   0   4  -3 1293.17   25.90
   0   4  -3 1265.77   26.30
   0  -4   3 1305.97   25.40
   0  -4   3 1297.17   25.60
   0  -4   3 1308.17   25.30
   0  -4   3 1260.27   26.20
   0  -4   3 1286.07   26.30
  -1   4  -3  383.76   10.00
  -1   4  -3  374.26   10.30
  -1   4  -3  381.16    9.50
   1  -4   3  365.16    9.30
   1  -4   3  382.66   10.40
   1  -4   3  370.96    9.70
   1  -4   3  380.06   10.30
  -2   4  -3 2917.61   53.19
  -2   4  -3 2833.22   52.99
  -2   4  -3 2846.42   52.39
   2  -4   3 2827.82   52.99
   2  -4   3 2879.11   53.09
   2  -4   3 2847.02   52.29
  -3   4  -3    4.50    1.20
  -3   4  -3    3.80    1.20
  -3   4  -3    5.10    1.30
  -3   4  -3    5.30    1.30
   3  -4   3    5.00    1.10
   3  -4   3    6.00    1.50
   3  -4   3    8.10    1.60
  -4   4  -3    1.40    0.80
  -4   4  -3    2.30    1.00
  -4   4  -3    2.10    0.80
  -4   4  -3    1.90    1.00
  -4   4  -3   -0.10    0.60
   4  -4   3    0.20    0.50
   4  -4   3    1.60    0.90
   4  -4   3    1.20    0.90
   4  -4   3    0.50    0.70
  -5   4  -3    6.50    1.60
  -5   4  -3    5.50    1.60
  -5   4  -3    8.00    1.80
  -5   4  -3    5.90    1.60
   5  -4   3    5.80    1.60
   5  -4   3    8.40    2.00
  -6   4  -3  528.95   14.30
  -6   4  -3  507.15   14.00
   6  -4   3  511.65   14.60
   6  -4   3  513.55   15.20
  -7   4  -3  221.08    8.90
   7  -4   3  210.98    9.50
   7  -4   3  235.68    9.40
   8  -4   3   30.60    4.30
   9  -4   3   -0.70    1.50
  10  -4   3   18.90    4.20
   9   3  -3   17.20    3.80
   8   3  -3   19.30    3.90
   8   3  -3   15.40    3.50
   7   3  -3   58.19    5.00
   7   3  -3   56.59    5.10
   6   3  -3   62.99    4.90
   6   3  -3   62.49    5.10
   5   3  -3   -1.30    0.80
   5   3  -3    0.20    1.20
  -5  -3   3    0.40    1.20
  -5  -3   3    0.50    1.10
   4   3  -3  509.95   13.90
   4   3  -3  530.95   14.50
   4   3  -3  536.65   14.50
  -4  -3   3  522.95   13.50
  -4  -3   3  534.75   14.50
  -4  -3   3  561.94   14.60
  -4  -3   3  521.95   13.60
   3   3  -3 1340.57   27.60
   3   3  -3 1357.26   28.30
   3   3  -3 1348.07   28.20
  -3  -3   3 1381.46   28.20
  -3  -3   3 1321.47   27.10
  -3  -3   3 1382.76   27.30
  -3  -3   3 1368.86   27.40
  -3  -3   3 1334.27   28.10
   2   3  -3 3895.51   70.19
   2   3  -3 3941.31   69.69
   2   3  -3 3873.71   70.19
   2   3  -3 3763.42   68.59
  -2  -3   3 3943.01   69.49
  -2  -3   3 3880.31   70.09
  -2  -3   3 3919.91   70.19
  -2  -3   3 3861.11   68.99
  -2  -3   3 3905.31   69.09
   1   3  -3  440.26   11.10
   1   3  -3  431.96   10.20
   1   3  -3  441.76   10.80
  -1  -3   3  440.36   10.30
  -1  -3   3  464.05   10.80
  -1  -3   3  434.56   11.10
  -1  -3   3  443.66   10.30
  -1  -3   3  420.86   10.90
   0   3  -3    4.00    0.90
   0   3  -3    3.60    0.90
   0  -3   3    4.00    0.90
   0  -3   3    9.40    1.60
   0  -3   3    4.80    1.00
   0  -3   3    7.30    1.40
  -1   3  -3  943.51   19.10
  -1   3  -3  952.60   18.60
  -1   3  -3  859.81   18.60
  -1   3  -3  948.41   19.50
  -1   3  -3  935.71   19.50
   1  -3   3  961.60   19.60
   1  -3   3  941.51   18.50
   1  -3   3  972.90   19.10
  -2   3  -3 2142.29   39.90
  -2   3  -3 2159.38   39.20
  -2   3  -3 2130.29   40.00
  -2   3  -3 2156.68   39.40
  -2   3  -3 2089.59   38.80
   2  -3   3 2127.29   39.30
   2  -3   3 2122.49   38.70
   2  -3   3 2146.99   40.00
   2  -3   3 2087.79   39.80
  -3   3  -3 1175.08   24.50
  -3   3  -3 1227.68   23.90
  -3   3  -3 1217.38   23.00
  -3   3  -3 1178.78   24.50
  -3   3  -3 1214.78   23.70
  -3   3  -3 1205.08   24.00
   3  -3   3 1176.08   24.60
   3  -3   3 1192.28   24.10
   3  -3   3 1206.98   24.60
  -4   3  -3   29.80    2.40
  -4   3  -3   41.20    2.70
  -4   3  -3   32.60    2.70
  -4   3  -3   32.90    2.70
  -4   3  -3   42.50    2.80
   4  -3   3   37.50    2.90
   4  -3   3   31.30    2.60
   4  -3   3   38.80    3.00
  -5   3  -3  586.74   14.30
  -5   3  -3  574.24   14.20
  -5   3  -3  585.84   15.10
  -5   3  -3  589.94   15.10
  -5   3  -3  591.34   14.50
   5  -3   3  575.94   14.70
   5  -3   3  585.84   15.30
   5  -3   3  585.34   15.30
  -6   3  -3  768.72   18.20
  -6   3  -3  745.63   18.10
   6  -3   3  750.12   19.20
   6  -3   3  758.52   18.80
   6  -3   3  734.33   19.20
  -7   3  -3  300.87   10.40
   7  -3   3  295.77   10.70
   7  -3   3  292.17   11.10
   8  -3   3   40.60    3.50
   8  -3   3   43.10    5.20
   8  -3   3   48.10    5.30
   9  -3   3   11.00    2.90
  10  -3   3   15.70    3.80
   9   2  -3   30.40    4.90
   9   2  -3   24.90    4.40
   8   2  -3   18.50    3.70
   8   2  -3   18.70    3.50
   7   2  -3   78.09    5.50
   7   2  -3   67.89    5.40
   6   2  -3  425.76   13.70
   6   2  -3  419.46   13.20
  -6  -2   3  425.36   12.90
   5   2  -3  638.34   16.20
   5   2  -3  633.74   16.70
   5   2  -3  635.94   16.70
  -5  -2   3  635.54   16.70
  -5  -2   3  592.64   15.60
  -5  -2   3  629.94   16.60
  -5  -2   3  608.24   16.50
  -5  -2   3  619.14   15.60
   4   2  -3  391.76   11.40
   4   2  -3  379.26   10.80
   4   2  -3  341.17   10.80
  -4  -2   3  382.06   10.40
  -4  -2   3  399.16   11.30
  -4  -2   3  385.86   11.20
  -4  -2   3  383.26   11.20
  -4  -2   3  385.16   11.30
  -4  -2   3  375.66   10.60
   3   2  -3 2767.62   51.09
   3   2  -3 2695.53   49.50
   3   2  -3 2711.93   50.29
  -3  -2   3 2743.53   51.09
  -3  -2   3 2734.03   50.19
  -3  -2   3 2702.63   50.79
  -3  -2   3 2768.22   51.89
  -3  -2   3 2718.13   49.80
   2   2  -3  631.44   13.80
   2   2  -3  602.94   14.10
   2   2  -3  630.54   13.40
  -2  -2   3  616.94   13.30
  -2  -2   3  613.04   14.20
  -2  -2   3  598.94   14.10
  -2  -2   3  609.14   13.60
   1   2  -3  921.61   18.30
   1   2  -3  949.51   18.80
   1   2  -3  826.72   18.40
  -1  -2   3  926.01   18.70
  -1  -2   3  937.61   18.30
   0   2  -3  755.52   15.90
   0   2  -3  790.92   15.40
   0   2  -3  776.62   15.10
   0   2  -3  763.02   15.80
   0   2  -3  757.42   15.40
   0  -2   3  761.92   15.90
   0  -2   3  749.82   15.80
   0  -2   3  759.62   15.00
   0  -2   3  760.12   15.40
  -1   2  -3 4873.91   84.49
  -1   2  -3 4940.91   84.29
  -1   2  -3 4839.92   84.09
  -1   2  -3 4885.91   84.89
  -1   2  -3 4890.51   84.99
   1  -2   3 4870.01   84.99
   1  -2   3 4810.02   83.79
   1  -2   3 4906.01   84.49
   1  -2   3 4908.91   84.99
  -2   2  -3 4337.37   75.79
  -2   2  -3 4356.06   75.89
  -2   2  -3 4329.27   75.19
  -2   2  -3 4415.26   75.19
  -2   2  -3 4304.87   74.99
   2  -2   3 4234.28   75.79
   2  -2   3 4283.17   75.39
   2  -2   3 4286.37   75.89
  -3   2  -3 4411.26   78.59
  -3   2  -3 4520.85   78.49
  -3   2  -3 4598.64   79.49
  -3   2  -3 4372.56   79.19
  -3   2  -3 4483.05   78.39
  -3   2  -3 4527.65   78.49
   3  -2   3 4494.15   79.49
   3  -2   3 4485.55   78.99
   3  -2   3 4548.04   79.59
  -4   2  -3   81.89    3.70
  -4   2  -3   78.19    3.60
  -4   2  -3   74.09    3.50
  -4   2  -3   78.99    3.90
  -4   2  -3   70.49    3.80
   4  -2   3   79.99    4.10
   4  -2   3   87.59    4.00
   4  -2   3   74.99    4.00
   4  -2   3   76.09    3.60
  -5   2  -3  105.29    5.00
  -5   2  -3  102.59    4.60
  -5   2  -3  101.69    4.60
  -5   2  -3  100.89    4.60
   5  -2   3  105.39    5.20
   5  -2   3  104.39    4.60
   5  -2   3  104.09    5.10
   5  -2   3   96.09    4.80
  -6   2  -3  333.17   10.10
  -6   2  -3  342.77   10.40
   6  -2   3  337.97   10.10
   6  -2   3  340.37   11.10
   6  -2   3  340.37   10.70
   6  -2   3  353.56   11.20
  -7   2  -3  274.57    9.60
   7  -2   3  258.37   10.00
   7  -2   3  267.37    9.90
   7  -2   3  262.97    9.20
  -8   2  -3    8.90    2.20
   8  -2   3   12.30    2.80
   8  -2   3    7.00    2.10
   8  -2   3    8.10    2.30
   9  -2   3    7.90    2.60
  10  -2   3    9.20    2.90
   9   1  -3   16.80    3.60
   9   1  -3   13.30    3.00
   8   1  -3   76.99    5.50
   8   1  -3   85.09    6.30
   7   1  -3  518.95   15.70
   7   1  -3  487.25   14.70
  -7  -1   3  500.95   15.00
   6   1  -3  193.78    8.20
   6   1  -3  205.98    8.70
  -6  -1   3  192.68    7.90
   5   1  -3  158.98    7.00
   5   1  -3  150.98    6.50
  -5  -1   3  156.68    6.80
  -5  -1   3  144.49    6.70
  -5  -1   3  153.98    6.10
  -5  -1   3  152.88    6.40
   4   1  -3   89.49    4.10
   4   1  -3   88.79    4.40
   4   1  -3   90.19    4.70
  -4  -1   3   83.29    4.00
  -4  -1   3   88.59    4.60
  -4  -1   3   94.09    4.70
   3   1  -3 1771.32   34.10
   3   1  -3 1795.52   34.60
  -3  -1   3 1815.72   34.70
  -3  -1   3 1796.32   34.70
  -3  -1   3 1785.62   34.10
   2   1  -3 1774.52   33.00
   2   1  -3 1812.52   32.90
   2   1  -3 1777.72   33.40
   2   1  -3 1754.92   33.40
  -2  -1   3 1738.43   32.50
  -2  -1   3 1794.72   33.10
  -2  -1   3 1790.32   33.50
  -2  -1   3 1800.82   33.60
   1   1  -3 1612.74   29.80
   1   1  -3 1616.44   29.20
   1   1  -3 1614.64   29.80
   1   1  -3 1599.24   29.40
   1   1  -3 1589.84   29.00
  -1  -1   3 1623.84   29.40
  -1  -1   3 1576.44   29.70
  -1  -1   3 1597.74   29.80
  -1  -1   3 1626.34   29.00
   0   1  -3   31.30    1.50
   0   1  -3   30.90    1.80
   0   1  -3   36.80    1.80
   0  -1   3   28.80    1.80
   0  -1   3   31.80    1.70
   0  -1   3   30.60    1.80
  -1   1  -3 3342.07   58.19
  -1   1  -3 3300.77   57.49
  -1   1  -3 3460.55   57.79
   1  -1   3 3314.67   58.19
   1  -1   3 3311.07   58.19
   1  -1   3 3298.87   57.89
  -2   1  -3 4869.91   82.89
  -2   1  -3 4710.43   81.59
  -2   1  -3 4874.51   81.89
  -2   1  -3 4440.56   81.59
  -2   1  -3 4869.51   82.49
  -2   1  -3 4772.52   82.39
   2  -1   3 4703.53   82.09
   2  -1   3 4839.62   82.59
   2  -1   3 4763.12   82.49
  -3   1  -3  103.29    3.60
  -3   1  -3  110.39    4.00
  -3   1  -3   99.39    3.90
  -3   1  -3  102.99    3.60
  -3   1  -3  117.59    3.80
   3  -1   3  107.99    4.10
   3  -1   3  107.99    3.90
   3  -1   3  107.69    4.20
   3  -1   3  106.39    4.10
  -4   1  -3   59.59    3.20
  -4   1  -3   59.79    2.90
  -4   1  -3   65.19    3.10
  -4   1  -3   62.99    3.40
  -4   1  -3   56.69    2.90
   4  -1   3   59.89    3.40
   4  -1   3   64.79    3.40
   4  -1   3   68.29    3.40
   4  -1   3   62.19    3.40
  -5   1  -3   -0.30    0.50
  -5   1  -3    0.40    0.60
  -5   1  -3    0.80    0.70
  -5   1  -3    0.40    0.60
   5  -1   3    0.60    0.70
   5  -1   3    1.00    0.80
   5  -1   3   -0.50    0.80
   5  -1   3    0.00    0.60
  -6   1  -3  119.39    5.60
  -6   1  -3  115.89    5.40
   6  -1   3  113.59    5.60
   6  -1   3  111.59    5.60
   6  -1   3  110.49    5.70
   6  -1   3  115.39    5.80
  -7   1  -3  196.88    7.90
   7  -1   3  180.98    8.00
   7  -1   3  187.28    8.20
   7  -1   3  188.78    8.00
  -8   1  -3   19.00    3.10
   8  -1   3   20.30    3.40
   8  -1   3   18.10    3.30
   8  -1   3   18.20    3.30
   9  -1   3    5.00    2.20
   9  -1   3    5.50    2.20
   9  -1   3    3.10    1.90
  10  -1   3   12.40    3.10
  10   0  -3   17.00    3.90
   9   0  -3   33.90    5.00
   8   0  -3   18.00    3.00
   8   0  -3   10.90    3.00
  -8   0   3   12.30    2.80
   7   0  -3   99.69    6.20
   7   0  -3   86.49    5.20
  -7   0   3   95.29    5.90
   6   0  -3  108.89    6.20
   6   0  -3  107.19    5.80
  -6   0   3  109.89    7.20
  -6   0   3  116.19    8.40
  -6   0   3  104.09    5.60
   5   0  -3   10.20    2.00
   5   0  -3   12.40    2.40
   5   0  -3    8.10    1.90
   5   0  -3    7.80    1.50
  -5   0   3   10.20    1.80
  -5   0   3   10.30    1.90
  -5   0   3   12.90    2.30
  -5   0   3   11.70    2.20
   4   0  -3  148.99    5.70
   4   0  -3  157.38    6.10
   4   0  -3  147.59    6.00
  -4   0   3  146.19    5.90
  -4   0   3  152.38    5.80
  -4   0   3  154.98    6.20
   3   0  -3 1084.19   22.10
   3   0  -3 1064.19   21.60
   3   0  -3 1059.69   21.30
   3   0  -3 1062.59   22.10
   3   0  -3 1109.79   23.40
  -3   0   3 1067.99   22.20
  -3   0   3 1091.39   21.20
  -3   0   3 1070.59   21.70
   2   0  -3 5852.01  102.29
   2   0  -3 6149.08  103.09
   2   0  -3 5935.11  102.49
   2   0  -3 5983.70  102.19
   2   0  -3 5887.21  102.99
  -2   0   3 5873.61  102.99
  -2   0   3 5966.10  102.59
  -2   0   3 6013.20  102.09
  -2   0   3 5883.81  102.99
  -2   0   3 5932.61  102.59
   1   0  -3    5.60    0.80
   1   0  -3    4.10    0.70
  -1   0   3    3.90    0.80
  -1   0   3    4.90    0.90
  -1   0   3    4.20    1.00
  -1   0   3    5.10    0.80
   0   0  -3    3.70    0.70
   0   0   3    0.80    0.90
   0   0   3    2.10    0.70
   0   0   3    4.70    0.80
   0   0   3    3.20    0.80
   0   0   3    4.80    0.90
  -1   0  -3 1597.94   26.80
  -1   0  -3 1524.05   28.70
   1   0   3 1575.14   27.40
   1   0   3 1527.45   27.20
   1   0   3 1569.74   27.20
   1   0   3 1524.45   28.60
   1   0   3 1530.25   27.40
  -2   0  -3 1522.55   26.40
  -2   0  -3 1551.54   27.10
  -2   0  -3 1471.45   26.30
  -2   0  -3 1496.35   27.00
  -2   0  -3 1471.45   26.30
   2   0   3 1519.95   27.20
   2   0   3 1481.95   26.90
   2   0   3 1496.65   27.20
   2   0   3 1496.35   26.90
   2   0   3 1510.85   28.70
  -3   0  -3  226.38    5.50
  -3   0  -3  234.98    5.70
  -3   0  -3  230.68    5.60
  -3   0  -3  230.08    6.10
  -3   0  -3  227.58    6.00
   3   0   3  224.28    6.20
   3   0   3  226.78    7.00
   3   0   3  226.58    6.20
   3   0   3  215.68    5.90
  -4   0  -3    6.90    1.10
  -4   0  -3    6.10    1.10
  -4   0  -3    4.40    1.00
  -4   0  -3    3.50    0.80
   4   0   3    6.10    1.20
   4   0   3    5.10    1.10
   4   0   3    5.20    1.40
   4   0   3    7.50    1.40
  -5   0  -3   22.20    2.30
  -5   0  -3   22.40    2.10
  -5   0  -3   23.80    2.10
  -5   0  -3   21.00    2.40
   5   0   3   25.50    2.40
   5   0   3   18.60    2.30
   5   0   3   27.80    3.30
   5   0   3   20.30    2.40
  -6   0  -3  284.87    9.00
  -6   0  -3  286.97    9.10
   6   0   3  292.47    9.40
   6   0   3  295.57    9.70
   6   0   3  280.37   10.00
   6   0   3  294.87    9.70
  -7   0  -3  111.19    5.90
   7   0   3  114.99    6.50
   7   0   3  115.49    6.30
   7   0   3  120.39    6.30
  -8   0  -3   32.60    4.10
   8   0   3   34.60    4.50
   8   0   3   34.50    4.30
   8   0   3   30.00    4.00
   9   0   3    5.60    2.20
   9   0   3    1.10    1.80
  10  -1  -3   10.30    3.10
   9  -1  -3    2.00    2.10
   8  -1  -3   21.70    3.10
   8  -1  -3   24.90    4.10
  -8   1   3   21.40    3.60
   7  -1  -3   97.39    5.00
   7  -1  -3   98.09    6.00
  -7   1   3   96.79    5.90
   6  -1  -3  673.13   19.30
   6  -1  -3  676.13   17.90
   6  -1  -3  635.44   16.90
  -6   1   3  630.24   16.80
  -6   1   3  661.83   17.70
  -6   1   3  653.63   18.00
   5  -1  -3   11.60    2.20
   5  -1  -3    6.30    1.60
   5  -1  -3    5.80    1.40
   5  -1  -3    9.20    2.00
  -5   1   3    6.50    1.60
  -5   1   3    6.20    1.40
  -5   1   3    8.50    1.90
  -5   1   3    7.40    1.70
  -5   1   3   13.30    1.70
   4  -1  -3  219.28    7.00
   4  -1  -3  211.58    6.70
   4  -1  -3  208.28    7.30
   4  -1  -3  219.98    7.40
  -4   1   3  209.38    7.30
  -4   1   3  210.98    6.50
  -4   1   3  202.38    6.90
  -4   1   3  220.18    6.30
   3  -1  -3  483.85   10.90
   3  -1  -3  476.05   11.60
   3  -1  -3  472.35   11.60
   3  -1  -3  476.95   10.90
   3  -1  -3  486.15   11.20
  -3   1   3  477.85   11.30
  -3   1   3  489.15   11.70
  -3   1   3  478.15   11.60
  -3   1   3  455.25   10.90
   2  -1  -3 3399.76   60.49
   2  -1  -3 3544.15   59.99
   2  -1  -3 3415.06   59.99
   2  -1  -3 3396.36   60.49
   2  -1  -3 3403.46   59.89
  -2   1   3 3462.05   60.89
  -2   1   3 3424.96   60.19
  -2   1   3 3521.85   60.69
  -2   1   3 3313.17   60.39
   1  -1  -3 1129.39   19.70
   1  -1  -3 1070.69   20.20
   1  -1  -3 1070.19   19.80
  -1   1   3 1106.49   20.30
  -1   1   3 1095.19   20.30
  -1   1   3 1087.59   21.40
  -1   1   3 1096.79   20.00
   0  -1  -3  694.53   14.30
   0   1   3  695.83   12.60
   0   1   3  702.73   12.70
   0   1   3  701.23   12.70
   0   1   3  717.73   12.60
   0   1   3  707.63   12.70
   0   1   3  682.53   14.70
  -1  -1  -3  636.24   13.10
   1   1   3  553.44   12.90
   1   1   3  615.14   13.00
  -2  -1  -3 2411.36   41.40
  -2  -1  -3 2463.25   41.60
   2   1   3 2391.86   43.30
   2   1   3 2383.56   44.30
   2   1   3 2374.26   41.70
   2   1   3 2433.66   41.60
   2   1   3 2386.16   41.80
   2   1   3 2385.86   41.60
  -3  -1  -3 1583.24   28.30
  -3  -1  -3 1594.24   28.90
  -3  -1  -3 1619.84   28.50
   3   1   3 1558.94   31.40
   3   1   3 1560.94   29.10
   3   1   3 1600.84   29.10
   3   1   3 1604.54   28.90
   3   1   3 1582.74   29.30
   3   1   3 1593.14   29.60
  -4  -1  -3  392.26    9.30
  -4  -1  -3  381.36    9.10
  -4  -1  -3  379.66    9.00
  -4  -1  -3  396.76    8.70
   4   1   3  386.36   11.20
   4   1   3  383.76    9.50
   4   1   3  379.16    9.70
   4   1   3  385.66    9.60
  -5  -1  -3   74.19    3.60
  -5  -1  -3   63.29    3.40
   5   1   3   61.09    3.60
   5   1   3   60.19    4.30
   5   1   3   69.49    3.80
   5   1   3   66.89    3.80
  -6  -1  -3  260.87    8.50
  -6  -1  -3  244.98    8.30
   6   1   3  252.17    8.90
   6   1   3  267.57    9.00
   6   1   3  262.57    8.80
   6   1   3  263.07    9.90
  -7  -1  -3   81.19    5.00
   7   1   3   85.49    5.20
   7   1   3   83.09    5.70
   7   1   3   81.49    5.10
  -8  -1  -3   33.40    4.10
   8   1   3   38.00    4.50
   8   1   3   38.20    4.50
   8   1   3   44.80    5.30
   9   1   3   18.60    3.70
   9   1   3   17.70    4.00
  10  -2  -3   13.30    3.70
   9  -2  -3    4.90    2.50
  -9   2   3    7.20    2.60
   8  -2  -3   52.59    5.90
  -8   2   3   43.70    5.20
   7  -2  -3  279.77    8.40
   7  -2  -3  273.57   10.30
  -7   2   3  272.37   10.40
   6  -2  -3  384.56   12.40
   6  -2  -3  378.36   11.70
   6  -2  -3  365.86   12.20
  -6   2   3  382.36    9.80
  -6   2   3  368.66   11.70
  -6   2   3  401.16   14.30
  -6   2   3  359.76   12.10
   5  -2  -3   54.09    3.50
   5  -2  -3   49.99    3.50
   5  -2  -3   61.39    4.10
   5  -2  -3   63.19    4.10
  -5   2   3   53.99    3.10
  -5   2   3   56.79    3.50
  -5   2   3   56.49    3.80
  -5   2   3   67.39    4.30
   4  -2  -3    5.30    1.30
   4  -2  -3    8.20    1.70
   4  -2  -3    4.00    1.20
   4  -2  -3    5.80    1.40
   4  -2  -3    3.30    0.90
  -4   2   3    5.30    1.30
  -4   2   3    3.90    1.10
  -4   2   3    7.00    1.50
  -4   2   3    4.80    1.30
   3  -2  -3  749.92   15.80
   3  -2  -3  772.32   16.50
   3  -2  -3  762.32   15.90
   3  -2  -3  737.33   16.30
   3  -2  -3  760.32   15.70
  -3   2   3  745.53   16.40
  -3   2   3  752.62   16.10
  -3   2   3  761.72   16.50
  -3   2   3  742.63   16.40
   2  -2  -3 1772.62   32.80
   2  -2  -3 1759.82   32.20
   2  -2  -3 1790.72   32.30
   2  -2  -3 1779.32   32.20
   2  -2  -3 1782.62   32.80
  -2   2   3 1766.62   32.90
  -2   2   3 1821.12   32.70
  -2   2   3 1782.42   32.90
  -2   2   3 1779.22   33.80
   1  -2  -3 3948.60   67.39
   1  -2  -3 3783.02   66.69
   1  -2  -3 3827.52   66.79
   1  -2  -3 3939.31   68.09
   1  -2  -3 3876.81   66.89
   1  -2  -3 3927.81   66.89
   1  -2  -3 4020.60   67.49
  -1   2   3 3950.20   67.59
  -1   2   3 3855.41   67.29
  -1   2   3 3969.40   67.59
  -1   2   3 3874.01   69.59
  -1   2   3 4024.00   67.39
   0  -2  -3   46.80    2.40
   0   2   3   44.60    2.40
   0   2   3   46.10    1.40
   0   2   3   47.80    1.40
   1   2   3 2480.95   44.90
   1   2   3 2422.46   45.00
   2   2   3 3493.55   60.09
   2   2   3 3521.85   60.09
   2   2   3 3507.95   60.09
   2   2   3 3366.66   63.29
   2   2   3 3567.74   60.09
   2   2   3 3562.14   62.59
  -3  -2  -3 1309.17   23.80
  -3  -2  -3 1338.97   23.90
   3   2   3 1292.97   27.40
   3   2   3 1330.67   24.60
   3   2   3 1323.47   25.60
   3   2   3 1313.57   24.40
   3   2   3 1335.47   24.50
   3   2   3 1308.07   24.60
  -4  -2  -3  256.77    6.80
  -4  -2  -3  253.67    6.80
   4   2   3  255.57    7.20
   4   2   3  258.97    7.20
   4   2   3  265.57    9.10
   4   2   3  260.77    7.10
   4   2   3  253.67    7.00
  -5  -2  -3  110.59    4.60
  -5  -2  -3  107.49    4.60
   5   2   3  113.99    4.90
   5   2   3  112.89    4.80
   5   2   3  118.99    5.10
   5   2   3  117.49    6.20
  -6  -2  -3  120.19    5.50
  -6  -2  -3  123.29    5.70
   6   2   3  119.69    5.70
   6   2   3  125.39    7.00
   6   2   3  130.69    6.00
   6   2   3  119.79    5.60
  -7  -2  -3  127.39    6.30
   7   2   3  119.39    6.20
   7   2   3  128.89    6.40
   7   2   3  119.19    7.20
  -8  -2  -3   62.99    5.00
   8   2   3   55.99    6.30
   8   2   3   57.79    4.80
   9   2   3   41.00    5.20
  10  -3  -3   11.00    3.30
   9  -3  -3    5.90    2.50
  -9   3   3   10.40    3.10
   8  -3  -3    5.20    2.20
  -8   3   3    5.10    2.10
   7  -3  -3  528.25   15.20
  -7   3   3  477.85   14.80
  -7   3   3  466.85   16.10
   6  -3  -3  269.37    6.80
   6  -3  -3  266.87    9.50
   6  -3  -3  253.87    9.80
  -6   3   3  269.77    9.60
  -6   3   3  254.67    8.30
  -6   3   3  251.47    9.80
   5  -3  -3  135.29    5.70
   5  -3  -3  140.49    6.40
   5  -3  -3  138.29    6.30
   5  -3  -3  125.09    5.70
  -5   3   3  143.99    5.70
  -5   3   3  134.59    6.00
  -5   3   3  140.39    6.40
  -5   3   3  133.49    6.20
   4  -3  -3    5.30    1.30
   4  -3  -3    3.10    1.00
   4  -3  -3    4.70    1.30
   4  -3  -3    4.30    1.30
   4  -3  -3    3.80    1.20
  -4   3   3    2.10    1.00
  -4   3   3    4.40    1.30
  -4   3   3    2.30    1.10
  -4   3   3    3.70    1.30
   3  -3  -3 4013.10   67.89
   3  -3  -3 4064.09   70.59
   3  -3  -3 3897.01   69.59
   3  -3  -3 3970.80   69.69
   3  -3  -3 3804.12   70.09
   3  -3  -3 3980.70   69.69
  -3   3   3 3923.51   70.59
  -3   3   3 3891.11   70.09
  -3   3   3 3939.51   71.19
  -3   3   3 3948.00   70.49
   2  -3  -3 3113.99   54.59
   2  -3  -3 3032.70   54.39
   2  -3  -3 3006.60   53.69
   2  -3  -3 3021.30   53.89
   2  -3  -3 3064.89   53.69
   2  -3  -3 3137.09   53.59
  -2   3   3 3050.79   54.59
  -2   3   3 3076.99   56.29
  -2   3   3 3075.49   54.29
  -2   3   3 3023.70   54.69
   1  -3  -3 2324.47   41.10
   1  -3  -3 2291.17   40.30
   1  -3  -3 2340.47   41.00
   1  -3  -3 2356.36   41.80
   1  -3  -3 2320.67   40.50
  -1   3   3 2309.37   41.30
  -1   3   3 2344.07   41.00
  -1   3   3 2360.16   41.30
  -1   3   3 2308.77   41.10
  -1   3   3 2296.17   41.90
   0   3   3  501.25    9.60
   0   3   3  494.05   12.40
   0   3   3  503.65    9.60
   0   3   3  499.15    9.70
   0   3   3  488.75   11.60
   0   3   3  500.15    9.60
   1   3   3  638.54   11.70
   1   3   3  620.14   14.70
   1   3   3  606.74   14.50
   1   3   3  645.34   11.70
   2   3   3 1035.20   18.80
   2   3   3 1017.00   18.80
   2   3   3  974.20   22.00
   2   3   3 1023.50   18.70
   2   3   3 1025.30   18.80
   2   3   3 1042.00   21.50
  -3  -3  -3  609.84   12.10
  -3  -3  -3  610.84   12.10
   3   3   3  611.84   15.70
   3   3   3  614.54   14.20
   3   3   3  591.84   12.60
   3   3   3  599.44   12.60
   3   3   3  620.34   12.70
   3   3   3  586.34   12.60
  -4  -3  -3   47.90    2.60
  -4  -3  -3   51.19    2.70
   4   3   3   46.60    2.70
   4   3   3   43.80    2.70
   4   3   3   46.60    2.70
   4   3   3   48.90    4.00
   4   3   3   51.99    3.00
  -5  -3  -3  196.78    6.60
  -5  -3  -3  182.38    6.30
   5   3   3  183.18    8.40
   5   3   3  185.18    6.60
   5   3   3  181.08    6.50
   5   3   3  190.48    6.60
  -6  -3  -3  122.09    5.70
   6   3   3  116.39    5.60
   6   3   3  117.59    5.60
   6   3   3  114.49    5.60
   6   3   3  109.89    7.00
  -7  -3  -3   96.19    5.70
   7   3   3  107.99    6.00
   7   3   3  111.49    7.40
   7   3   3  101.79    6.60
  -8  -3  -3   28.90    3.90
   8   3   3   32.80    4.30
  10  -4  -3    8.70    3.00
 -10   4   3    3.70    2.50
   9  -4  -3    5.60    2.30
  -9   4   3    8.60    2.70
   8  -4  -3   16.50    3.60
  -8   4   3   18.10    3.50
   7  -4  -3  204.78    8.90
  -7   4   3  219.28    9.30
  -7   4   3  206.18    7.90
   6  -4  -3  315.57   10.60
   6  -4  -3  322.77   10.50
  -6   4   3  323.57   10.20
  -6   4   3  324.07   11.00
  -6   4   3  306.87   11.20
   5  -4  -3  236.48    8.10
   5  -4  -3  244.08    8.80
   5  -4  -3  238.78    8.20
  -5   4   3  239.08    9.00
  -5   4   3  238.48    8.50
  -5   4   3  253.87    9.10
   4  -4  -3   72.19    3.80
   4  -4  -3   68.69    4.00
   4  -4  -3   70.89    3.80
   4  -4  -3   69.09    3.80
   4  -4  -3   71.49    2.10
  -4   4   3   74.09    4.10
  -4   4   3   74.49    4.30
  -4   4   3   74.59    4.30
   3  -4  -3  449.06   10.70
   3  -4  -3  434.66   11.20
   3  -4  -3  447.16   10.80
   3  -4  -3  443.56   10.90
   3  -4  -3  454.85    9.20
  -3   4   3  443.56   11.20
  -3   4   3  434.26   11.40
  -3   4   3  445.26   11.50
   2  -4  -3 2269.27   41.70
   2  -4  -3 2330.57   40.90
   2  -4  -3 2352.36   41.00
   2  -4  -3 2239.38   41.30
   2  -4  -3 2258.97   41.00
  -2   4   3 2258.27   42.00
  -2   4   3 2254.67   41.70
  -2   4   3 2308.07   42.20
   1  -4  -3  181.88    4.60
   1  -4  -3  181.18    4.70
   1  -4  -3  186.08    5.00
  -1   4   3  181.08    5.20
  -1   4   3  179.58    5.30
  -1   4   3  176.78    5.10
  -1   4   3  181.08    5.70
  -1   4   3  179.78    5.10
   0   4   3    1.60    0.50
   0   4   3    0.10    0.30
   0   4   3    1.00    0.50
   0   4   3    1.00    0.70
   0   4   3    2.40    0.60
   1   4   3   30.40    1.60
   1   4   3   24.00    2.80
   1   4   3   32.20    1.60
   1   4   3   30.60    1.50
   1   4   3   32.10    1.60
   1   4   3   29.00    1.60
  -2  -4  -3  145.69    3.70
  -2  -4  -3  145.09    3.80
   2   4   3  149.29    4.40
   2   4   3  149.99    6.20
   2   4   3  153.58    4.30
   2   4   3  136.69    6.20
   2   4   3  141.69    4.20
   2   4   3  150.68    4.20
  -3  -4  -3  344.57    7.90
  -3  -4  -3  334.27    8.00
   3   4   3  321.97    8.20
   3   4   3  351.06    8.30
   3   4   3  339.57    8.30
   3   4   3  317.97   10.90
   3   4   3  335.17    9.90
  -4  -4  -3  161.68    5.50
  -4  -4  -3  158.48    5.40
   4   4   3  155.08    5.50
   4   4   3  171.28    8.10
   4   4   3  164.38    6.30
   4   4   3  172.48    5.80
   4   4   3  162.48    5.60
  -5  -4  -3  103.29    4.70
  -5  -4  -3   93.79    4.70
   5   4   3  102.69    4.90
   5   4   3  104.89    4.80
   5   4   3  106.79    6.70
   5   4   3  101.49    4.80
  -6  -4  -3   36.70    3.80
   6   4   3   35.80    4.30
   6   4   3   33.10    3.70
   6   4   3   38.40    5.30
   6   4   3   30.10    2.90
  -7  -4  -3    3.40    1.70
   7   4   3    4.30    2.50
   7   4   3    2.80    1.60
  -8  -4  -3    2.20    1.60
   8   4   3    1.60    1.80
 -10   5   3   22.40    4.20
   9  -5  -3    2.30    1.90
  -9   5   3    1.50    1.90
   8  -5  -3   10.90    2.80
  -8   5   3    5.50    2.30
   7  -5  -3  122.69    6.90
  -7   5   3  115.89    6.30
  -7   5   3  125.79    7.10
   6  -5  -3  325.37   10.90
   6  -5  -3  336.57   11.00
  -6   5   3  332.27   11.30
  -6   5   3  357.06   11.90
  -6   5   3  324.47   11.70
   5  -5  -3   13.70    2.10
   5  -5  -3   17.80    2.50
  -5   5   3   16.80    2.60
  -5   5   3   16.20    2.80
   4  -5  -3   33.40    2.80
   4  -5  -3   41.40    2.90
   4  -5  -3   35.10    2.80
   4  -5  -3   37.70    3.10
  -4   5   3   37.40    3.20
  -4   5   3   36.80    3.10
  -4   5   3   39.70    3.20
   3  -5  -3   18.90    2.10
   3  -5  -3   16.80    2.10
   3  -5  -3   19.80    2.30
   3  -5  -3   20.30    2.50
  -3   5   3   16.70    2.20
  -3   5   3   16.30    2.20
  -3   5   3   18.00    2.30
   2  -5  -3  318.97    8.30
   2  -5  -3  302.97    7.50
   2  -5  -3  320.17    8.50
   2  -5  -3  300.27    8.00
  -2   5   3  313.27    8.80
  -2   5   3  296.57    8.40
  -2   5   3  312.37    8.60
   1  -5  -3   12.60    1.40
   1  -5  -3    9.00    1.20
  -1   5   3   12.50    1.90
  -1   5   3   10.10    1.40
  -1   5   3    9.50    1.40
  -1   5   3   12.00    1.60
  -1   5   3    9.20    1.40
   0  -5  -3   10.50    1.10
   0  -5  -3   10.40    1.20
   0   5   3    9.70    1.30
   0   5   3    9.90    1.30
   0   5   3    5.60    1.50
   0   5   3    9.10    1.20
   0   5   3    9.10    1.30
  -1  -5  -3   94.99    3.10
  -1  -5  -3  102.19    3.20
   1   5   3  103.89    3.50
   1   5   3   94.09    5.00
   1   5   3   95.29    3.50
   1   5   3   99.69    3.50
   1   5   3   95.79    3.60
  -2  -5  -3  478.65   10.20
  -2  -5  -3  475.55   10.10
  -2  -5  -3  466.35   10.30
   2   5   3  471.35   13.40
   2   5   3  455.55   13.50
   2   5   3  455.55   10.20
   2   5   3  459.85   10.70
   2   5   3  462.15   10.40
  -3  -5  -3  113.09    4.20
  -3  -5  -3  120.39    4.40
   3   5   3  104.29    6.20
   3   5   3  107.49    5.70
   3   5   3  114.49    4.50
   3   5   3  113.09    4.20
   3   5   3  107.39    4.20
  -4  -5  -3   50.49    3.10
  -4  -5  -3   49.50    3.20
   4   5   3   56.09    3.20
   4   5   3   53.49    3.30
   4   5   3   50.19    3.80
   4   5   3   41.00    4.90
   4   5   3   55.69    3.20
  -5  -5  -3    1.60    1.10
  -5  -5  -3    2.90    1.30
   5   5   3    1.20    1.70
   5   5   3    2.50    1.10
   5   5   3    3.50    1.40
   5   5   3    3.30    1.20
  -6  -5  -3    6.50    2.00
   6   5   3    6.00    1.80
   6   5   3    7.20    2.80
  -7  -5  -3    2.00    1.60
   7   5   3    2.40    1.60
 -10   6   3    5.10    2.60
  -9   6   3   -1.20    1.80
  -8   6   3    4.40    2.10
  -8   6   3    3.80    2.20
  -7   6   3   16.00    3.20
  -7   6   3   17.60    3.30
   6  -6  -3  177.78    7.90
  -6   6   3  167.38    8.10
  -6   6   3  174.68    8.40
  -6   6   3  166.78    8.00
   5  -6  -3    6.70    1.80
  -5   6   3    4.10    1.60
  -5   6   3    3.70    1.60
   4  -6  -3   21.60    2.80
  -4   6   3   22.40    3.00
  -4   6   3   27.10    3.40
  -4   6   3   20.70    3.00
   3  -6  -3   47.70    3.20
   3  -6  -3   45.10    3.20
   3  -6  -3   47.80    3.20
  -3   6   3   50.29    3.50
  -3   6   3   48.70    3.60
  -3   6   3   47.00    3.40
   2  -6  -3  215.58    6.70
   2  -6  -3  212.88    6.90
  -2   6   3  205.78    6.50
  -2   6   3  209.98    7.10
  -2   6   3  202.38    6.90
  -2   6   3  206.18    7.20
   1  -6  -3  333.17    8.70
   1  -6  -3  340.17    8.80
  -1   6   3  341.27    9.10
  -1   6   3  342.27    9.30
  -1   6   3  342.47    9.10
  -1   6   3  336.87    9.70
   0  -6  -3  353.36    8.80
   0  -6  -3  366.06    8.80
   0   6   3  358.66    9.20
   0   6   3  353.06    9.10
   0   6   3  356.96   10.70
   0   6   3  361.56    9.10
  -1  -6  -3  123.09    4.40
  -1  -6  -3  136.09    4.60
   1   6   3  121.49    4.70
   1   6   3  127.69    4.50
   1   6   3  135.09    4.60
   1   6   3  131.29    6.30
   1   6   3  127.79    4.50
  -2  -6  -3  107.69    4.30
  -2  -6  -3  111.49    4.20
   2   6   3  107.39    4.20
   2   6   3  105.69    4.40
   2   6   3  122.19    6.50
   2   6   3  110.89    4.10
   2   6   3  104.59    6.10
  -3  -6  -3   13.30    1.80
  -3  -6  -3   17.60    2.20
   3   6   3   13.50    1.70
   3   6   3   12.40    2.90
   3   6   3   10.90    2.50
   3   6   3   13.50    1.80
   3   6   3   13.00    2.00
  -4  -6  -3   34.70    2.90
  -4  -6  -3   30.40    2.60
   4   6   3   31.50    3.20
   4   6   3   31.80    2.50
   4   6   3   33.70    4.60
   4   6   3   34.90    2.60
  -5  -6  -3   61.89    4.30
   5   6   3   69.99    6.10
   5   6   3   57.99    4.10
   5   6   3   61.09    3.80
  -6  -6  -3   54.19    4.50
   6   6   3   58.19    4.50
  -9   7   3    0.30    1.70
  -8   7   3   -0.30    1.70
  -8   7   3    4.20    2.20
  -7   7   3   95.49    6.50
  -7   7   3   91.39    6.60
  -6   7   3   28.10    3.90
  -6   7   3   33.50    4.30
   5  -7  -3   48.70    4.00
  -5   7   3   50.19    4.40
  -5   7   3   58.69    4.60
   4  -7  -3    7.40    1.80
  -4   7   3   10.90    2.40
  -4   7   3    7.80    2.10
   3  -7  -3  385.26   11.00
   3  -7  -3  383.26   11.20
  -3   7   3  384.76   11.40
  -3   7   3  375.76   11.30
  -3   7   3  380.36   11.70
   2  -7  -3  708.43   16.30
   2  -7  -3  703.03   16.50
  -2   7   3  692.73   15.90
  -2   7   3  692.53   16.60
  -2   7   3  704.63   17.10
  -2   7   3  707.83   16.80
   1  -7  -3  250.37    7.60
   1  -7  -3  258.47    7.80
  -1   7   3  241.38    7.90
  -1   7   3  257.47    7.90
  -1   7   3  256.67    8.00
  -1   7   3  231.88    8.20
   0  -7  -3   56.69    3.20
   0  -7  -3   58.79    3.20
   0   7   3   56.99    3.20
   0   7   3   55.79    3.20
   0   7   3   51.99    3.20
   0   7   3   54.29    4.10
  -1  -7  -3   67.19    3.60
  -1  -7  -3   64.89    3.40
   1   7   3   63.19    3.30
   1   7   3   69.89    4.90
   1   7   3   68.29    3.40
   1   7   3   64.69    3.30
   1   7   3   64.39    3.60
  -2  -7  -3   62.89    3.60
  -2  -7  -3   74.69    3.90
   2   7   3   76.29    3.60
   2   7   3   76.49    5.50
   2   7   3   75.09    5.50
   2   7   3   75.89    4.00
   2   7   3   65.69    3.40
  -3  -7  -3  132.89    5.70
  -3  -7  -3  132.39    5.60
   3   7   3  128.59    5.10
   3   7   3  133.19    5.10
   3   7   3  130.89    5.70
   3   7   3  141.19    7.50
   3   7   3  131.29    7.60
  -4  -7  -3  131.79    6.20
   4   7   3  139.89    5.50
   4   7   3  134.99    8.40
   4   7   3  147.29    6.30
  -5  -7  -3  123.79    6.60
   5   7   3  139.19    6.60
  -9   8   3    5.20    2.70
  -8   8   3   -2.60    1.60
  -8   8   3    1.00    1.90
  -7   8   3   56.69    6.30
  -7   8   3   56.49    6.70
  -6   8   3   92.49    6.40
  -6   8   3   90.79    6.40
   5  -8  -3  130.49    6.80
  -5   8   3  137.09    7.20
  -5   8   3  128.59    7.10
   4  -8  -3  137.99    6.60
  -4   8   3  143.99    7.10
  -4   8   3  137.19    6.90
   3  -8  -3   85.09    4.90
  -3   8   3   94.59    5.20
  -3   8   3   84.69    5.10
   2  -8  -3   52.69    3.70
   2  -8  -3   55.59    6.40
  -2   8   3   46.20    3.70
  -2   8   3   61.09    4.00
  -2   8   3   53.39    3.80
  -2   8   3   56.29    6.50
   1  -8  -3   64.39    3.90
   1  -8  -3   64.29    3.90
  -1   8   3   65.79    3.90
  -1   8   3   66.79    4.10
  -1   8   3   60.89    3.90
  -1   8   3   61.39    4.20
   0  -8  -3   59.49    3.70
   0  -8  -3   58.59    3.70
   0   8   3   63.49    3.90
   0   8   3   61.69    3.60
   0   8   3   53.99    4.40
   0   8   3   61.49    3.60
  -1  -8  -3  204.58    7.40
  -1  -8  -3  191.08    7.10
   1   8   3  195.78    8.90
   1   8   3  194.58    6.70
   1   8   3  200.98    7.30
   1   8   3  197.28    6.80
  -2  -8  -3  150.48    7.10
  -2  -8  -3  135.29    6.10
   2   8   3  146.49    8.40
   2   8   3  141.99    8.00
   2   8   3  131.99    6.00
   2   8   3  138.89    5.30
  -3  -8  -3   97.19    5.40
   3   8   3   88.59    5.00
   3   8   3   96.19    6.80
   3   8   3   91.19    7.00
   3   8   3   87.99    4.30
  -4  -8  -3   35.70    4.10
   4   8   3   29.50    3.60
  -8   9   3    2.10    2.40
  -8   9   3    8.50    3.30
  -7   9   3   25.90    4.30
  -6   9   3   77.59    6.00
  -6   9   3   74.49    6.00
   5  -9  -3    2.80    1.70
  -5   9   3    6.40    2.40
  -5   9   3    3.30    1.60
   4  -9  -3   -0.40    1.10
  -4   9   3   -1.20    1.10
  -4   9   3    0.40    1.10
   3  -9  -3   12.90    2.40
  -3   9   3   23.30    3.50
  -3   9   3   15.40    2.60
   2  -9  -3   41.40    3.70
  -2   9   3   43.10    3.60
  -2   9   3   41.30    3.70
   1  -9  -3   77.99    4.90
  -1   9   3   77.39    5.40
  -1   9   3   81.39    5.00
  -1   9   3   81.99    4.70
   0  -9  -3   78.39    4.90
   0   9   3   79.49    4.60
   0   9   3   83.89    4.90
   0   9   3   80.89    5.80
  -1  -9  -3   56.19    4.30
   1   9   3   62.29    5.40
   1   9   3   51.29    3.50
   1   9   3   55.79    4.00
  -2  -9  -3   14.30    2.70
   2   9   3    8.00    2.10
   2   9   3    9.30    3.40
   2   9   3    8.60    3.00
  -3  -9  -3   -1.30    1.00
   3   9   3   -0.40    1.30
  -7  10   3   -0.70    1.70
  -6  10   3    0.20    1.90
  -5  10   3   -0.60    1.80
   4 -10  -3    8.70    2.50
  -4  10   3    6.70    2.40
   3 -10  -3   23.40    3.70
  -3  10   3   27.70    4.10
   2 -10  -3   29.10    4.00
  -2  10   3   29.80    4.00
   1 -10  -3    5.50    1.90
  -1  10   3    5.20    1.90
   0 -10  -3    1.60    1.40
   0  10   3    3.00    1.50
  -1 -10  -3    0.80    1.20
   1  10   3   -0.10    1.90
   1  10   3    0.40    1.30
  -5  11   3    4.40    2.60
   4 -11  -3    5.60    2.40
  -4  11   3    4.00    2.30
   3 -11  -3    0.00    1.30
  -3  11   3    2.20    1.90
   2 -11  -3    2.90    1.60
  -2  11   3    1.00    1.70
  -2  12  -4    1.10    2.30
  -3  12  -4   18.20    4.00
  -4  12  -4   20.10    4.20
  -5  12  -4    7.10    3.00
   1  11  -4   34.60    5.70
   1  11  -4   34.30    5.30
   0  11  -4   34.60    4.90
   0  11  -4   42.80    5.90
  -1  11  -4   19.20    4.20
  -2  11  -4   24.40    4.30
  -3  11  -4   22.50    4.10
  -4  11  -4   17.50    4.00
  -5  11  -4    1.60    2.30
  -6  11  -4    9.20    3.20
  -7  11  -4    9.80    3.50
   3  10  -4   19.50    4.10
   2  10  -4   56.99    6.50
   2  10  -4   51.59    6.20
   1  10  -4  153.58    8.80
   0  10  -4   64.79    5.70
  -1  10  -4    2.70    2.00
  -2  10  -4    0.80    1.40
  -3  10  -4    8.60    2.70
  -4  10  -4   98.09    7.20
  -5  10  -4   94.49    7.20
  -6  10  -4    3.80    2.50
  -7  10  -4   13.70    3.50
  -8  10  -4   -0.60    2.20
   4   9  -4   48.20    6.00
   3   9  -4   30.80    4.70
   3   9  -4   26.60    4.80
   2   9  -4   28.80    4.30
   1   9  -4   80.59    6.00
   1   9  -4   78.09    6.70
   0   9  -4   22.30    3.70
   0   9  -4   18.80    3.60
  -1   9  -4   15.20    3.10
  -1   9  -4    8.40    2.40
  -2   9  -4   45.00    5.00
  -3   9  -4  418.26   14.30
   3  -9   4  404.06   13.50
  -4   9  -4   42.10    5.20
   4  -9   4   42.60    5.20
  -5   9  -4   68.19    5.90
   5  -9   4   63.09    5.40
  -6   9  -4   -2.60    1.50
   6  -9   4    0.00    1.90
  -7   9  -4   10.70    3.10
   7  -9   4   10.00    2.80
  -8   9  -4    9.00    3.00
   8  -9   4    0.90    1.90
   9  -9   4    6.10    2.80
   5   8  -4   71.99    6.30
   4   8  -4   21.70    4.40
   4   8  -4   19.30    3.80
   3   8  -4    1.90    1.80
   3   8  -4    4.30    2.00
   2   8  -4    5.00    2.00
   2   8  -4    5.50    2.10
   1   8  -4  185.18    8.60
   1   8  -4  180.18    8.80
   0   8  -4  318.67   11.90
   0   8  -4  310.97   11.40
   0  -8   4  315.57   15.60
   0  -8   4  295.87   10.90
  -1   8  -4  292.17   11.30
  -1   8  -4  288.77   10.90
   1  -8   4  295.27   10.50
  -2   8  -4    3.80    1.70
  -2   8  -4    7.60    2.30
   2  -8   4    6.90    2.00
  -3   8  -4   11.40    2.80
  -3   8  -4   16.60    3.00
   3  -8   4   10.50    2.40
  -4   8  -4   37.40    4.50
   4  -8   4   35.10    4.20
  -5   8  -4    4.70    2.20
   5  -8   4    4.30    1.90
  -6   8  -4   34.30    4.80
   6  -8   4   34.20    4.70
  -7   8  -4    2.70    2.10
   7  -8   4    3.80    1.90
  -8   8  -4    3.60    1.90
   8  -8   4    3.50    2.40
   9  -8   4    5.00    2.70
   6   7  -4   17.90    3.90
   5   7  -4   30.00    4.80
   5   7  -4   25.60    4.30
   4   7  -4   30.90    4.50
   4   7  -4   19.10    4.00
   3   7  -4    6.50    2.10
   3   7  -4    6.30    2.20
   2   7  -4  213.48    9.10
   2   7  -4  229.28    9.70
  -2  -7   4  231.08    9.00
   1   7  -4  535.25   15.30
   1   7  -4  509.45   15.50
  -1  -7   4  525.05   14.40
  -1  -7   4  504.95   14.40
   0   7  -4  215.78    8.70
   0   7  -4  209.08    8.90
   0  -7   4  215.98    8.20
   0  -7   4  219.88    8.30
  -1   7  -4   76.49    5.20
  -1   7  -4   71.89    6.00
  -1   7  -4   75.39    5.00
   1  -7   4   74.19    5.10
   1  -7   4   73.29    4.50
   1  -7   4   75.49    4.70
  -2   7  -4   57.49    4.50
  -2   7  -4   55.79    4.30
   2  -7   4   52.59    4.00
   2  -7   4   53.39    4.40
   2  -7   4   51.09    3.80
   2  -7   4   53.89    4.50
  -3   7  -4    1.80    1.30
  -3   7  -4    0.00    1.10
   3  -7   4    3.20    1.80
   3  -7   4    3.50    1.80
   3  -7   4    3.00    1.50
  -4   7  -4  230.68   10.00
  -4   7  -4  234.38    9.40
   4  -7   4  246.28    9.40
  -5   7  -4   27.50    4.10
   5  -7   4   27.70    3.90
  -6   7  -4   93.69    6.30
   6  -7   4   85.29    6.10
  -7   7  -4   15.00    3.30
   7  -7   4   18.40    3.60
  -8   7  -4    9.80    4.40
   8  -7   4    6.50    2.70
   9  -7   4   -0.20    2.00
  10  -7   4   11.10    3.30
   7   6  -4   -0.90    1.50
   6   6  -4   32.60    5.00
   6   6  -4   38.50    5.20
   5   6  -4  221.18   10.20
   4   6  -4  208.08    9.60
   4   6  -4  242.68   10.00
   3   6  -4   56.99    4.50
   3   6  -4   51.79    4.50
  -3  -6   4   46.70    3.90
  -3  -6   4   59.19    4.30
  -3  -6   4   53.59    4.10
   2   6  -4   59.99    4.50
   2   6  -4   55.49    4.20
  -2  -6   4   51.69    3.90
  -2  -6   4   54.09    3.90
  -2  -6   4   57.99    4.00
   1   6  -4    6.40    1.80
   1   6  -4    5.40    1.60
   1   6  -4    5.60    1.60
  -1  -6   4    3.90    1.50
  -1  -6   4    7.00    1.80
  -1  -6   4    5.70    1.40
  -1  -6   4    7.60    1.80
   0   6  -4  469.15   13.70
   0   6  -4  446.06   13.00
   0   6  -4  471.35   13.70
   0  -6   4  467.65   12.80
   0  -6   4  468.25   13.60
   0  -6   4  468.35   12.50
   0  -6   4  456.85   13.50
  -1   6  -4   70.49    4.60
  -1   6  -4   61.49    4.30
   1  -6   4   65.49    4.40
   1  -6   4   70.39    4.10
   1  -6   4   66.09    4.50
   1  -6   4   66.69    4.10
  -2   6  -4  356.16   11.40
  -2   6  -4  342.27   10.80
  -2   6  -4  365.76   11.50
  -2   6  -4  342.97   10.90
   2  -6   4  340.47   11.30
   2  -6   4  347.87   11.30
   2  -6   4  348.17   10.20
   2  -6   4  348.37   10.70
  -3   6  -4  335.47   11.00
  -3   6  -4  351.06   11.60
   3  -6   4  347.77   11.50
   3  -6   4  348.17   11.00
   3  -6   4  369.86   11.80
  -4   6  -4  199.48    8.10
  -4   6  -4  199.58    8.50
  -4   6  -4  185.28    8.20
   4  -6   4  190.98    7.90
   4  -6   4  192.78    8.30
   4  -6   4  174.68    8.10
  -5   6  -4  300.87   10.60
   5  -6   4  280.77   11.00
   5  -6   4  306.67   10.80
  -6   6  -4  175.58    8.20
   6  -6   4  168.48    8.30
  -7   6  -4   28.50    4.10
   7  -6   4   24.30    3.80
   8  -6   4    9.80    2.90
   9  -6   4    7.90    3.00
  10  -6   4    9.70    3.10
   7   5  -4   19.90    4.00
   7   5  -4   23.00    4.50
   6   5  -4  110.29    7.10
   5   5  -4  355.26   13.00
   5   5  -4  371.76   12.90
   4   5  -4   69.29    5.00
   4   5  -4   74.79    5.40
  -4  -5   4   69.29    4.70
  -4  -5   4   72.49    4.80
   3   5  -4   -0.90    0.80
   3   5  -4    0.20    0.90
  -3  -5   4    0.70    1.10
  -3  -5   4   -0.10    0.80
   2   5  -4  157.88    6.80
   2   5  -4  151.38    6.80
   2   5  -4  141.49    6.70
   2   5  -4  151.88    6.90
  -2  -5   4  154.58    6.50
  -2  -5   4  150.88    6.80
  -2  -5   4  140.09    6.70
  -2  -5   4  143.79    6.10
   1   5  -4 1411.26   29.60
   1   5  -4 1393.46   30.10
  -1  -5   4 1444.46   30.20
  -1  -5   4 1431.66   29.30
  -1  -5   4 1429.66   28.80
  -1  -5   4 1421.36   30.10
  -1  -5   4 1437.86   29.30
   0   5  -4  590.04   14.20
   0   5  -4  596.94   15.60
   0   5  -4  629.14   15.30
   0  -5   4  606.94   14.40
   0  -5   4  599.44   15.50
   0  -5   4  598.14   14.80
   0  -5   4  613.24   15.60
  -1   5  -4 1912.01   38.20
  -1   5  -4 2014.50   39.20
  -1   5  -4 2003.00   39.10
  -1   5  -4 1955.10   37.50
   1  -5   4 1917.51   37.30
   1  -5   4 1944.71   38.90
   1  -5   4 1967.50   38.10
   1  -5   4 1936.41   38.90
  -2   5  -4  217.98    8.10
  -2   5  -4  210.58    7.60
  -2   5  -4  219.38    8.00
   2  -5   4  201.38    7.80
   2  -5   4  226.08    7.70
   2  -5   4  219.58    8.10
  -3   5  -4 1111.49   23.50
  -3   5  -4 1071.09   23.80
  -3   5  -4 1110.99   24.80
  -3   5  -4 1101.09   24.70
   3  -5   4 1108.09   24.70
   3  -5   4 1091.69   23.90
   3  -5   4 1088.99   23.00
   3  -5   4 1110.39   24.80
  -4   5  -4  128.79    5.80
  -4   5  -4  117.69    5.80
  -4   5  -4  119.99    6.10
  -4   5  -4  129.89    6.30
   4  -5   4  125.19    6.30
   4  -5   4  128.89    6.00
  -5   5  -4  222.68    8.40
  -5   5  -4  206.68    7.90
  -5   5  -4  214.98    8.80
  -5   5  -4  214.28    8.80
   5  -5   4  205.08    8.30
   5  -5   4  206.48    8.80
  -6   5  -4  147.19    7.10
   6  -5   4  155.98    7.80
   6  -5   4  138.89    7.10
  -7   5  -4  202.18    8.70
   7  -5   4  213.88    9.40
   7  -5   4  209.68    9.90
   8  -5   4    1.60    1.50
   9  -5   4    8.00    3.00
  10  -5   4   19.80    4.20
   8   4  -4   17.70    3.80
   7   4  -4   11.80    3.20
   7   4  -4   17.00    3.80
   6   4  -4   52.59    5.60
   5   4  -4  247.28   10.20
   5   4  -4  255.27   10.00
  -5  -4   4  270.37    9.70
   4   4  -4  242.68    9.10
   4   4  -4  255.77    9.70
  -4  -4   4  241.08    8.80
  -4  -4   4  248.78    8.80
   3   4  -4  688.73   17.70
   3   4  -4  686.33   17.20
   3   4  -4  686.93   17.70
  -3  -4   4  702.13   16.70
  -3  -4   4  694.73   17.70
  -3  -4   4  680.23   17.50
  -3  -4   4  699.53   16.90
   2   4  -4  172.48    6.70
   2   4  -4  172.58    7.00
  -2  -4   4  176.68    6.60
  -2  -4   4  175.98    7.00
  -2  -4   4  170.58    6.30
  -2  -4   4  173.98    7.00
   1   4  -4 2463.85   46.50
   1   4  -4 2412.16   45.70
   1   4  -4 2426.46   44.90
  -1  -4   4 2418.26   44.90
  -1  -4   4 2346.17   45.40
  -1  -4   4 2459.55   46.40
  -1  -4   4 2422.66   46.30
   0   4  -4  472.15   12.40
   0   4  -4  463.95   12.00
   0   4  -4  477.85   12.50
   0  -4   4  463.65   11.80
   0  -4   4  485.25   12.60
   0  -4   4  467.35   12.40
   0  -4   4  464.55   11.80
  -1   4  -4 1315.77   26.00
  -1   4  -4 1269.37   25.30
  -1   4  -4 1326.77   26.60
  -1   4  -4 1318.87   26.50
   1  -4   4 1108.19   25.80
   1  -4   4 1294.57   26.40
   1  -4   4 1329.37   25.90
   1  -4   4 1195.28   24.80
  -2   4  -4  680.63   16.10
  -2   4  -4  664.33   15.10
  -2   4  -4  677.83   15.50
  -2   4  -4  683.13   16.10
   2  -4   4  654.13   14.60
   2  -4   4  654.93   15.40
   2  -4   4  655.23   16.00
  -3   4  -4  132.09    5.10
  -3   4  -4  130.69    5.80
  -3   4  -4  124.59    5.60
  -3   4  -4  124.09    5.20
  -3   4  -4  127.19    5.30
   3  -4   4  133.89    5.90
   3  -4   4  123.19    5.40
   3  -4   4  142.89    5.90
  -4   4  -4   10.70    1.90
  -4   4  -4   10.30    1.70
  -4   4  -4   10.70    2.00
  -4   4  -4   10.50    1.90
   4  -4   4   14.50    2.50
   4  -4   4   15.40    2.20
   4  -4   4   10.30    2.00
  -5   4  -4  361.56   10.90
  -5   4  -4  358.76   10.80
  -5   4  -4  367.76   11.70
  -5   4  -4  373.76   11.90
   5  -4   4  362.76   11.30
   5  -4   4  382.26   11.90
   5  -4   4  377.16   11.90
  -6   4  -4  206.28    8.00
  -6   4  -4  208.38    8.10
   6  -4   4  206.48    8.80
   6  -4   4  207.28    8.50
  -7   4  -4  118.29    7.50
   7  -4   4  114.79    6.80
   7  -4   4  115.39    6.60
   8  -4   4    9.20    2.70
   8  -4   4   12.40    4.40
   9  -4   4    2.40    2.00
  10  -4   4   18.20    4.10
   9   3  -4   38.80    5.70
   8   3  -4   13.10    3.20
   8   3  -4   13.10    3.20
   7   3  -4    1.00    1.70
   6   3  -4  150.18    7.70
  -6  -3   4  156.18    7.50
   5   3  -4  682.73   18.50
   5   3  -4  670.83   17.70
  -5  -3   4  658.73   17.30
   4   3  -4  302.07   10.00
   4   3  -4  303.17   10.50
  -4  -3   4  320.97   10.60
  -4  -3   4  317.37   10.60
  -4  -3   4  299.97    9.80
  -4  -3   4  300.07    9.50
   3   3  -4  206.98    7.70
   3   3  -4  207.38    7.30
   3   3  -4  203.48    6.80
  -3  -3   4  196.58    7.50
  -3  -3   4  196.38    7.10
  -3  -3   4  196.08    7.60
  -3  -3   4  193.68    6.80
   2   3  -4  619.24   15.10
   2   3  -4  651.03   14.80
   2   3  -4  612.64   14.10
   2   3  -4  554.44   14.70
   2   3  -4  619.64   14.10
  -2  -3   4  624.44   14.10
  -2  -3   4  613.94   15.10
  -2  -3   4  593.84   14.90
  -2  -3   4  623.24   14.50
   1   3  -4  117.89    5.10
   1   3  -4  124.99    4.90
   1   3  -4  118.49    5.00
  -1  -3   4  118.59    5.00
  -1  -3   4  126.09    4.90
  -1  -3   4  124.89    5.20
   0   3  -4 1147.19   23.70
   0   3  -4 1157.08   23.60
   0   3  -4 1136.59   23.10
   0   3  -4 1172.88   23.20
   0   3  -4 1180.08   22.90
   0  -3   4 1140.49   23.60
   0  -3   4 1143.09   22.50
   0  -3   4 1150.58   23.10
  -1   3  -4   38.30    2.40
  -1   3  -4   37.80    2.60
  -1   3  -4   43.70    2.50
  -1   3  -4   42.70    2.80
  -1   3  -4   39.00    2.60
   1  -3   4   37.90    2.20
   1  -3   4   36.20    2.60
   1  -3   4   40.80    2.60
   1  -3   4   37.40    2.70
  -2   3  -4  518.65   12.80
  -2   3  -4  524.65   12.20
  -2   3  -4  509.65   12.30
  -2   3  -4  545.45   12.10
  -2   3  -4  531.35   12.90
   2  -3   4  524.75   12.90
   2  -3   4  541.85   12.60
   2  -3   4  537.15   13.00
  -3   3  -4  262.77    7.40
  -3   3  -4  259.87    8.10
  -3   3  -4  254.77    7.60
  -3   3  -4  256.47    8.00
  -3   3  -4  249.38    7.50
   3  -3   4  261.87    8.20
   3  -3   4  258.77    7.80
   3  -3   4  253.57    8.10
  -4   3  -4   56.59    3.60
  -4   3  -4   57.19    3.40
  -4   3  -4   49.70    3.40
  -4   3  -4   50.99    3.10
   4  -3   4   54.39    3.50
   4  -3   4   54.39    3.70
   4  -3   4   53.79    3.60
  -5   3  -4    3.50    1.30
  -5   3  -4    3.80    1.30
  -5   3  -4    5.60    1.50
  -5   3  -4    6.50    1.50
   5  -3   4    6.40    1.70
   5  -3   4    5.10    1.60
   5  -3   4    3.60    1.40
  -6   3  -4  526.75   14.10
  -6   3  -4  527.05   13.90
   6  -3   4  506.15   14.80
   6  -3   4  509.25   14.40
   6  -3   4  517.45   14.90
  -7   3  -4   59.49    4.50
   7  -3   4   65.89    4.90
   7  -3   4   67.09    5.90
   8  -3   4    1.80    1.50
   8  -3   4    1.00    1.20
   9  -3   4   -1.50    1.40
  10  -3   4   10.40    3.10
   9   2  -4   27.00    4.50
   9   2  -4   44.00    6.10
   8   2  -4   31.10    4.70
   8   2  -4   31.10    4.50
   7   2  -4   17.60    3.50
  -7  -2   4   12.50    2.80
   6   2  -4  129.19    7.70
   6   2  -4  116.29    6.50
  -6  -2   4  119.29    6.50
   5   2  -4  162.88    7.20
   5   2  -4  163.78    7.50
  -5  -2   4  181.98    8.90
  -5  -2   4  164.08    7.50
  -5  -2   4  149.39    8.50
  -5  -2   4  161.78    8.80
  -5  -2   4  171.18    7.20
   4   2  -4  665.63   16.30
   4   2  -4  636.44   15.40
   4   2  -4  644.64   16.70
   4   2  -4  681.03   17.10
  -4  -2   4  659.83   16.70
  -4  -2   4  646.04   16.70
  -4  -2   4  658.23   15.60
  -4  -2   4  671.63   16.20
   3   2  -4   19.20    2.40
   3   2  -4   20.40    2.70
   3   2  -4   30.20    2.50
  -3  -2   4   22.00    2.40
  -3  -2   4   17.10    2.20
  -3  -2   4   19.90    2.50
   2   2  -4  934.81   18.30
   2   2  -4  912.51   18.80
   2   2  -4  738.33   17.30
   2   2  -4  739.33   17.30
   2   2  -4  908.41   18.70
  -2  -2   4  938.11   18.30
  -2  -2   4  747.03   17.20
  -2  -2   4  927.71   18.90
  -2  -2   4  738.13   18.10
   1   2  -4  250.27    7.50
   1   2  -4  260.17    7.50
   1   2  -4  249.97    7.40
   1   2  -4  255.77    7.20
   1   2  -4  250.17    7.00
   1   2  -4  246.68    6.70
  -1  -2   4  255.67    7.10
  -1  -2   4  253.47    7.50
  -1  -2   4  263.27    6.80
   0   2  -4   33.10    2.00
   0   2  -4   23.10    1.90
   0   2  -4   26.60    1.70
   0   2  -4   23.80    1.80
   0   2  -4   25.20    2.00
   0  -2   4   27.60    2.10
   0  -2   4   29.10    2.10
   0  -2   4   23.70    1.90
  -1   2  -4  704.43   14.70
  -1   2  -4  732.43   14.70
  -1   2  -4  715.43   15.10
  -1   2  -4  714.23   14.30
  -1   2  -4  709.13   15.20
   1  -2   4  671.63   14.60
   1  -2   4  703.13   15.20
   1  -2   4  696.03   15.20
  -2   2  -4 2191.28   40.00
  -2   2  -4 2138.29   39.20
  -2   2  -4 2145.99   39.40
  -2   2  -4 2125.29   40.10
  -2   2  -4 2209.08   39.50
   2  -2   4 2178.78   40.20
   2  -2   4 2218.78   40.30
   2  -2   4 2165.28   39.80
  -3   2  -4   64.49    3.40
  -3   2  -4   66.29    3.10
  -3   2  -4   62.59    3.10
  -3   2  -4   64.99    3.40
  -3   2  -4   74.39    3.20
   3  -2   4   66.29    3.40
   3  -2   4   73.09    3.60
   3  -2   4   75.29    3.70
  -4   2  -4  242.18    7.30
  -4   2  -4  244.18    7.20
  -4   2  -4  245.48    7.20
  -4   2  -4  259.97    7.90
   4  -2   4  227.08    7.70
   4  -2   4  245.48    7.60
   4  -2   4  246.58    7.90
  -5   2  -4   11.00    2.00
  -5   2  -4    8.80    1.60
  -5   2  -4   12.80    2.00
  -5   2  -4   10.70    1.90
   5  -2   4    8.90    1.80
   5  -2   4   14.90    2.30
  -6   2  -4  256.27    8.70
   6  -2   4  267.97    9.60
   6  -2   4  260.07    9.40
   6  -2   4  264.47    8.90
   6  -2   4  263.87    9.20
  -7   2  -4   95.59    5.40
   7  -2   4   95.59    5.70
   7  -2   4   90.79    5.30
   7  -2   4   95.69    5.80
  -8   2  -4    0.60    1.30
   8  -2   4    3.50    1.90
   8  -2   4    2.00    1.40
   8  -2   4   -0.70    1.20
   9  -2   4    1.90    1.80
   9  -2   4    2.00    1.90
  10  -2   4   15.60    3.60
   9   1  -4   69.19    6.20
   9   1  -4   53.19    5.90
   8   1  -4   14.40    3.30
   8   1  -4   13.70    3.00
   7   1  -4    2.60    1.70
  -7  -1   4    2.40    1.60
   6   1  -4  205.88    9.10
   6   1  -4  209.68    8.70
  -6  -1   4  209.18    8.50
   5   1  -4  159.88    7.30
   5   1  -4  162.68    7.40
   5   1  -4  191.38    7.50
  -5  -1   4  173.58    7.50
  -5  -1   4  166.78    7.40
  -5  -1   4  157.28    6.80
  -5  -1   4  168.08    7.80
   4   1  -4  200.18    7.60
   4   1  -4  203.38    7.20
   4   1  -4  201.88    7.50
  -4  -1   4  205.08    7.60
  -4  -1   4  194.88    7.10
  -4  -1   4  192.18    7.50
   3   1  -4   82.89    3.80
   3   1  -4   85.79    4.30
   3   1  -4   90.19    4.10
  -3  -1   4   84.39    4.30
  -3  -1   4   84.39    3.80
  -3  -1   4   77.19    3.90
  -3  -1   4   86.29    4.30
   2   1  -4  105.99    4.20
   2   1  -4  112.99    4.60
   2   1  -4  114.49    4.10
   2   1  -4  111.29    4.60
   2   1  -4  117.79    4.30
   2   1  -4  125.99    4.40
  -2  -1   4  114.29    4.60
  -2  -1   4  115.19    4.40
  -2  -1   4  122.69    4.80
  -2  -1   4  119.19    4.10
   1   1  -4 2526.95   44.90
   1   1  -4 2458.45   45.40
   1   1  -4 2529.55   45.40
   1   1  -4 2497.95   44.60
   1   1  -4 2563.74   45.10
  -1  -1   4 2488.65   45.40
  -1  -1   4 2508.95   45.50
  -1  -1   4 2503.55   45.00
   0   1  -4  839.52   16.30
   0   1  -4  850.91   16.90
   0   1  -4  856.71   16.80
   0   1  -4  845.52   16.10
   0   1  -4  838.72   16.50
   0  -1   4  830.62   16.50
   0  -1   4  843.22   16.90
   0  -1   4  833.42   16.80
  -1   1  -4 1353.76   25.00
  -1   1  -4 1330.67   24.50
  -1   1  -4 1377.46   24.60
  -1   1  -4 1349.47   25.10
  -1   1  -4 1340.97   24.30
   1  -1   4 1337.37   25.20
   1  -1   4 1332.77   24.80
   1  -1   4 1338.37   25.20
   1  -1   4 1315.27   24.80
  -2   1  -4 3543.25   61.29
  -2   1  -4 3542.35   61.99
  -2   1  -4 3420.16   61.19
  -2   1  -4 3611.44   62.09
  -2   1  -4 3594.34   61.39
   2  -1   4 3511.65   61.79
   2  -1   4 3460.05   62.09
   2  -1   4 3565.74   62.29
  -3   1  -4 1057.79   21.10
  -3   1  -4 1059.29   20.20
  -3   1  -4 1063.89   21.10
  -3   1  -4 1094.19   20.60
  -3   1  -4 1066.59   20.50
   3  -1   4 1054.59   20.90
   3  -1   4 1082.39   21.40
   3  -1   4 1029.00   21.20
  -4   1  -4   44.50    2.50
  -4   1  -4   43.40    2.50
  -4   1  -4   43.50    2.70
  -4   1  -4   41.60    2.40
   4  -1   4   43.40    2.80
   4  -1   4   42.90    2.80
   4  -1   4   45.10    3.10
   4  -1   4   43.10    2.80
  -5   1  -4  114.19    4.80
  -5   1  -4  127.79    5.50
  -5   1  -4  111.49    5.00
  -5   1  -4  119.89    4.90
   5  -1   4  119.59    5.40
   5  -1   4  119.69    5.40
   5  -1   4  114.19    5.10
   5  -1   4  122.89    5.60
  -6   1  -4  302.57    9.60
  -6   1  -4  310.07    9.60
   6  -1   4  317.27   10.20
   6  -1   4  310.57   10.00
   6  -1   4  313.67   10.50
   6  -1   4  316.87   10.30
  -7   1  -4  498.75   13.90
   7  -1   4  486.55   14.30
   7  -1   4  486.75   14.50
   7  -1   4  466.65   14.40
  -8   1  -4   50.19    4.40
   8  -1   4   54.19    4.70
   8  -1   4   58.39    4.90
   8  -1   4   54.59    4.70
   9  -1   4    0.20    1.70
   9  -1   4    3.00    2.30
   9  -1   4    5.60    3.30
  10   0  -4   17.80    4.20
   9   0  -4   41.60    5.60
   8   0  -4   36.80    5.00
   8   0  -4   45.60    4.90
  -8   0   4   37.40    4.80
   7   0  -4   61.39    5.00
  -7   0   4   67.29    5.10
   6   0  -4   45.00    4.30
   6   0  -4   48.50    4.00
  -6   0   4   51.09    4.20
   5   0  -4  570.04   15.30
   5   0  -4  566.74   14.80
   5   0  -4  554.74   15.30
  -5   0   4  561.04   15.40
  -5   0   4  554.34   15.20
  -5   0   4  567.24   14.80
   4   0  -4   45.00    3.30
   4   0  -4   48.60    3.30
   4   0  -4   54.29    3.60
   4   0  -4   45.10    3.00
  -4   0   4   50.19    3.30
  -4   0   4   58.29    3.80
  -4   0   4   47.70    3.00
   3   0  -4 3741.33   65.99
   3   0  -4 3737.83   66.89
   3   0  -4 3668.63   66.29
   3   0  -4 3687.93   65.89
   3   0  -4 3729.53   66.99
  -3   0   4 3734.53   66.99
  -3   0   4 3677.43   66.39
  -3   0   4 3692.63   66.99
   2   0  -4 2833.92   50.19
   2   0  -4 2825.72   50.39
   2   0  -4 2768.92   50.39
   2   0  -4 2844.62   50.39
   2   0  -4 2866.61   50.99
   2   0  -4 2808.42   50.99
  -2   0   4 2850.81   50.69
  -2   0   4 2831.52   51.09
  -2   0   4 2830.52   51.09
  -2   0   4 2762.42   50.99
   1   0  -4 2125.39   38.60
   1   0  -4 2093.79   38.60
   1   0  -4 2163.08   38.30
   1   0  -4 2128.89   38.00
   1   0  -4 2136.29   38.20
  -1   0   4 2171.38   38.40
  -1   0   4 2156.88   38.80
  -1   0   4 2144.69   39.70
  -1   0   4 2149.98   38.70
   0   0  -4  404.76    8.20
   0   0  -4  409.16    8.60
   0   0  -4  400.56    8.50
   0   0  -4  350.36    7.90
   0   0  -4  400.26    7.90
   0   0   4  376.66    8.30
   0   0   4  408.56    8.60
   0   0   4  406.56    8.40
   0   0   4  410.76    8.70
   0   0   4  403.06    9.90
  -1   0  -4 2276.17   40.90
  -1   0  -4 2343.47   40.10
  -1   0  -4 2324.27   40.10
  -1   0  -4 2397.16   41.10
   1   0   4 2388.66   41.00
   1   0   4 2328.97   41.00
   1   0   4 2352.36   41.20
   1   0   4 2372.66   41.30
  -2   0  -4  650.63   12.60
  -2   0  -4  634.34   11.80
  -2   0  -4  632.74   12.50
  -2   0  -4  646.34   11.90
   2   0   4  647.54   12.60
   2   0   4  647.94   14.60
   2   0   4  646.04   12.80
   2   0   4  627.44   12.80
   2   0   4  627.24   12.60
  -3   0  -4 1728.03   30.60
  -3   0  -4 1710.13   31.00
  -3   0  -4 1678.63   30.40
   3   0   4 1704.13   31.20
   3   0   4 1668.63   31.30
   3   0   4 1676.23   31.00
   3   0   4 1698.73   33.30
   3   0   4 1705.43   31.40
  -4   0  -4   47.10    2.20
  -4   0  -4   39.80    2.30
  -4   0  -4   40.70    2.40
  -4   0  -4   45.70    2.50
   4   0   4   42.00    2.60
   4   0   4   40.60    3.20
   4   0   4   40.50    2.60
   4   0   4   46.90    2.70
  -5   0  -4  477.35   11.80
  -5   0  -4  474.15   11.70
   5   0   4  476.35   13.50
   5   0   4  477.15   12.30
   5   0   4  481.05   12.10
   5   0   4  479.25   12.20
  -6   0  -4  745.73   17.30
  -6   0  -4  756.82   17.50
   6   0   4  733.43   17.80
   6   0   4  749.42   17.80
   6   0   4  707.03   18.90
   6   0   4  717.93   17.80
  -7   0  -4  271.77    9.50
   7   0   4  254.87    9.50
   7   0   4  266.17   10.60
   7   0   4  271.77    9.80
  -8   0  -4   16.90    3.00
   8   0   4   16.30    3.10
   8   0   4   26.30    3.70
   8   0   4   23.90    4.10
  -9   0  -4   -0.70    1.80
   9   0   4    1.70    1.80
   9   0   4   -2.10    1.20
  10  -1  -4   21.90    4.60
   9  -1  -4   84.69    6.50
  -9   1   4   57.89    6.50
   8  -1  -4   12.90    2.60
   8  -1  -4   11.60    2.70
  -8   1   4   19.60    3.50
   7  -1  -4  105.59    6.40
  -7   1   4  102.29    6.20
   6  -1  -4  177.28    7.70
  -6   1   4  174.18    7.70
  -6   1   4  180.38    8.10
   5  -1  -4 1114.19   25.00
   5  -1  -4 1098.19   23.70
   5  -1  -4 1125.89   24.30
   5  -1  -4 1098.59   24.80
  -5   1   4 1109.79   25.00
  -5   1   4 1115.79   24.40
  -5   1   4 1091.09   22.60
   4  -1  -4  992.30   20.60
   4  -1  -4  966.40   21.40
   4  -1  -4  974.20   20.90
   4  -1  -4  984.90   20.60
   4  -1  -4  993.20   21.60
  -4   1   4  993.00   21.60
  -4   1   4  938.71   20.20
  -4   1   4  965.30   21.60
  -4   1   4  956.90   21.00
   3  -1  -4  896.31   19.00
   3  -1  -4  863.91   18.90
   3  -1  -4  871.61   18.40
   3  -1  -4  904.51   18.40
   3  -1  -4  894.11   18.30
  -3   1   4  903.71   19.10
  -3   1   4  883.91   18.90
  -3   1   4  889.71   19.10
  -3   1   4  871.41   18.60
   2  -1  -4 1815.12   32.60
   2  -1  -4 1767.52   32.40
   2  -1  -4 1719.13   32.90
   2  -1  -4 1753.62   32.40
   2  -1  -4 1782.22   33.00
  -2   1   4 1777.12   32.80
  -2   1   4 1805.02   33.90
  -2   1   4 1758.62   33.10
  -2   1   4 1780.82   33.20
   1  -1  -4  781.22   14.60
   1  -1  -4  765.02   15.10
   1  -1  -4  778.72   14.70
   1  -1  -4  772.22   14.70
   1  -1  -4  757.02   15.10
  -1   1   4  785.92   15.30
  -1   1   4  764.92   15.30
  -1   1   4  790.92   15.10
   0  -1  -4  423.36    8.30
   0  -1  -4  424.16    8.20
   0   1   4  427.76    8.50
   0   1   4  422.56    8.30
   0   1   4  431.36    8.40
   0   1   4  426.76    8.50
   0   1   4  430.06   10.70
   1   1   4  828.52   14.70
   1   1   4  813.12   17.60
   1   1   4  828.62   17.70
   1   1   4  841.82   14.80
   2   1   4 3398.66   58.29
   2   1   4 3370.76   58.39
   2   1   4 3398.06   61.89
   2   1   4 3413.76   60.99
   2   1   4 3393.76   58.29
   2   1   4 3413.46   58.39
  -3  -1  -4 1706.33   30.60
  -3  -1  -4 1731.53   30.70
   3   1   4 1747.93   31.40
   3   1   4 1737.73   33.00
   3   1   4 1716.63   31.40
   3   1   4 1734.53   31.40
   3   1   4 1760.82   31.70
   3   1   4 1769.22   34.70
  -4  -1  -4  325.17    7.90
  -4  -1  -4  322.27    7.80
   4   1   4  326.17    8.50
   4   1   4  316.37   10.30
   4   1   4  324.57    8.30
   4   1   4  318.67    8.20
   4   1   4  314.77    8.20
  -5  -1  -4    1.70    0.90
  -5  -1  -4    0.40    0.70
   5   1   4    0.50    0.70
   5   1   4    0.30    1.10
   5   1   4    0.60    0.80
   5   1   4    0.90    0.80
  -6  -1  -4  129.09    5.60
  -6  -1  -4  138.19    5.70
   6   1   4  123.69    6.80
   6   1   4  131.89    5.90
   6   1   4  122.39    5.70
   6   1   4  123.09    5.70
  -7  -1  -4  119.99    6.00
   7   1   4  109.49    6.80
   7   1   4  111.59    5.80
   7   1   4  113.69    6.00
  -8  -1  -4   11.70    2.60
   8   1   4   12.70    2.70
   8   1   4   11.60    3.00
  -9  -1  -4   -0.50    1.40
   9   1   4    3.40    2.20
  10  -2  -4   14.80    3.40
   9  -2  -4   33.70    5.00
  -9   2   4   26.90    4.30
   8  -2  -4   47.00    5.20
  -8   2   4   55.79    5.10
   7  -2  -4  107.29    6.30
  -7   2   4  102.59    6.30
   6  -2  -4  542.55   15.00
  -6   2   4  560.54   15.40
  -6   2   4  522.35   13.30
  -6   2   4  551.04   15.90
   5  -2  -4    1.60    1.10
   5  -2  -4    4.20    1.50
   5  -2  -4    2.50    1.20
   5  -2  -4    1.40    0.90
  -5   2   4    2.10    1.20
  -5   2   4    3.40    1.40
  -5   2   4    3.60    1.40
  -5   2   4    3.70    1.30
   4  -2  -4   76.19    4.20
   4  -2  -4   68.09    3.70
   4  -2  -4   80.79    4.00
   4  -2  -4   77.59    4.20
   4  -2  -4   81.29    4.00
  -4   2   4   82.89    4.20
  -4   2   4   79.59    4.40
  -4   2   4   78.99    4.10
  -4   2   4   78.59    4.30
   3  -2  -4  145.79    5.40
   3  -2  -4  132.69    4.80
   3  -2  -4  132.69    4.80
   3  -2  -4  129.39    5.10
   3  -2  -4  130.89    4.80
  -3   2   4  138.39    5.40
  -3   2   4  135.59    5.00
  -3   2   4  127.29    5.20
  -3   2   4  139.89    5.50
   2  -2  -4  616.64   13.20
   2  -2  -4  604.44   13.20
   2  -2  -4  619.44   12.70
   2  -2  -4  613.14   12.70
   2  -2  -4  613.14   12.70
  -2   2   4  605.14   14.60
  -2   2   4  598.94   13.00
  -2   2   4  614.44   13.40
  -2   2   4  626.14   13.40
   1  -2  -4   91.89    3.00
   1  -2  -4   88.39    3.60
   1  -2  -4   92.09    2.60
   1  -2  -4   90.29    2.60
   1  -2  -4   90.39    2.90
  -1   2   4   87.59    2.90
  -1   2   4   87.09    2.90
  -1   2   4   88.49    3.10
  -1   2   4   86.59    3.00
  -1   2   4   89.99    4.30
   0   2   4  743.03   17.00
   0   2   4  764.92   13.70
   0   2   4  761.02   13.70
   1   2   4  343.97    9.50
   1   2   4  337.87    9.50
   2   2   4 2535.65   43.30
   2   2   4 2564.14   43.30
   2   2   4 2538.75   46.80
   2   2   4 2426.06   47.40
  -3  -2  -4   38.60    1.50
  -3  -2  -4   35.70    1.50
   3   2   4   36.50    1.80
   3   2   4   27.50    3.20
   3   2   4   36.70    2.70
   3   2   4   32.60    1.80
   3   2   4   36.20    1.80
   3   2   4   34.80    1.80
  -4  -2  -4   84.19    3.30
  -4  -2  -4   84.39    3.30
   4   2   4   85.29    4.00
   4   2   4   82.39    3.50
   4   2   4   84.89    5.10
   4   2   4   86.49    3.60
   4   2   4   84.19    3.50
  -5  -2  -4   13.00    1.80
  -5  -2  -4   10.50    1.70
   5   2   4   16.20    2.10
   5   2   4   12.80    1.90
   5   2   4   15.80    2.10
   5   2   4   12.90    2.80
  -6  -2  -4   85.19    4.50
  -6  -2  -4   79.09    4.40
   6   2   4   86.79    4.60
   6   2   4   83.39    4.50
   6   2   4   85.39    4.60
   6   2   4   81.89    5.80
  -7  -2  -4  127.99    6.30
   7   2   4  128.09    7.80
   7   2   4  115.89    6.00
   7   2   4  134.39    6.40
  -8  -2  -4   14.10    2.80
   8   2   4   12.00    3.40
   8   2   4   10.30    2.50
  10  -3  -4   15.10    3.90
 -10   3   4   19.10    4.20
   9  -3  -4   17.80    3.60
  -9   3   4   19.40    4.00
   8  -3  -4   63.99    6.50
  -8   3   4   54.19    5.80
   7  -3  -4    0.60    1.60
  -7   3   4    0.10    1.10
  -7   3   4   -0.50    1.40
   6  -3  -4   78.49    4.90
   6  -3  -4   79.29    6.10
  -6   3   4   73.09    5.00
  -6   3   4   70.19    4.30
  -6   3   4   76.19    5.30
   5  -3  -4    6.60    1.70
   5  -3  -4    7.40    1.60
   5  -3  -4    7.20    1.70
  -5   3   4    5.80    1.70
  -5   3   4    6.70    1.80
  -5   3   4    6.20    1.60
  -5   3   4    6.80    1.80
   4  -3  -4    0.10    0.60
   4  -3  -4    0.50    0.60
   4  -3  -4    0.20    0.60
   4  -3  -4    1.00    0.80
  -4   3   4   -0.10    0.70
  -4   3   4   -0.30    0.60
  -4   3   4    0.50    0.80
  -4   3   4    1.40    0.90
   3  -3  -4  188.58    6.00
   3  -3  -4  201.08    6.00
   3  -3  -4  189.28    6.30
   3  -3  -4  192.28    5.90
   3  -3  -4  187.48    5.30
  -3   3   4  188.18    6.50
  -3   3   4  183.68    7.00
  -3   3   4  186.98    6.50
  -3   3   4  180.68    6.20
   2  -3  -4 3101.99   54.79
   2  -3  -4 3171.48   55.69
   2  -3  -4 3088.99   55.19
   2  -3  -4 3180.88   55.59
   2  -3  -4 3031.80   54.99
  -2   3   4 3159.38   55.69
  -2   3   4 3161.18   55.89
  -2   3   4 3108.19   58.19
  -2   3   4 3162.28   55.99
   1  -3  -4  344.47    7.00
   1  -3  -4  335.47    7.40
   1  -3  -4  338.17    7.00
  -1   3   4  331.17    7.60
  -1   3   4  334.47    7.50
  -1   3   4  336.17    7.70
  -1   3   4  333.37    7.60
   0   3   4    1.00    0.40
   0   3   4    0.60    0.90
   0   3   4    0.90    0.70
   0   3   4    0.60    0.30
   1   3   4   82.19    4.30
   1   3   4   80.29    4.30
   2   3   4   89.19    2.50
   2   3   4   92.99    2.60
   2   3   4   96.49    5.00
   2   3   4   86.39    4.50
  -3  -3  -4  377.36    7.80
  -3  -3  -4  371.56    7.70
   3   3   4  373.06    8.40
   3   3   4  385.86   10.70
   3   3   4  380.76    8.10
   3   3   4  380.26    8.10
   3   3   4  369.06   11.70
   3   3   4  369.46    8.30
  -4  -3  -4   11.30    1.50
  -4  -3  -4   11.30    1.50
   4   3   4   13.30    1.60
   4   3   4    8.20    2.30
   4   3   4   12.10    1.50
   4   3   4   12.40    1.60
   4   3   4   12.00    2.10
  -5  -3  -4   29.90    2.40
  -5  -3  -4   28.10    2.30
   5   3   4   24.10    2.10
   5   3   4   26.60    2.30
   5   3   4   23.80    3.90
   5   3   4   28.50    2.40
  -6  -3  -4  120.09    5.60
   6   3   4  128.19    5.70
   6   3   4  124.49    5.50
   6   3   4  127.09    7.60
   6   3   4  122.49    5.60
  -7  -3  -4   96.89    5.70
   7   3   4  108.39    7.50
   7   3   4  105.99    5.90
  -8  -3  -4   21.50    3.50
   8   3   4   28.70    4.00
 -10   4   4    9.00    3.20
   9  -4  -4    1.40    1.80
  -9   4   4    4.30    2.50
   8  -4  -4   -1.00    1.30
  -8   4   4   -0.60    1.50
   7  -4  -4   96.19    6.00
  -7   4   4  104.29    6.40
  -7   4   4   90.09    5.30
   6  -4  -4   87.19    5.30
   6  -4  -4   90.79    5.30
  -6   4   4   91.49    5.40
  -6   4   4   95.89    6.00
  -6   4   4   99.09    5.80
   5  -4  -4  118.79    5.50
   5  -4  -4  111.39    5.40
  -5   4   4  115.19    5.80
  -5   4   4  119.29    6.00
  -5   4   4  122.79    6.20
  -5   4   4  110.99    5.90
   4  -4  -4  190.08    5.00
   4  -4  -4  190.28    6.50
   4  -4  -4  183.48    6.60
   4  -4  -4  188.68    7.00
   4  -4  -4  187.38    6.60
  -4   4   4  192.78    7.20
  -4   4   4  192.78    7.20
  -4   4   4  183.58    7.60
  -4   4   4  180.68    6.90
   3  -4  -4  663.13   14.90
   3  -4  -4  682.03   13.60
   3  -4  -4  679.63   14.30
   3  -4  -4  647.34   15.00
   3  -4  -4  647.14   14.60
  -3   4   4  635.84   14.90
  -3   4   4  656.43   15.40
  -3   4   4  645.74   16.80
  -3   4   4  655.33   15.30
   2  -4  -4  506.35   11.20
   2  -4  -4  526.65   11.60
   2  -4  -4  510.65   10.60
   2  -4  -4  505.65   11.30
  -2   4   4  503.25   14.00
  -2   4   4  504.85   11.90
  -2   4   4  516.25   11.90
  -2   4   4  509.05   11.70
   1  -4  -4  124.99    3.60
   1  -4  -4  131.69    3.80
  -1   4   4  130.59    4.10
  -1   4   4  130.39    4.10
  -1   4   4  135.59    4.10
  -1   4   4  126.79    5.00
  -1   4   4  134.69    6.20
  -1   4   4  131.39    4.20
   0   4   4  325.87    7.00
   0   4   4  312.97   10.30
   0   4   4  328.07    9.50
   0   4   4  329.67    7.20
   0   4   4  331.07    7.10
   1   4   4  467.35    9.20
   1   4   4  458.15    9.20
   1   4   4  459.85   13.00
   1   4   4  469.45   12.80
   2   4   4 1160.48   26.20
   2   4   4 1179.68   21.60
   2   4   4 1193.18   21.70
   2   4   4 1183.28   25.80
  -3  -4  -4  899.31   17.50
  -3  -4  -4  918.91   17.50
   3   4   4  930.01   22.60
   3   4   4  921.31   21.20
   3   4   4  932.41   18.10
  -4  -4  -4  161.28    5.30
  -4  -4  -4  161.18    5.20
   4   4   4  166.98    5.40
   4   4   4  155.88    5.00
   4   4   4  164.58    6.60
   4   4   4  169.68    5.20
   4   4   4  145.59    7.70
  -5  -4  -4   56.79    3.40
  -5  -4  -4   51.79    3.20
   5   4   4   52.19    3.10
   5   4   4   54.49    5.00
   5   4   4   51.29    3.10
   5   4   4   50.19    3.30
  -6  -4  -4  116.09    5.70
   6   4   4  123.19    7.80
   6   4   4  117.29    5.60
   6   4   4  117.59    5.40
  -7  -4  -4   57.89    4.50
   7   4   4   64.59    4.70
 -10   5   4    2.90    2.70
  -9   5   4   26.00    4.60
  -8   5   4    9.90    3.00
  -7   5   4  131.09    7.30
  -7   5   4  123.89    6.80
   6  -5  -4  291.67   10.30
  -6   5   4  295.37   11.10
  -6   5   4  295.67   10.80
  -6   5   4  294.97   10.80
   5  -5  -4  208.68    7.90
  -5   5   4  194.88    9.90
  -5   5   4  208.88    8.80
  -5   5   4  209.58    8.40
  -5   5   4  213.08    8.40
   4  -5  -4    8.50    1.70
   4  -5  -4    9.50    1.80
   4  -5  -4    9.30    1.80
  -4   5   4    5.20    1.90
  -4   5   4   10.70    2.00
  -4   5   4   11.40    2.10
  -4   5   4    9.00    1.80
   3  -5  -4  284.47    8.30
   3  -5  -4  291.37    8.50
   3  -5  -4  292.67    7.30
   3  -5  -4  296.17    8.60
  -3   5   4  287.17    8.70
  -3   5   4  293.87   10.50
  -3   5   4  280.37    8.90
  -3   5   4  287.27    8.80
   2  -5  -4  421.26   10.20
   2  -5  -4  432.66   10.40
  -2   5   4  438.06   10.70
  -2   5   4  435.56   10.80
  -2   5   4  424.86   10.90
  -2   5   4  434.56   13.40
   1  -5  -4 1185.98   22.40
   1  -5  -4 1213.68   22.70
  -1   5   4 1216.88   23.10
  -1   5   4 1183.48   27.10
  -1   5   4 1182.68   24.60
  -1   5   4 1187.68   23.20
  -1   5   4 1198.78   23.10
  -1   5   4 1174.48   23.10
   0  -5  -4  439.36    8.90
   0  -5  -4  442.46    8.90
   0   5   4  426.46    9.30
   0   5   4  427.16   12.00
   0   5   4  437.06    9.30
   0   5   4  440.76    9.60
   0   5   4  419.86    9.60
   0   5   4  429.56   13.30
   1   5   4  454.75   10.40
   1   5   4  432.56    9.50
   1   5   4  435.66   13.40
   1   5   4  434.86   12.80
  -2  -5  -4  978.10   18.50
  -2  -5  -4  978.70   18.40
   2   5   4  992.40   23.60
   2   5   4  983.50   23.20
   2   5   4  984.90   19.10
  -3  -5  -4  495.85   11.20
  -3  -5  -4  504.95   11.10
   3   5   4  496.75   15.40
   3   5   4  522.45   14.60
   3   5   4  500.55   11.50
   3   5   4  506.65   10.50
  -4  -5  -4   79.29    3.70
  -4  -5  -4   78.49    3.80
   4   5   4   83.99    5.10
   4   5   4   87.09    4.00
   4   5   4   83.49    3.50
   4   5   4   81.19    3.40
   4   5   4   86.59    6.10
  -5  -5  -4   15.40    2.20
  -5  -5  -4   12.90    2.10
   5   5   4   12.60    3.30
   5   5   4   12.80    1.90
   5   5   4   16.20    2.30
  -6  -5  -4   41.10    3.70
   6   5   4   42.20    3.50
   6   5   4   43.20    6.70
   6   5   4   38.50    3.40
  -7  -5  -4   42.80    4.70
   7   5   4   49.00    4.10
  -9   6   4    4.40    2.40
  -8   6   4   28.20    4.50
  -8   6   4   26.80    4.20
  -7   6   4   89.19    6.20
  -7   6   4   89.59    6.10
   6  -6  -4   89.49    5.50
  -6   6   4   84.19    5.70
  -6   6   4   86.29    6.00
  -6   6   4   87.39    5.90
   5  -6  -4   31.90    3.50
  -5   6   4   32.50    3.80
  -5   6   4   31.40    3.90
  -5   6   4   32.60    4.50
   4  -6  -4   21.70    2.80
  -4   6   4   18.50    3.30
  -4   6   4   18.80    2.80
  -4   6   4   19.70    2.80
  -4   6   4   19.60    2.80
   3  -6  -4  412.46   11.20
   3  -6  -4  415.36   11.10
  -3   6   4  428.76   11.70
  -3   6   4  415.46   11.80
  -3   6   4  412.06   11.60
   2  -6  -4 1519.95   29.50
   2  -6  -4 1524.15   29.80
  -2   6   4 1494.85   30.20
  -2   6   4 1523.55   30.00
  -2   6   4 1533.55   30.10
   1  -6  -4  307.27    7.90
   1  -6  -4  300.97    7.90
  -1   6   4  294.87    8.00
  -1   6   4  288.97    8.10
  -1   6   4  294.67    9.20
  -1   6   4  291.07    8.10
   0  -6  -4   95.99    3.50
   0  -6  -4   92.19    3.50
   0   6   4   97.49    3.50
   0   6   4   86.19    3.40
   0   6   4   93.39    6.00
   0   6   4   91.89    5.10
   0   6   4   84.39    3.60
  -1  -6  -4   55.49    2.60
  -1  -6  -4   58.89    2.70
   1   6   4   56.29    4.70
   1   6   4   57.59    2.90
   1   6   4   54.89    2.30
   1   6   4   50.79    4.10
  -2  -6  -4  189.58    5.60
  -2  -6  -4  186.38    5.70
   2   6   4  201.08    8.80
   2   6   4  190.08    8.60
   2   6   4  187.68    5.80
  -3  -6  -4   91.09    4.00
  -3  -6  -4   92.99    4.10
   3   6   4   97.89    5.90
   3   6   4   96.39    6.40
   3   6   4   95.79    4.10
  -4  -6  -4    8.00    1.60
  -4  -6  -4    5.00    1.40
   4   6   4    5.80    2.50
   4   6   4    7.10    1.60
  -5  -6  -4   11.70    2.20
   5   6   4   14.50    2.40
   5   6   4   13.00    3.40
  -6  -6  -4   18.20    3.00
   6   6   4   20.20    3.00
  -9   7   4    2.80    2.60
  -8   7   4    3.30    2.10
  -8   7   4    0.20    1.80
  -7   7   4   12.60    3.10
  -7   7   4   12.10    3.10
   6  -7  -4  132.29    7.40
  -6   7   4  143.29    7.80
  -6   7   4  155.68    8.60
  -6   7   4  147.99    7.70
   5  -7  -4   34.50    3.90
  -5   7   4   31.60    4.60
  -5   7   4   36.80    4.40
  -5   7   4   43.60    4.60
   4  -7  -4   85.99    5.00
  -4   7   4   88.29    5.20
  -4   7   4   87.99    5.20
   3  -7  -4   11.60    2.10
   3  -7  -4   15.20    2.40
  -3   7   4    9.70    2.00
  -3   7   4    9.00    2.00
  -3   7   4   16.00    2.60
   2  -7  -4  194.88    6.90
   2  -7  -4  211.78    7.20
  -2   7   4  203.28    7.30
  -2   7   4  205.88    7.10
  -2   7   4  204.38    7.40
   1  -7  -4   75.19    3.70
   1  -7  -4   72.49    3.70
  -1   7   4   74.99    3.90
  -1   7   4   70.29    3.60
  -1   7   4   76.89    4.50
  -1   7   4   71.19    3.70
   0  -7  -4    6.20    1.30
   0  -7  -4    6.80    1.30
   0   7   4    6.50    1.30
   0   7   4    7.30    2.00
   0   7   4    6.60    1.20
   0   7   4    6.90    2.30
   0   7   4    8.90    1.50
  -1  -7  -4    1.60    0.80
  -1  -7  -4    2.80    1.00
   1   7   4    5.30    1.30
   1   7   4    4.00    1.80
   1   7   4    0.90    1.50
   1   7   4    2.00    0.80
  -2  -7  -4   24.00    2.60
  -2  -7  -4   24.20    2.20
   2   7   4   28.10    4.20
   2   7   4   24.30    2.60
   2   7   4   25.50    4.20
  -3  -7  -4   68.79    4.00
  -3  -7  -4   62.69    3.70
   3   7   4   64.09    5.40
   3   7   4   65.09    5.70
   3   7   4   67.59    3.80
  -4  -7  -4   19.50    2.70
   4   7   4   23.00    2.80
   4   7   4   18.30    4.00
  -5  -7  -4   14.00    2.50
   5   7   4   16.70    2.70
  -8   8   4    1.50    1.90
  -8   8   4    5.80    2.50
  -7   8   4   15.70    3.50
  -7   8   4   18.40    4.00
  -6   8   4   59.39    7.10
  -6   8   4   70.29    5.70
  -6   8   4   61.79    5.30
   5  -8  -4   -0.40    1.20
  -5   8   4    1.40    1.10
  -5   8   4   -1.50    1.60
  -5   8   4    2.70    1.70
   4  -8  -4   13.30    2.50
  -4   8   4   10.10    2.30
  -4   8   4   11.90    2.50
   3  -8  -4   26.20    3.30
  -3   8   4   32.90    3.70
  -3   8   4   25.30    3.20
   2  -8  -4   32.10    3.60
   2  -8  -4   33.80    3.00
  -2   8   4   28.40    2.70
  -2   8   4   31.70    3.40
  -2   8   4   30.50    2.90
   1  -8  -4   12.20    2.10
   1  -8  -4    8.90    1.80
  -1   8   4    9.40    2.00
  -1   8   4   11.40    2.40
  -1   8   4   10.50    1.90
  -1   8   4    9.70    1.70
   0  -8  -4   -0.40    0.80
   0  -8  -4    0.00    0.70
   0   8   4   -0.10    1.30
   0   8   4    0.00    0.80
   0   8   4    0.40    0.70
   0   8   4   -0.20    0.90
   0   8   4    1.00    1.60
  -1  -8  -4   20.30    2.60
  -1  -8  -4   21.20    2.70
   1   8   4   20.30    1.80
   1   8   4   20.50    2.50
   1   8   4   14.20    3.20
   1   8   4   21.50    4.30
  -2  -8  -4  100.79    5.10
  -2  -8  -4   94.99    4.80
   2   8   4  107.19    7.10
   2   8   4  104.19    7.40
   2   8   4   96.79    4.70
  -3  -8  -4   62.29    4.20
   3   8   4   68.59    7.30
   3   8   4   55.19    3.90
   3   8   4   79.49    9.50
  -4  -8  -4   18.00    2.90
   4   8   4   15.40    2.60
  -8   9   4    1.20    2.00
  -8   9   4    0.40    1.90
  -7   9   4    4.10    2.30
  -7   9   4    5.60    3.00
  -6   9   4    4.10    2.70
  -6   9   4    4.30    2.30
  -6   9   4    4.30    1.90
   5  -9  -4   38.30    4.60
  -5   9   4   31.60    4.30
  -5   9   4   33.00    4.30
  -5   9   4   33.50    5.60
   4  -9  -4   -0.20    1.10
  -4   9   4   -1.20    1.30
  -4   9   4   -0.60    0.90
   3  -9  -4    5.60    1.90
  -3   9   4    5.10    1.90
  -3   9   4    7.10    2.10
   2  -9  -4   69.19    4.70
  -2   9   4   72.69    4.80
   1  -9  -4  106.69    5.60
  -1   9   4   97.79    5.30
  -1   9   4  102.09    5.00
   0  -9  -4   81.29    4.70
   0   9   4   69.89    4.30
   0   9   4   64.09    5.30
   0   9   4   84.69    7.10
   0   9   4   64.49    3.60
  -1  -9  -4   44.50    3.70
   1   9   4   43.90    6.30
   1   9   4   37.90    3.30
   1   9   4   51.09    5.70
  -2  -9  -4   39.20    3.60
   2   9   4   43.90    3.40
   2   9   4   39.00    5.40
   2   9   4   35.60    5.50
  -6  10   4   36.80    6.20
  -6  10   4   29.40    4.70
   5 -10  -4    3.50    2.20
  -5  10   4    5.90    2.90
  -5  10   4    4.10    2.20
   4 -10  -4   10.90    2.80
  -4  10   4    6.00    2.40
   3 -10  -4   59.39    4.80
  -3  10   4   52.69    4.70
   2 -10  -4  111.89    6.40
  -2  10   4  129.39    6.70
   1 -10  -4   64.49    4.80
  -1  10   4   64.09    7.80
  -1  10   4   63.49    4.50
   0 -10  -4   14.10    2.80
   0  10   4   12.10    2.40
   0  10   4    8.70    3.70
  -2  12  -5    8.60    3.00
  -3  12  -5   25.50    4.80
  -4  12  -5    4.60    2.70
   1  11  -5   47.50    6.20
   0  11  -5   42.90    5.80
  -1  11  -5    8.80    2.90
  -2  11  -5    2.80    2.10
  -3  11  -5    9.20    2.80
  -4  11  -5   29.30    5.00
  -5  11  -5    8.20    3.10
  -6  11  -5    0.10    2.10
  -7  11  -5    3.60    3.10
   3  10  -5   15.60    3.90
   2  10  -5   37.00    5.40
   1  10  -5   17.20    3.70
   0  10  -5   27.80    4.50
  -1  10  -5    3.90    2.20
  -2  10  -5    9.60    2.80
  -3  10  -5   35.20    5.00
  -4  10  -5   39.60    5.60
  -5  10  -5    0.50    2.10
   5 -10   5    1.10    1.90
  -6  10  -5    5.30    2.40
   6 -10   5   10.20    3.20
  -7  10  -5    1.20    2.40
   7 -10   5    7.70    2.70
   8 -10   5   13.20    3.80
   4   9  -5   38.90    5.60
   3   9  -5    0.40    1.80
   2   9  -5   12.20    3.10
   1   9  -5   38.90    5.20
   0   9  -5   52.79    5.80
  -1   9  -5   18.40    3.60
  -2   9  -5   10.90    3.00
   2  -9   5    7.00    2.30
  -3   9  -5   73.79    6.00
   3  -9   5   84.19    6.00
  -4   9  -5  226.08   10.50
   4  -9   5  237.78   10.40
  -5   9  -5   12.00    3.10
   5  -9   5    9.60    2.90
  -6   9  -5    6.10    2.60
   6  -9   5    3.60    2.10
  -7   9  -5    2.90    2.00
   7  -9   5    2.20    1.80
   8  -9   5   13.60    3.80
   5   8  -5   23.90    4.60
   4   8  -5   12.70    3.40
   3   8  -5   10.20    2.70
   2   8  -5   23.10    4.00
   1   8  -5  407.16   13.90
   0   8  -5  179.58    9.10
   0   8  -5  173.18    8.50
   0  -8   5  180.98    8.20
  -1   8  -5  110.39    7.40
  -1   8  -5  107.69    6.50
   1  -8   5  113.19    6.40
  -2   8  -5   70.79    5.30
   2  -8   5   68.69    5.00
  -3   8  -5  202.98    9.10
   3  -8   5  202.08    8.90
  -4   8  -5  108.19    6.70
   4  -8   5   94.29    6.10
  -5   8  -5   53.39    5.80
   5  -8   5   54.09    4.90
  -6   8  -5    2.00    1.70
   6  -8   5    5.30    2.20
  -7   8  -5   53.99    6.10
   7  -8   5   60.89    5.50
   8  -8   5   21.60    4.40
   9  -8   5   12.50    3.40
   6   7  -5    6.60    2.60
   5   7  -5  104.69    7.40
   4   7  -5   62.59    6.70
   3   7  -5  119.99    7.20
   2   7  -5  110.59    6.90
   2   7  -5  125.49    6.90
  -2  -7   5  118.99    6.50
   1   7  -5  729.63   20.00
   1   7  -5  730.73   19.50
  -1  -7   5  714.93   18.70
   0   7  -5  524.95   15.30
   0   7  -5  519.15   15.90
   0  -7   5  508.75   14.70
  -1   7  -5   60.19    4.60
  -1   7  -5   60.29    4.70
   1  -7   5   60.79    4.40
  -2   7  -5   26.00    3.60
  -2   7  -5   32.20    3.90
   2  -7   5   31.60    3.80
  -3   7  -5  271.27   10.90
  -3   7  -5  267.77   10.10
   3  -7   5  258.27    9.80
  -4   7  -5  171.18    8.10
   4  -7   5  178.28    8.20
  -5   7  -5  303.67   11.40
   5  -7   5  323.67   11.80
  -6   7  -5   18.40    3.30
   6  -7   5   20.90    3.70
  -7   7  -5   13.50    3.30
   7  -7   5   19.30    3.70
   8  -7   5   19.30    3.90
   9  -7   5   21.50    4.30
   7   6  -5   13.40    3.60
   6   6  -5   47.80    6.10
   5   6  -5  204.08   10.00
   4   6  -5  244.78   10.40
   3   6  -5   19.90    3.20
   3   6  -5   20.30    3.30
  -3  -6   5   23.10    3.50
   2   6  -5  165.08    7.90
   2   6  -5  165.08    7.70
  -2  -6   5  160.68    7.20
  -2  -6   5  163.78    7.30
   1   6  -5  234.18    9.30
   1   6  -5  228.38    8.90
  -1  -6   5  231.58   11.10
  -1  -6   5  224.88    9.20
  -1  -6   5  230.18    8.60
  -1  -6   5  226.58    8.30
   0   6  -5  184.28    8.00
   0   6  -5  187.68    7.80
   0   6  -5  193.88    8.20
   0  -6   5  199.78    8.30
   0  -6   5  187.18    8.20
   0  -6   5  185.28    7.10
   0  -6   5  191.38    7.60
  -1   6  -5   13.80    2.50
  -1   6  -5   11.10    2.20
  -1   6  -5   12.50    2.40
   1  -6   5   14.20    2.60
   1  -6   5   12.80    2.00
   1  -6   5   13.40    2.40
   1  -6   5   16.50    2.70
  -2   6  -5   25.70    3.40
  -2   6  -5   21.80    3.10
  -2   6  -5   21.80    3.30
   2  -6   5   30.80    3.60
   2  -6   5   30.40    3.80
   2  -6   5   14.80    2.50
  -3   6  -5  479.05   14.70
  -3   6  -5  494.35   14.70
  -3   6  -5  483.65   14.00
  -3   6  -5  534.95   16.30
   3  -6   5  509.55   14.30
   3  -6   5  500.15   14.90
   3  -6   5  488.15   14.70
  -4   6  -5  884.01   21.60
  -4   6  -5  883.31   25.20
  -4   6  -5  893.91   22.40
   4  -6   5  892.61   22.60
   4  -6   5  878.41   21.60
  -5   6  -5   19.90    3.40
   5  -6   5   19.10    3.30
   5  -6   5   21.30    3.40
  -6   6  -5   15.30    2.90
   6  -6   5   20.90    3.60
   7  -6   5    1.50    1.40
   8  -6   5   14.90    3.50
   9  -6   5    6.70    2.80
  10  -6   5    8.90    3.10
   7   5  -5   12.80    3.80
   7   5  -5    6.60    2.60
   6   5  -5  114.29    7.40
   5   5  -5  128.19    7.40
   4   5  -5  186.68    8.80
   4   5  -5  179.88    8.30
  -4  -5   5  185.18    8.20
   3   5  -5   72.29    5.20
   3   5  -5   84.09    5.30
  -3  -5   5   61.69    4.70
   2   5  -5   -0.10    0.60
   2   5  -5    0.00    0.80
   2   5  -5    0.10    0.60
   2   5  -5    1.70    1.20
  -2  -5   5    0.40    0.80
  -2  -5   5    0.60    0.90
  -2  -5   5   -0.70    0.70
  -2  -5   5    2.50    1.30
   1   5  -5  463.85   13.50
   1   5  -5  434.46   13.20
   1   5  -5  447.96   12.80
  -1  -5   5  460.65   13.40
  -1  -5   5  449.66   13.20
  -1  -5   5  446.26   12.60
  -1  -5   5  456.65   12.20
  -1  -5   5  452.05   12.60
   0   5  -5 1594.04   33.30
   0   5  -5 1577.44   32.70
   0   5  -5 1613.54   33.60
   0  -5   5 1613.24   33.50
   0  -5   5 1597.34   33.50
   0  -5   5 1611.74   32.60
  -1   5  -5  123.89    5.90
  -1   5  -5  110.79    5.70
  -1   5  -5  113.29    5.50
  -1   5  -5   87.89    4.60
   1  -5   5  114.89    5.80
   1  -5   5  104.39    4.70
   1  -5   5  117.29    5.80
   1  -5   5  123.99    5.60
  -2   5  -5  329.07    9.80
  -2   5  -5  313.67   10.40
  -2   5  -5  324.97   10.50
  -2   5  -5  335.87   10.20
   2  -5   5  328.27   10.10
   2  -5   5  326.47    9.30
   2  -5   5  314.47   10.40
  -3   5  -5   15.80    2.40
  -3   5  -5   11.80    2.20
  -3   5  -5   12.60    2.50
  -3   5  -5   17.00    2.50
   3  -5   5   16.80    2.70
   3  -5   5   13.60    2.30
  -4   5  -5  386.36   12.20
  -4   5  -5  391.36   12.40
  -4   5  -5  374.06   11.40
  -4   5  -5  371.76   11.50
   4  -5   5  387.86   12.30
   4  -5   5  393.56   11.90
   4  -5   5  399.76   12.50
  -5   5  -5   19.40    2.70
  -5   5  -5   38.50    4.20
   5  -5   5   28.30    4.00
   5  -5   5   21.00    3.20
  -6   5  -5    1.20    1.30
  -6   5  -5    4.60    1.70
   6  -5   5    4.20    1.70
   6  -5   5    5.80    1.90
   7  -5   5    2.40    1.50
   7  -5   5    1.60    1.30
   8  -5   5   56.09    5.90
   9  -5   5   17.70    3.90
  10  -5   5    7.90    3.10
   8   4  -5   29.70    5.10
   7   4  -5   -1.00    1.40
   6   4  -5   29.40    4.30
   5   4  -5  172.68    8.10
  -5  -4   5  155.38    7.60
   4   4  -5   77.99    5.40
   4   4  -5   77.99    5.30
  -4  -4   5   72.49    5.00
   3   4  -5   23.20    3.30
   3   4  -5   21.70    3.10
   3   4  -5   16.80    2.60
  -3  -4   5   26.30    3.20
  -3  -4   5   18.40    2.90
  -3  -4   5   16.30    2.60
  -3  -4   5   18.70    2.70
   2   4  -5  287.97    8.90
   2   4  -5  293.07    9.50
   2   4  -5  287.47    8.90
   2   4  -5  299.77   10.00
   2   4  -5  283.27    9.70
   2   4  -5  276.17    9.70
  -2  -4   5  287.17    8.80
  -2  -4   5  280.47    9.70
  -2  -4   5  277.37    9.20
   1   4  -5 1409.26   29.10
   1   4  -5 1417.06   29.80
   1   4  -5 1419.56   29.70
  -1  -4   5 1379.96   29.50
  -1  -4   5 1411.36   28.90
  -1  -4   5 1425.06   29.70
   0   4  -5 1929.91   36.50
   0   4  -5 1907.01   37.60
   0   4  -5 1925.51   36.90
   0   4  -5 1932.61   37.50
   0  -4   5 1621.14   36.80
   0  -4   5 1914.81   36.70
   0  -4   5 1924.51   35.90
   0  -4   5 1910.71   36.70
   0  -4   5 1926.91   37.60
  -1   4  -5   49.10    3.40
  -1   4  -5   54.19    3.60
  -1   4  -5   58.99    4.20
  -1   4  -5   47.40    3.30
  -1   4  -5   54.49    3.20
   1  -4   5   50.69    3.50
   1  -4   5   47.30    2.80
   1  -4   5   54.59    3.40
  -2   4  -5  106.89    4.70
  -2   4  -5  100.29    4.90
  -2   4  -5  113.39    5.30
  -2   4  -5  103.19    4.80
  -2   4  -5  101.59    4.40
   2  -4   5  105.79    5.20
   2  -4   5  108.09    4.90
   2  -4   5  106.49    5.20
  -3   4  -5  214.28    7.40
  -3   4  -5  224.18    7.20
  -3   4  -5  222.98    7.90
  -3   4  -5  208.28    7.80
  -3   4  -5  218.98    7.40
   3  -4   5  213.58    7.60
   3  -4   5  222.48    8.10
   3  -4   5  227.58    8.10
  -4   4  -5  264.77    9.20
  -4   4  -5  277.57    8.70
  -4   4  -5  253.27    9.10
  -4   4  -5  257.87    8.50
  -4   4  -5  265.27    8.40
   4  -4   5  263.97    9.30
   4  -4   5  247.98    9.00
   4  -4   5  257.37    8.80
  -5   4  -5  326.47   10.30
  -5   4  -5  318.67   10.30
   5  -4   5  352.16   11.60
   5  -4   5  335.47   10.80
   5  -4   5  341.47   11.30
  -6   4  -5  128.59    6.30
   6  -4   5  134.19    7.00
   6  -4   5  123.39    6.50
  -7   4  -5   79.99    5.30
   7  -4   5   93.79    6.10
   7  -4   5   82.79    5.60
   8  -4   5   13.20    3.20
   8  -4   5   14.30    3.20
   9  -4   5   13.80    3.50
  10  -4   5    7.60    3.00
   8   3  -5    5.20    2.50
   8   3  -5    3.60    2.50
   7   3  -5    1.30    1.70
   6   3  -5   13.40    2.80
  -6  -3   5   14.10    2.90
   5   3  -5  901.51   24.00
   5   3  -5  888.01   22.30
  -5  -3   5  924.41   22.20
   4   3  -5  604.74   16.20
   4   3  -5  616.34   17.40
   4   3  -5  611.24   16.80
  -4  -3   5  622.04   16.10
  -4  -3   5  585.44   16.60
  -4  -3   5  624.14   16.90
   3   3  -5  174.08    6.60
   3   3  -5  197.28    7.40
   3   3  -5  192.48    7.70
   3   3  -5  192.78    7.70
  -3  -3   5  192.18    7.20
  -3  -3   5  189.38    7.60
  -3  -3   5  194.78    7.70
   2   3  -5   28.30    3.30
   2   3  -5   29.70    2.60
   2   3  -5   16.90    2.20
   2   3  -5   30.10    2.70
  -2  -3   5   26.80    2.60
  -2  -3   5   30.60    2.60
  -2  -3   5   30.10    2.70
   1   3  -5  847.72   18.40
   1   3  -5  835.82   19.20
   1   3  -5  865.21   19.30
   1   3  -5  854.81   18.70
  -1  -3   5  845.82   19.30
  -1  -3   5  861.01   17.90
  -1  -3   5  844.32   18.70
   0   3  -5  316.97    8.80
   0   3  -5  314.57    8.50
   0   3  -5  328.57    9.30
   0   3  -5  327.57    9.50
   0   3  -5  335.07    9.10
   0  -3   5  331.47    9.50
   0  -3   5  308.57    8.90
   0  -3   5  314.87    9.30
  -1   3  -5 1589.14   31.40
  -1   3  -5 1560.04   31.20
  -1   3  -5 1592.24   30.20
  -1   3  -5 1557.64   30.70
  -1   3  -5 1606.84   30.60
   1  -3   5 1600.74   30.80
   1  -3   5 1571.14   31.40
   1  -3   5 1590.14   31.40
  -3   3  -5 1446.76   29.90
  -3   3  -5 1464.15   29.10
  -3   3  -5 1481.05   28.90
  -3   3  -5 1498.95   30.00
  -3   3  -5 1487.75   29.20
   3  -3   5 1482.85   30.00
   3  -3   5 1510.55   30.30
   3  -3   5 1478.35   29.60
  -4   3  -5 1014.70   21.90
  -4   3  -5 1026.00   21.80
  -4   3  -5 1044.90   22.70
  -4   3  -5 1045.70   21.90
   4  -3   5 1043.30   23.00
   4  -3   5 1033.50   22.90
   4  -3   5 1005.30   22.30
  -5   3  -5  900.81   20.30
  -5   3  -5  904.41   20.10
  -5   3  -5  912.11   21.20
  -5   3  -5  898.11   20.30
   5  -3   5  899.31   21.00
   5  -3   5  884.91   21.20
   5  -3   5  929.91   21.60
  -6   3  -5   66.99    4.30
   6  -3   5   57.99    4.40
   6  -3   5   58.39    4.30
  -7   3  -5   49.99    4.10
   7  -3   5   55.69    4.60
   7  -3   5   64.89    4.80
  -8   3  -5   16.00    3.80
   8  -3   5   10.60    2.80
   8  -3   5   11.50    2.80
   9  -3   5   40.30    5.50
  10  -3   5   21.90    4.20
   9   2  -5   47.70    6.00
   9   2  -5   46.30    6.30
   8   2  -5   32.60    5.00
   8   2  -5   28.20    4.50
   7   2  -5   27.00    4.30
  -7  -2   5   23.80    3.70
   6   2  -5  185.08    8.50
  -6  -2   5  186.48    8.40
   5   2  -5  946.31   22.50
   5   2  -5  953.20   23.40
  -5  -2   5  916.81   22.30
   4   2  -5  507.25   14.20
   4   2  -5  465.05   13.70
   4   2  -5  470.95   13.30
  -4  -2   5  478.45   13.80
  -4  -2   5  478.65   13.90
  -4  -2   5  492.75   13.40
   3   2  -5    8.00    1.70
   3   2  -5   14.00    2.40
   3   2  -5    8.60    1.70
   3   2  -5    5.70    1.40
  -3  -2   5    9.90    1.80
  -3  -2   5   10.60    1.90
  -3  -2   5    9.70    1.90
  -3  -2   5    8.00    1.80
   2   2  -5   18.70    2.20
   2   2  -5   21.30    2.70
   2   2  -5   18.90    2.50
   2   2  -5   22.20    2.50
   2   2  -5   21.20    2.20
  -2  -2   5   23.00    2.00
  -2  -2   5   21.10    2.50
  -2  -2   5   18.80    2.20
   1   2  -5 3846.62   68.99
   1   2  -5 3852.71   68.39
   1   2  -5 3821.42   67.99
   1   2  -5 3814.12   69.19
   1   2  -5 3935.01   69.19
   1   2  -5 3783.72   68.49
  -1  -2   5 3773.92   68.49
  -1  -2   5 3901.21   69.29
  -1  -2   5 3888.01   69.29
   0   2  -5 2602.94   48.40
   0   2  -5 2586.94   47.80
   0   2  -5 2600.84   48.20
   0   2  -5 2661.33   47.80
   0   2  -5 2667.03   47.40
   0  -2   5 2758.92   48.30
   0  -2   5 2682.63   48.60
   0  -2   5 2560.74   48.40
  -1   2  -5 2092.69   39.60
  -1   2  -5 2170.08   38.70
  -1   2  -5 2107.99   39.00
  -1   2  -5 2151.28   39.00
  -1   2  -5 2174.48   39.50
   1  -2   5 2133.29   39.20
   1  -2   5 2125.79   39.90
   1  -2   5 2127.89   39.20
   1  -2   5 2060.99   39.60
  -2   2  -5  980.50   19.60
  -2   2  -5  969.20   19.50
  -2   2  -5  981.40   20.10
  -2   2  -5  967.90   20.30
  -2   2  -5  981.10   19.40
   2  -2   5  990.20   20.50
   2  -2   5  979.00   20.40
   2  -2   5  980.10   20.00
  -3   2  -5  785.92   16.70
  -3   2  -5  814.82   17.50
  -3   2  -5  801.72   16.70
  -3   2  -5  766.72   16.50
   3  -2   5  794.92   17.70
   3  -2   5  806.72   17.60
   3  -2   5  778.72   17.10
  -4   2  -5  347.67    9.40
  -4   2  -5  341.97    9.80
  -4   2  -5  357.46    9.20
  -4   2  -5  351.96    9.40
   4  -2   5  362.86   10.20
   4  -2   5  350.66    9.90
   4  -2   5  351.86   10.20
  -5   2  -5  151.08    6.20
  -5   2  -5  161.98    6.20
  -5   2  -5  145.49    5.90
   5  -2   5  155.88    6.60
   5  -2   5  151.28    6.40
   5  -2   5  159.78    6.50
  -6   2  -5  178.48    7.10
   6  -2   5  169.88    7.40
   6  -2   5  178.98    7.40
   6  -2   5  168.18    7.40
  -7   2  -5   87.59    5.30
   7  -2   5   93.89    5.60
   7  -2   5   95.69    5.80
  -8   2  -5   39.40    4.50
   8  -2   5   46.70    5.10
   8  -2   5   39.50    4.60
   9  -2   5    4.90    2.40
   9   1  -5   76.39    6.70
   8   1  -5   92.59    6.70
  -8  -1   5   93.79    6.60
   7   1  -5   -1.10    1.10
  -7  -1   5   -0.80    1.20
   6   1  -5  118.39    6.40
  -6  -1   5  101.29    6.00
   5   1  -5  428.46   12.80
   5   1  -5  446.66   15.40
   5   1  -5  444.86   13.50
  -5  -1   5  412.36   12.70
  -5  -1   5  433.66   13.50
  -5  -1   5  453.65   19.70
  -5  -1   5  444.46   13.60
   4   1  -5  649.14   15.90
   4   1  -5  648.44   16.50
   4   1  -5  643.14   16.50
   4   1  -5  633.14   15.40
  -4  -1   5  637.44   15.90
  -4  -1   5  656.53   16.70
  -4  -1   5  633.54   16.40
  -4  -1   5  636.94   15.70
  -4  -1   5  630.94   16.40
   3   1  -5  216.88    6.90
   3   1  -5  201.58    7.20
   3   1  -5  204.58    7.40
   3   1  -5  197.28    6.80
   3   1  -5  199.88    6.60
  -3  -1   5  195.58    7.30
  -3  -1   5  202.28    7.40
  -3  -1   5  203.48    7.00
   2   1  -5  701.13   15.80
   2   1  -5  669.93   15.20
   2   1  -5  694.53   15.90
   2   1  -5  701.53   15.00
   2   1  -5  699.23   15.20
  -2  -1   5  692.93   15.50
  -2  -1   5  705.83   16.00
  -2  -1   5  694.43   15.90
   1   1  -5 1102.29   21.80
   1   1  -5 1090.59   22.30
   1   1  -5 1107.79   21.90
   1   1  -5 1118.89   22.40
   1   1  -5 1108.29   21.50
  -1  -1   5 1143.59   22.50
  -1  -1   5 1124.29   22.10
  -1  -1   5 1099.69   22.40
   0   1  -5 4342.17   75.49
   0   1  -5 4304.57   74.69
   0   1  -5 4344.77   75.09
   0   1  -5 4270.07   75.69
   0   1  -5 4202.08   74.99
   0  -1   5 4347.17   75.79
   0  -1   5 4327.17   75.29
   0  -1   5 4354.46   75.89
  -1   1  -5  140.69    4.20
  -1   1  -5  136.39    4.10
  -1   1  -5  133.89    4.50
  -1   1  -5  140.29    4.50
  -1   1  -5  138.49    4.00
   1  -1   5  144.99    4.70
   1  -1   5  140.69    4.70
   1  -1   5  136.89    4.40
   1  -1   5  139.29    4.40
  -2   1  -5  107.49    3.60
  -2   1  -5  111.59    3.60
  -2   1  -5  110.19    3.90
  -2   1  -5  113.29    4.10
  -2   1  -5  114.29    3.50
   2  -1   5  113.19    4.10
   2  -1   5  112.69    4.00
   2  -1   5  108.59    4.10
  -3   1  -5   11.20    1.40
  -3   1  -5   12.10    1.60
  -3   1  -5   11.00    1.30
  -3   1  -5    8.60    1.30
   3  -1   5   13.70    1.70
   3  -1   5   14.40    1.80
   3  -1   5   12.20    1.70
  -4   1  -5  359.66    9.20
  -4   1  -5  362.56    9.50
  -4   1  -5  361.66    9.20
  -4   1  -5  366.46    8.70
   4  -1   5  349.27    9.70
   4  -1   5  356.06    9.80
   4  -1   5  372.06    9.70
  -5   1  -5  110.69    7.20
  -5   1  -5  117.69    5.00
  -5   1  -5  119.59    5.00
   5  -1   5  130.19    5.60
   5  -1   5  120.39    6.00
   5  -1   5  116.29    5.20
   5  -1   5  126.29    5.50
  -6   1  -5  243.18    8.40
  -6   1  -5  251.77    9.00
   6  -1   5  247.08    8.80
   6  -1   5  246.38    8.70
   6  -1   5  245.48    8.80
   6  -1   5  239.98    9.20
  -7   1  -5   31.60    3.80
   7  -1   5   27.20    3.60
   7  -1   5   27.80    3.90
   7  -1   5   26.90    3.50
  -8   1  -5    7.80    2.10
   8  -1   5    5.90    1.90
   8  -1   5    2.20    1.60
   8  -1   5   11.40    2.70
   9  -1   5    8.30    2.70
   9  -1   5    6.20    2.50
   9   0  -5   53.59    6.40
   8   0  -5   40.80    5.20
  -8   0   5   28.20    4.30
   7   0  -5    6.30    2.10
  -7   0   5    8.80    2.60
   6   0  -5   66.39    4.90
  -6   0   5   68.19    4.90
   5   0  -5  626.74   16.90
   5   0  -5  629.94   15.90
   5   0  -5  612.54   16.10
   5   0  -5  635.04   17.00
  -5   0   5  658.33   16.60
  -5   0   5  624.84   16.90
  -5   0   5  612.14   16.80
   4   0  -5 1298.77   27.40
   4   0  -5 1292.27   26.40
   4   0  -5 1254.97   27.40
   4   0  -5 1261.97   26.60
  -4   0   5 1300.77   27.70
  -4   0   5 1285.07   27.00
   3   0  -5    9.30    1.50
   3   0  -5    5.90    1.30
   3   0  -5    8.80    1.50
   3   0  -5    7.00    1.30
   3   0  -5    8.70    1.70
  -3   0   5   10.00    1.90
  -3   0   5    5.60    1.30
  -3   0   5    7.90    1.70
   2   0  -5  433.96   10.40
   2   0  -5  444.96   10.30
   2   0  -5  436.46   10.80
   2   0  -5  432.56   10.90
   2   0  -5  443.46   10.40
  -2   0   5  451.15   11.10
  -2   0   5  443.16   10.70
  -2   0   5  447.76   11.00
  -2   0   5  422.46   10.90
   1   0  -5  102.39    3.50
   1   0  -5   86.79    3.30
   1   0  -5   89.89    3.20
   1   0  -5   88.59    3.50
   1   0  -5   87.79    3.60
  -1   0   5   78.59    3.30
  -1   0   5   87.19    3.60
  -1   0   5   96.49    3.80
  -1   0   5   92.79    4.30
   0   0  -5  470.15   10.10
   0   0  -5  485.75    9.80
   0   0  -5  473.15    9.70
   0   0  -5  478.85   10.30
   0   0  -5  476.05    9.60
   0   0   5  475.45   10.40
   0   0   5  475.75   10.30
   0   0   5  460.25   10.00
  -1   0  -5    8.70    0.90
  -1   0  -5   12.00    0.90
  -1   0  -5    9.70    1.00
  -1   0  -5   10.10    0.80
   1   0   5   11.10    1.10
   1   0   5    7.80    1.10
   1   0   5   11.10    1.10
   1   0   5    8.60    1.10
  -2   0  -5  246.88    5.90
  -2   0  -5  255.47    5.50
  -2   0  -5  250.37    5.40
   2   0   5  240.78    6.20
   2   0   5  235.48    6.00
   2   0   5  246.98    6.10
   2   0   5  253.67    6.30
  -3   0  -5  176.28    4.80
  -3   0  -5  183.08    4.80
  -3   0  -5  182.78    5.10
   3   0   5  182.78    5.20
   3   0   5  184.58    5.40
   3   0   5  175.98    5.30
   3   0   5  188.68    5.50
   3   0   5  183.68    7.00
  -4   0  -5  162.78    5.10
  -4   0  -5  158.48    5.10
   4   0   5  159.98    5.60
   4   0   5  154.88    6.70
   4   0   5  164.88    5.60
   4   0   5  173.88    5.60
  -5   0  -5   73.99    3.80
  -5   0  -5   77.39    3.90
   5   0   5   68.99    4.70
   5   0   5   78.99    4.10
   5   0   5   73.49    4.00
   5   0   5   75.79    4.10
  -6   0  -5   94.29    4.70
  -6   0  -5   84.89    4.50
   6   0   5   82.39    4.60
   6   0   5   83.09    4.80
   6   0   5   86.69    4.80
   6   0   5   85.39    5.60
  -7   0  -5  117.69    6.00
   7   0   5  109.39    5.80
   7   0   5  111.49    5.90
   7   0   5  120.69    7.10
  -8   0  -5    5.50    2.00
   8   0   5    7.50    2.40
   8   0   5    5.10    2.00
  -9   0  -5   -1.90    1.20
   9   0   5   -3.00    1.40
   9   0   5   -1.20    1.40
  10  -1  -5    8.50    3.10
   9  -1  -5   72.69    6.40
  -9   1   5   62.59    7.00
   8  -1  -5   16.80    3.40
  -8   1   5   27.50    4.40
   7  -1  -5    0.30    1.40
  -7   1   5    0.60    1.30
   6  -1  -5   60.89    4.60
  -6   1   5   70.79    4.90
  -6   1   5   63.29    4.90
   5  -1  -5  474.45   13.80
   5  -1  -5  497.15   13.50
   5  -1  -5  486.45   13.00
   5  -1  -5  487.75   14.00
  -5   1   5  463.45   13.30
  -5   1   5  465.25   13.80
   4  -1  -5  453.45   12.60
   4  -1  -5  451.35   11.80
   4  -1  -5  476.15   12.80
   4  -1  -5  478.95   12.20
   4  -1  -5  465.05   11.90
  -4   1   5  458.95   12.20
  -4   1   5  465.25   12.40
  -4   1   5  442.26   12.60
  -4   1   5  452.65   12.60
   3  -1  -5   43.50    2.90
   3  -1  -5   41.20    2.60
   3  -1  -5   36.40    2.70
   3  -1  -5   40.60    2.60
   3  -1  -5   42.20    2.60
  -3   1   5   33.20    2.50
  -3   1   5   34.10    2.70
  -3   1   5   35.80    2.80
  -3   1   5   35.80    2.70
   2  -1  -5  118.69    4.10
   2  -1  -5  115.79    4.40
   2  -1  -5  120.69    4.40
   2  -1  -5  114.99    4.00
   2  -1  -5  121.09    4.20
   2  -1  -5  113.49    4.10
  -2   1   5  113.59    4.30
  -2   1   5  109.39    4.40
  -2   1   5  110.09    4.40
  -2   1   5  113.49    5.10
   1  -1  -5  347.77    8.10
   1  -1  -5  348.67    7.70
   1  -1  -5  354.36    8.20
   1  -1  -5  358.86    7.70
   1  -1  -5  346.67    7.80
  -1   1   5  345.27    8.20
  -1   1   5  339.37    9.90
  -1   1   5  339.97    8.20
  -1   1   5  340.87    8.00
  -1   1   5  351.26    8.30
   0  -1  -5  500.45    9.80
   0  -1  -5  500.95   10.00
   0   1   5  487.15   10.10
   0   1   5  500.75   10.00
   0   1   5  497.25   10.20
   0   1   5  503.15   10.00
   0   1   5  495.85   12.70
   1   1   5 1228.68   21.70
   1   1   5 1207.68   21.80
   1   1   5 1228.18   21.80
   1   1   5 1228.38   21.80
   1   1   5 1206.48   25.20
   2   1   5  339.37    7.10
   2   1   5  339.97    6.90
   2   1   5  342.47   10.10
   2   1   5  328.67    9.60
   2   1   5  340.87    7.00
   2   1   5  325.47    7.00
  -3  -1  -5  620.74   11.80
  -3  -1  -5  617.44   11.70
   3   1   5  611.64   12.50
   3   1   5  619.44   12.60
   3   1   5  615.14   12.40
   3   1   5  614.14   12.50
   3   1   5  608.74   15.70
  -4  -1  -5   44.50    2.40
  -4  -1  -5   47.20    2.40
   4   1   5   49.10    2.60
   4   1   5   51.19    4.00
   4   1   5   48.10    2.70
   4   1   5   48.60    2.70
  -5  -1  -5  215.58    6.80
  -5  -1  -5  210.08    6.70
   5   1   5  222.78    7.20
   5   1   5  226.28    9.10
   5   1   5  212.38    6.90
   5   1   5  210.58    7.00
  -6  -1  -5  160.98    6.30
  -6  -1  -5  154.58    6.10
   6   1   5  153.38    6.30
   6   1   5  151.58    6.30
   6   1   5  146.69    7.80
   6   1   5  146.69    6.10
  -7  -1  -5   58.59    4.30
   7   1   5   57.69    4.00
   7   1   5   59.49    4.30
   7   1   5   60.79    5.30
  -8  -1  -5    7.90    2.20
   8   1   5   12.00    3.20
   8   1   5   14.10    2.80
  -9  -1  -5    4.20    2.00
   9   1   5    3.70    2.00
  10  -2  -5    2.10    2.50
 -10   2   5    6.50    3.60
   9  -2  -5  107.09    7.50
  -9   2   5   90.09    7.00
   8  -2  -5   32.40    4.60
  -8   2   5   41.00    5.40
   7  -2  -5   10.90    2.50
  -7   2   5    9.20    2.60
   6  -2  -5   15.20    2.70
  -6   2   5   20.40    2.80
  -6   2   5   10.80    2.30
  -6   2   5   18.00    3.10
   5  -2  -5  665.73   17.50
   5  -2  -5  661.73   16.30
   5  -2  -5  641.34   16.10
  -5   2   5  641.14   17.10
  -5   2   5  645.84   16.60
  -5   2   5  673.43   17.20
  -5   2   5  640.34   16.20
   4  -2  -5  109.49    5.10
   4  -2  -5  100.19    4.60
   4  -2  -5  107.79    4.80
   4  -2  -5  104.19    4.70
  -4   2   5   98.69    5.10
  -4   2   5  102.59    5.20
  -4   2   5   99.29    5.10
  -4   2   5  100.99    4.90
   3  -2  -5  310.17    8.90
   3  -2  -5  318.17    8.50
   3  -2  -5  318.57    8.40
   3  -2  -5  301.67    8.40
  -3   2   5  308.47    8.70
  -3   2   5  319.27    9.70
  -3   2   5  311.27    9.00
  -3   2   5  310.77    9.00
   2  -2  -5  198.58    6.00
   2  -2  -5  202.28    5.70
   2  -2  -5  201.18    5.70
   2  -2  -5  199.88    5.50
  -2   2   5  196.98    6.10
  -2   2   5  195.88    6.10
  -2   2   5  198.48    7.30
  -2   2   5  197.58    5.90
   1  -2  -5 2101.69   37.40
   1  -2  -5 2155.08   38.00
   1  -2  -5 2158.68   37.50
  -1   2   5 2115.29   38.00
  -1   2   5 2130.49   38.20
  -1   2   5 2110.99   41.30
  -1   2   5 2115.49   38.20
  -1   2   5 2153.88   38.00
   0   2   5  808.52   18.90
   0   2   5  830.32   15.10
   0   2   5  843.62   15.20
   0   2   5  827.42   15.20
   1   2   5 1497.15   30.00
   1   2   5 1433.06   29.70
   2   2   5  711.43   17.00
   2   2   5  740.43   17.70
   3   2   5  705.83   13.80
   3   2   5  712.63   18.00
   3   2   5  722.23   13.90
   3   2   5  700.13   16.70
  -4  -2  -5  136.89    4.30
  -4  -2  -5  134.59    4.30
   4   2   5  135.39    5.70
   4   2   5  134.89    6.90
   4   2   5  142.89    4.50
   4   2   5  138.09    4.30
   4   2   5  128.79    4.50
  -5  -2  -5   19.30    2.10
  -5  -2  -5   22.70    2.00
   5   2   5   25.00    2.60
   5   2   5   21.20    2.00
   5   2   5   19.30    3.30
   5   2   5   21.30    2.00
  -6  -2  -5  193.28    7.00
  -6  -2  -5  192.38    7.00
   6   2   5  173.98    9.00
   6   2   5  197.28    7.10
   6   2   5  186.88    6.70
   6   2   5  191.08    6.90
  -7  -2  -5  194.08    7.90
   7   2   5  200.98    7.90
   7   2   5  193.78   10.10
  -8  -2  -5   38.30    4.50
   8   2   5   45.10    4.80
 -10   3   5   14.90    3.90
   9  -3  -5   62.19    8.50
  -9   3   5   73.39    6.50
   8  -3  -5   39.60    5.00
  -8   3   5   45.60    5.40
   7  -3  -5    9.40    2.50
  -7   3   5   10.70    2.30
  -7   3   5   12.70    2.90
   6  -3  -5   41.70    3.80
   6  -3  -5   43.30    5.20
  -6   3   5   29.80    4.00
  -6   3   5   44.70    3.60
  -6   3   5   41.60    4.60
   5  -3  -5  419.86   11.90
   5  -3  -5  408.96   11.80
  -5   3   5  411.56   12.60
  -5   3   5  422.86   12.50
  -5   3   5  405.46   12.20
  -5   3   5  421.96   12.80
   4  -3  -5  806.52   18.10
   4  -3  -5  833.52   18.00
   4  -3  -5  775.82   18.00
   4  -3  -5  799.62   18.70
  -4   3   5  790.12   18.40
  -4   3   5  807.62   18.90
  -4   3   5  831.92   19.10
  -4   3   5  795.52   19.50
   3  -3  -5  740.23   16.20
   3  -3  -5  744.13   16.70
   3  -3  -5  753.52   16.20
   3  -3  -5  747.23   15.90
  -3   3   5  758.22   17.00
  -3   3   5  729.93   16.50
  -3   3   5  738.03   18.40
  -3   3   5  762.52   17.00
   2  -3  -5  894.51   17.20
   2  -3  -5  905.51   18.10
   2  -3  -5  881.91   17.70
   2  -3  -5  904.61   17.90
  -2   3   5  898.41   18.40
  -2   3   5  894.01   18.20
  -2   3   5  881.01   18.40
  -2   3   5  887.51   20.90
   1  -3  -5  950.80   17.90
   1  -3  -5  992.40   18.10
  -1   3   5  966.50   22.30
  -1   3   5  976.40   18.80
  -1   3   5  977.70   18.60
  -1   3   5 1009.50   18.80
  -1   3   5  971.50   18.70
   0   3   5  793.22   14.60
   0   3   5  781.42   19.00
   0   3   5  805.52   14.60
   1   3   5  342.97   10.70
   1   3   5  347.67   10.40
   2   3   5  715.63   17.60
   2   3   5  714.83   17.90
   3   3   5  101.49    5.30
   3   3   5  114.09    3.40
   3   3   5  111.59    3.40
   3   3   5  113.49    6.20
  -4  -3  -5  125.69    4.20
  -4  -3  -5  132.19    4.20
   4   3   5  140.29    4.50
   4   3   5  127.39    7.00
   4   3   5  136.29    4.00
   4   3   5  134.09    4.10
   4   3   5  135.79    6.00
  -5  -3  -5  169.88    5.90
  -5  -3  -5  179.88    6.00
   5   3   5  172.38    5.50
   5   3   5  188.88    9.00
   5   3   5  166.68    5.50
   5   3   5  168.28    5.90
  -6  -3  -5  197.38    7.30
  -6  -3  -5  185.18    7.10
   6   3   5  205.28    7.20
   6   3   5  203.38    7.80
   6   3   5  197.48    6.80
   6   3   5  194.98    9.90
  -7  -3  -5  115.49    6.10
   7   3   5  131.89    8.50
   7   3   5  107.09    5.80
  -8  -3  -5    8.10    2.20
   8   3   5    8.70    2.40
 -10   4   5    7.40    3.20
  -9   4   5   38.50    5.50
  -8   4   5   55.79    6.00
  -7   4   5    3.10    1.70
  -7   4   5    4.10    2.20
   6  -4  -5  186.78    7.90
  -6   4   5  181.38    8.20
  -6   4   5  182.88    8.10
  -6   4   5  180.98    8.50
   5  -4  -5  322.47   10.20
  -5   4   5  303.77   10.40
  -5   4   5  339.67   11.50
  -5   4   5  327.27   11.00
  -5   4   5  329.07   13.00
   4  -4  -5  562.54   14.30
   4  -4  -5  561.24   14.00
   4  -4  -5  561.04   13.90
  -4   4   5  552.24   14.50
  -4   4   5  543.25   15.60
  -4   4   5  564.04   14.70
  -4   4   5  546.05   14.10
   3  -4  -5  129.79    5.10
   3  -4  -5  134.49    5.10
   3  -4  -5  133.09    5.00
  -3   4   5  129.29    5.30
  -3   4   5  127.29    5.30
  -3   4   5  123.99    6.40
  -3   4   5  130.09    5.40
   2  -4  -5  455.25   10.40
   2  -4  -5  461.85   10.60
  -2   4   5  447.66   10.80
  -2   4   5  464.35   11.10
  -2   4   5  462.95   11.00
  -2   4   5  459.15   13.60
   1  -4  -5   55.39    2.20
   1  -4  -5   49.99    2.20
  -1   4   5   53.69    2.40
  -1   4   5   53.19    2.50
  -1   4   5   51.19    2.40
  -1   4   5   56.29    2.50
  -1   4   5   55.69    4.20
   0   4   5  127.09    3.50
   0   4   5  128.79    5.70
   0   4   5  126.29    3.50
   0   4   5  126.39    6.30
   1   4   5    7.90    2.00
   1   4   5    7.50    2.00
   2   4   5  475.15   13.80
   2   4   5  474.65   14.10
   3   4   5  614.74   12.40
   3   4   5  614.04   17.40
   3   4   5  617.74   16.30
  -4  -4  -5   63.59    2.90
  -4  -4  -5   60.99    2.90
   4   4   5   61.59    4.30
   4   4   5   57.29    5.00
   4   4   5   63.29    3.00
  -5  -4  -5    2.80    1.10
  -5  -4  -5    2.50    1.10
   5   4   5    5.10    2.20
   5   4   5    2.40    0.80
   5   4   5    4.40    1.00
   5   4   5    3.90    1.30
  -6  -4  -5   15.70    2.50
   6   4   5   22.70    2.90
   6   4   5   24.80    4.50
   6   4   5   20.50    2.20
  -7  -4  -5   19.40    3.00
   7   4   5   17.50    2.80
  -9   5   5   24.90    4.50
  -8   5   5   31.80    4.70
  -7   5   5    9.40    2.60
  -7   5   5   11.60    2.80
   6  -5  -5   24.80    3.30
  -6   5   5   43.30    5.10
  -6   5   5   47.20    4.40
  -6   5   5   41.00    4.60
   5  -5  -5   63.39    4.20
  -5   5   5   54.69    4.70
  -5   5   5   52.09    4.20
  -5   5   5   58.29    4.30
   4  -5  -5   58.39    3.80
   4  -5  -5   58.89    3.70
  -4   5   5   66.19    4.20
  -4   5   5   63.19    5.00
  -4   5   5   63.79    4.10
  -4   5   5   49.00    3.80
   3  -5  -5    2.20    1.10
   3  -5  -5    1.20    0.90
  -3   5   5    0.90    1.20
  -3   5   5   -0.20    0.80
  -3   5   5    0.30    0.80
  -3   5   5    1.00    0.80
   2  -5  -5   57.19    3.00
   2  -5  -5   60.29    3.10
  -2   5   5   66.09    3.50
  -2   5   5   53.79    4.50
  -2   5   5   60.09    3.20
  -2   5   5   58.69    3.20
   1  -5  -5   37.00    2.00
   1  -5  -5   32.30    2.00
  -1   5   5   35.40    2.10
  -1   5   5   37.20    2.20
  -1   5   5   42.90    4.90
  -1   5   5   37.00    2.30
   0   5   5   51.69    4.40
   0   5   5   48.80    2.30
   0   5   5   47.70    3.70
   1   5   5  399.06   12.40
   1   5   5  400.46    8.40
   1   5   5  397.56   13.00
   2   5   5  210.28    5.20
   2   5   5  208.38    8.90
   2   5   5  216.78    9.10
  -3  -5  -5   45.00    2.20
  -3  -5  -5   40.70    2.20
   3   5   5   42.40    4.90
   3   5   5   43.30    2.30
   3   5   5   41.10    3.90
  -4  -5  -5    4.30    1.10
  -4  -5  -5    1.40    0.90
   4   5   5    4.20    1.90
   4   5   5    4.40    1.10
   4   5   5    4.40    2.10
  -5  -5  -5    5.60    1.40
  -5  -5  -5    4.40    1.40
   5   5   5    8.90    2.80
   5   5   5    5.40    1.40
  -6  -5  -5   16.40    2.70
   6   5   5   25.30    3.00
  -9   6   5   25.60    4.90
  -8   6   5    3.50    2.20
  -8   6   5    6.10    2.30
  -7   6   5    4.50    2.30
  -7   6   5    1.90    1.90
   6  -6  -5    5.90    2.10
  -6   6   5    5.30    2.20
  -6   6   5    9.20    2.70
  -6   6   5    5.40    2.00
   5  -6  -5   30.60    3.70
  -5   6   5   23.80    3.50
  -5   6   5   23.10    3.40
  -5   6   5   20.30    3.70
   4  -6  -5    3.60    1.40
  -4   6   5    4.20    1.60
  -4   6   5    5.10    2.10
  -4   6   5    2.00    1.30
  -4   6   5    4.90    1.50
   3  -6  -5   76.49    4.20
   3  -6  -5   72.09    4.10
  -3   6   5   71.79    4.30
  -3   6   5   79.59    4.40
  -3   6   5   71.99    5.60
  -3   6   5   76.09    4.30
   2  -6  -5  158.68    5.70
   2  -6  -5  163.78    5.90
  -2   6   5  160.38    8.40
  -2   6   5  171.28    6.00
  -2   6   5  170.28    6.20
  -2   6   5  169.58    6.10
   1  -6  -5  591.54   13.10
   1  -6  -5  574.64   12.70
  -1   6   5  588.64   13.20
  -1   6   5  599.24   12.80
  -1   6   5  578.94   17.60
  -1   6   5  581.34   12.90
  -1   6   5  590.94   15.20
   0  -6  -5   15.80    1.40
   0  -6  -5   16.20    1.40
   0   6   5   13.80    2.50
   0   6   5   15.40    1.70
   0   6   5   13.90    3.10
  -1  -6  -5    0.60    0.50
  -1  -6  -5    1.20    0.60
   1   6   5    1.10    0.60
   1   6   5    0.90    1.50
   1   6   5    1.50    1.30
  -2  -6  -5   31.80    2.00
  -2  -6  -5   33.90    2.00
   2   6   5   37.10    4.60
   2   6   5   29.60    1.90
   2   6   5   28.50    4.00
  -3  -6  -5   59.59    3.10
  -3  -6  -5   56.29    2.90
   3   6   5   62.59    3.00
   3   6   5   56.79    4.90
   3   6   5   64.19    5.40
  -4  -6  -5   28.20    2.50
  -4  -6  -5   27.00    2.50
  -4  -6  -5   27.50    2.40
   4   6   5   32.50    2.40
   4   6   5   23.80    4.40
  -5  -6  -5   27.40    3.10
   5   6   5   29.70    2.70
  -9   7   5   11.60    3.40
  -8   7   5    3.80    2.20
  -8   7   5    8.60    2.90
  -7   7   5    6.00    2.60
  -7   7   5    9.50    2.80
   6  -7  -5   18.10    3.30
  -6   7   5   18.80    3.90
  -6   7   5   15.90    3.20
  -6   7   5   17.90    3.40
   5  -7  -5   86.49    5.50
  -5   7   5   95.89    7.10
  -5   7   5  100.59    6.00
  -5   7   5   83.09    5.50
   4  -7  -5   65.69    4.40
  -4   7   5   66.49    4.60
  -4   7   5   61.79    4.30
  -4   7   5   59.49    5.60
   3  -7  -5  287.07    9.20
   3  -7  -5  285.67    9.40
  -3   7   5  287.87    9.30
  -3   7   5  282.87   12.10
  -3   7   5  301.67    9.70
  -3   7   5  289.47    9.50
   2  -7  -5  154.28    6.00
   2  -7  -5  153.38    5.90
  -2   7   5  161.18    8.80
  -2   7   5  153.28    6.10
  -2   7   5  154.18    6.10
  -2   7   5  150.78    5.80
   1  -7  -5   16.80    2.20
   1  -7  -5   12.60    1.80
  -1   7   5   17.10    2.20
  -1   7   5   12.40    1.60
  -1   7   5   18.90    3.90
  -1   7   5   11.80    2.30
  -1   7   5   12.10    1.70
   0  -7  -5    6.50    1.30
   0  -7  -5    7.50    1.40
   0   7   5    8.00    2.80
   0   7   5    8.70    2.20
   0   7   5    6.80    1.30
  -1  -7  -5   38.40    2.50
  -1  -7  -5   36.00    2.40
   1   7   5   36.60    4.40
   1   7   5   42.40    5.50
   1   7   5   36.90    2.40
  -2  -7  -5  241.18    7.10
  -2  -7  -5  243.28    7.30
   2   7   5  244.38   10.70
   2   7   5  252.27   10.90
   2   7   5  234.18    6.70
  -3  -7  -5  276.37    8.20
  -3  -7  -5  277.27    8.40
   3   7   5  276.37    7.70
   3   7   5  270.27   11.50
   3   7   5  278.37   12.10
  -4  -7  -5   70.99    4.20
  -4  -7  -5   65.99    4.00
   4   7   5   70.99    3.80
  -8   8   5    4.40    2.60
  -8   8   5   11.20    3.00
  -7   8   5   22.10    4.50
  -7   8   5   26.10    4.50
  -6   8   5   59.59    5.90
  -6   8   5   64.09    5.70
  -6   8   5   58.89    5.20
   5  -8  -5   91.49    5.80
  -5   8   5  103.99    7.90
  -5   8   5   92.99    5.90
  -5   8   5   87.79    5.90
   4  -8  -5   35.10    4.00
  -4   8   5   45.30    6.40
  -4   8   5   33.20    3.90
  -4   8   5   37.00    4.10
   3  -8  -5    1.50    1.20
  -3   8   5    1.30    1.20
  -3   8   5    0.50    0.90
  -3   8   5   -1.70    1.50
   2  -8  -5  118.89    5.80
   2  -8  -5  114.29    5.50
  -2   8   5  104.39    5.10
  -2   8   5  115.29    8.00
  -2   8   5  126.39    5.70
  -2   8   5  115.69    5.10
   1  -8  -5  135.19    5.70
   1  -8  -5  131.49    5.70
  -1   8   5  142.79    5.80
  -1   8   5  132.79    5.10
  -1   8   5  147.69    9.00
  -1   8   5  133.69    6.90
  -1   8   5  142.49    5.10
   0  -8  -5  108.89    4.90
   0  -8  -5  106.89    4.90
   0   8   5  112.89    7.90
   0   8   5  108.99    4.70
   0   8   5  109.99    6.50
  -1  -8  -5  123.29    5.30
  -1  -8  -5  120.69    5.20
   1   8   5  129.59    8.30
   1   8   5  123.59    7.40
   1   8   5  126.59    4.90
  -2  -8  -5  125.99    5.60
  -2  -8  -5  118.79    5.30
   2   8   5  152.98    8.90
   2   8   5  129.69    5.00
   2   8   5  139.19    8.40
  -3  -8  -5   75.99    4.40
  -7   9   5   12.20    3.30
  -7   9   5   10.20    3.50
  -6   9   5   19.60    4.40
  -6   9   5   15.80    3.40
   5  -9  -5   -0.20    1.30
  -5   9   5    1.40    2.00
  -5   9   5    0.10    1.40
   4  -9  -5   11.60    2.50
  -4   9   5    8.20    3.00
  -4   9   5   11.60    2.50
   3  -9  -5   45.20    4.00
  -3   9   5   44.70    4.10
  -3   9   5   50.59    6.90
   2  -9  -5  103.99    5.70
  -2   9   5  112.69    5.80
  -2   9   5   94.39    5.10
  -2   9   5  111.39    8.50
   1  -9  -5   94.09    5.20
  -1   9   5  101.19    5.20
  -1   9   5   93.79    6.50
  -1   9   5  101.69    8.10
   0  -9  -5   12.40    2.40
   0   9   5   19.60    4.70
   0   9   5    9.90    2.00
  -1  -9  -5   -0.20    1.00
   1   9   5   -0.20    2.10
   1   9   5    3.00    2.10
   1   9   5    1.00    1.10
  -2  -9  -5    9.70    2.20
   2   9   5   10.70    3.40
   5 -10  -5   16.20    3.40
  -5  10   5   21.70    3.80
  -5  10   5   20.90    4.90
   4 -10  -5    5.00    2.00
  -4  10   5    5.30    2.00
  -4  10   5    1.90    2.40
   3 -10  -5    8.80    2.20
  -3  10   5   11.20    2.70
  -3  10   5    7.50    3.70
   2 -10  -5    7.80    2.20
  -2  10   5    4.60    2.90
  -2  10   5   11.10    2.60
   1 -10  -5    3.10    1.60
  -1  10   5    1.90    1.60
  -1  10   5    0.00    2.30
   1  11  -6   26.00    5.00
   0  11  -6   14.70    3.60
  -1  11  -6   25.00    4.40
  -2  11  -6    3.30    2.10
  -3  11  -6    8.40    3.10
  -4  11  -6    4.10    2.40
  -5  11  -6    8.70    3.10
  -6  11  -6    6.70    2.90
   2  10  -6   15.90    3.70
   1  10  -6   23.50    4.20
   0  10  -6    1.00    1.80
  -1  10  -6   29.60    4.60
  -2  10  -6   12.60    3.10
  -3  10  -6  104.29    7.50
  -4  10  -6   57.39    6.60
   4 -10   6   53.69    6.20
  -5  10  -6   24.40    4.60
   5 -10   6   29.40    5.00
  -6  10  -6    1.20    2.20
   6 -10   6   -0.20    1.80
  -7  10  -6    5.10    3.00
   7 -10   6    8.40    3.40
   4   9  -6   32.20    5.40
   3   9  -6   34.20    5.30
   2   9  -6    7.90    2.90
   1   9  -6   20.50    3.80
   0   9  -6   62.39    5.70
  -1   9  -6   96.49    6.70
   1  -9   6   90.09    6.30
  -2   9  -6  145.89    8.20
   2  -9   6  138.69    7.80
  -3   9  -6   74.29    6.20
   3  -9   6   79.99    6.00
  -4   9  -6   79.99    6.40
   4  -9   6   78.69    6.10
  -5   9  -6    3.10    2.10
   5  -9   6    4.60    2.20
  -6   9  -6    2.70    2.10
   6  -9   6    4.20    2.20
   7  -9   6   12.50    3.70
   8  -9   6   30.00    5.30
   5   8  -6    2.70    2.10
   4   8  -6   30.30    4.90
   3   8  -6   32.80    4.80
   2   8  -6  131.39    8.00
   1   8  -6   88.39    6.30
  -1  -8   6   91.69    6.10
   0   8  -6  277.67   11.10
   0  -8   6  268.97   10.60
  -1   8  -6    4.50    2.00
   1  -8   6    2.60    1.60
  -2   8  -6   59.99    4.90
   2  -8   6   60.29    4.90
  -3   8  -6    7.60    2.50
   3  -8   6    6.00    2.10
  -4   8  -6  107.59    6.80
   4  -8   6  100.99    6.60
  -5   8  -6    5.10    2.20
   5  -8   6    5.60    2.20
  -6   8  -6    6.00    2.40
   6  -8   6   11.60    3.10
   7  -8   6    0.90    2.10
   8  -8   6   31.90    5.10
   9  -8   6   11.00    3.50
   6   7  -6    5.70    2.80
   5   7  -6    7.20    2.70
   4   7  -6   98.49    7.10
   3   7  -6  119.19    7.50
   2   7  -6  121.99    7.00
  -2  -7   6  121.29    6.80
   1   7  -6   51.59    4.50
  -1  -7   6   55.89    4.50
   0   7  -6   87.79    5.70
   0  -7   6   84.49    5.50
  -1   7  -6    0.30    1.20
   1  -7   6    1.70    1.40
  -2   7  -6    2.20    1.30
   2  -7   6    0.00    1.20
  -3   7  -6  154.08    7.60
   3  -7   6  161.48    7.80
  -4   7  -6  209.08    9.20
   4  -7   6  216.08    9.40
  -5   7  -6   53.89    5.70
   5  -7   6   50.19    5.40
  -6   7  -6    0.10    1.30
   6  -7   6    0.50    1.30
   7  -7   6   13.20    3.30
   8  -7   6   18.40    4.00
   9  -7   6    6.40    2.70
   6   6  -6   29.10    4.90
   5   6  -6  110.99    7.50
   4   6  -6   88.69    6.30
  -4  -6   6   75.19    5.90
   3   6  -6   92.49    6.10
  -3  -6   6   79.59    5.40
   2   6  -6    5.80    2.40
   2   6  -6    9.20    2.40
  -2  -6   6    2.20    1.60
  -2  -6   6    5.90    1.90
   1   6  -6  273.67   10.60
   1   6  -6  282.07   10.30
  -1  -6   6  270.87    9.90
  -1  -6   6  289.27   10.20
   0   6  -6   47.90    4.10
   0   6  -6   49.10    4.10
   0  -6   6   54.29    6.40
   0  -6   6   43.40    4.00
   0  -6   6   48.00    3.90
  -1   6  -6  337.57   11.50
  -1   6  -6  322.17   11.00
  -1   6  -6  332.57   11.50
   1  -6   6  309.67   10.60
   1  -6   6  329.87   11.50
   1  -6   6  324.97   11.40
  -2   6  -6   15.50    2.70
  -2   6  -6   12.20    2.60
  -2   6  -6    9.30    2.10
   2  -6   6   12.90    2.60
   2  -6   6    9.40    2.10
   2  -6   6   16.90    2.90
  -3   6  -6  652.93   18.00
  -3   6  -6  649.04   17.40
   3  -6   6  661.03   18.30
   3  -6   6  674.53   17.70
  -4   6  -6  300.77   10.70
   4  -6   6  299.57   11.00
   4  -6   6  320.87   11.70
  -5   6  -6  200.68    8.60
   5  -6   6  185.08    8.60
   5  -6   6  194.48    9.20
  -6   6  -6    3.90    2.00
   6  -6   6    2.80    2.60
   6  -6   6    2.50    1.60
   7  -6   6   17.40    3.60
   8  -6   6   65.39    6.00
   9  -6   6   37.50    5.40
   7   5  -6   58.19    6.70
   6   5  -6   23.20    4.10
   5   5  -6   92.49    6.40
  -5  -5   6   85.09    5.90
   4   5  -6   47.30    5.10
  -4  -5   6   51.89    4.60
   3   5  -6  140.59    8.80
   3   5  -6  127.09    6.90
  -3  -5   6  140.49    7.20
   2   5  -6   19.60    3.00
   2   5  -6   20.30    3.10
  -2  -5   6   19.10    2.90
  -2  -5   6   26.30    3.40
   1   5  -6 1220.18   27.60
   1   5  -6 1222.58   27.70
   1   5  -6 1227.38   26.90
  -1  -5   6 1218.28   26.70
  -1  -5   6 1226.78   27.70
  -1  -5   6 1206.98   27.60
  -1  -5   6 1204.58   26.70
   0   5  -6  933.21   21.70
   0   5  -6  948.81   22.60
   0   5  -6  929.01   21.10
   0   5  -6  939.11   22.30
   0  -5   6  955.90   21.80
   0  -5   6  938.51   22.40
   0  -5   6  933.11   22.40
  -1   5  -6  525.85   14.60
  -1   5  -6  504.75   14.60
  -1   5  -6  544.75   14.40
  -1   5  -6  523.05   13.80
   1  -5   6  522.05   14.80
   1  -5   6  530.75   14.20
  -2   5  -6   75.39    4.40
  -2   5  -6   81.99    5.00
  -2   5  -6   86.19    5.10
  -2   5  -6   75.89    4.50
   2  -5   6   75.49    4.80
   2  -5   6   81.99    4.70
  -3   5  -6  425.66   13.20
  -3   5  -6  434.56   13.10
  -3   5  -6  422.76   12.50
  -3   5  -6  453.75   12.60
   3  -5   6  457.45   13.60
   3  -5   6  449.86   12.90
   3  -5   6  462.85   13.60
  -4   5  -6  541.25   14.60
  -4   5  -6  530.05   14.60
   4  -5   6  551.34   15.80
   4  -5   6  528.75   15.40
   4  -5   6  538.45   15.10
  -5   5  -6   92.99    5.50
  -5   5  -6   90.59    5.30
   5  -5   6   96.19    6.00
   5  -5   6   95.39    5.70
  -6   5  -6   10.90    2.40
   6  -5   6   12.00    2.80
   6  -5   6    7.90    2.20
   7  -5   6   24.00    3.80
   7  -5   6   29.20    4.20
   8  -5   6   59.59    6.50
   9  -5   6   52.79    6.40
   8   4  -6   33.20    5.30
   7   4  -6   17.80    3.80
   6   4  -6   44.80    5.50
  -6  -4   6   41.00    5.00
   5   4  -6  111.79    6.80
  -5  -4   6  115.89    6.60
   4   4  -6  288.97   10.80
  -4  -4   6  289.77   10.60
   3   4  -6  185.18    8.00
   3   4  -6  207.18    8.80
  -3  -4   6  205.88    8.70
  -3  -4   6  198.48    8.20
   2   4  -6  792.32   19.30
   2   4  -6  787.52   19.80
   2   4  -6  794.72   20.00
  -2  -4   6  823.22   19.40
  -2  -4   6  800.52   20.00
  -2  -4   6  794.32   20.00
   1   4  -6  807.22   19.80
   1   4  -6  817.02   19.20
   1   4  -6  819.72   18.80
   1   4  -6  821.42   19.80
  -1  -4   6  821.72   19.20
  -1  -4   6  814.02   18.20
  -1  -4   6  831.62   20.00
  -1  -4   6  842.22   20.00
   0   4  -6 1975.30   38.70
   0   4  -6 1991.70   39.40
   0   4  -6 2003.50   39.60
   0   4  -6 1965.20   38.40
   0  -4   6 1938.91   38.50
   0  -4   6 1964.30   38.70
   0  -4   6 1977.40   39.50
  -1   4  -6    3.70    1.20
  -1   4  -6    0.60    0.70
  -1   4  -6    0.90    0.90
  -1   4  -6    1.10    1.00
  -1   4  -6    1.10    0.80
   1  -4   6    0.40    0.80
   1  -4   6    0.90    0.80
   1  -4   6    1.50    1.10
  -2   4  -6   20.80    2.60
  -2   4  -6   22.40    2.50
  -2   4  -6   21.00    2.80
  -2   4  -6   21.30    2.80
  -2   4  -6   21.00    2.40
   2  -4   6   24.80    3.10
   2  -4   6   25.60    3.00
   2  -4   6   25.90    3.10
  -3   4  -6   50.99    3.40
  -3   4  -6   52.79    3.50
  -3   4  -6   50.09    3.70
  -3   4  -6   51.69    3.40
   3  -4   6   54.89    4.00
   3  -4   6   54.29    3.90
   3  -4   6   52.19    3.70
  -4   4  -6 1090.69   25.10
  -4   4  -6 1100.89   24.10
  -4   4  -6 1136.19   24.50
   4  -4   6 1118.79   25.40
   4  -4   6 1099.99   24.80
   4  -4   6 1157.48   25.70
  -5   4  -6  254.37    9.30
  -5   4  -6  260.77    9.20
   5  -4   6  265.97   10.00
   5  -4   6  273.87   10.30
   5  -4   6  274.57    9.80
  -6   4  -6    8.80    2.10
   6  -4   6   12.00    2.60
   6  -4   6    6.30    1.90
  -7   4  -6   11.00    2.50
   7  -4   6    9.60    2.50
   7  -4   6   11.80    2.70
   8  -4   6   73.79    5.90
   8  -4   6   82.39    6.20
   9  -4   6   35.70    5.20
   8   3  -6   40.00    5.70
   7   3  -6   16.10    3.50
  -7  -3   6   16.90    4.40
   6   3  -6   99.89    6.50
  -6  -3   6   99.59    6.30
   5   3  -6  231.98    9.60
  -5  -3   6  240.88    9.70
   4   3  -6 1006.10   24.60
   4   3  -6  975.70   23.30
  -4  -3   6  966.20   26.70
  -4  -3   6  983.70   23.20
   3   3  -6    1.20    1.20
   3   3  -6    2.90    1.40
   3   3  -6    3.10    1.30
   3   3  -6    2.60    1.30
  -3  -3   6    2.20    1.10
  -3  -3   6    1.20    1.10
  -3  -3   6    4.60    1.50
   2   3  -6  199.68    7.80
   2   3  -6  204.28    7.80
   2   3  -6  199.28    7.40
   2   3  -6  199.38    7.10
  -2  -3   6  206.18    6.80
  -2  -3   6  204.98    7.50
  -2  -3   6  197.78    7.80
   1   3  -6   88.89    4.40
   1   3  -6   93.39    4.30
   1   3  -6   93.09    4.80
   1   3  -6   88.69    4.70
   1   3  -6   90.29    4.50
   1   3  -6   95.79    4.80
  -1  -3   6   94.09    4.90
  -1  -3   6   91.79    4.80
  -1  -3   6   82.09    4.40
   0   3  -6  979.30   22.10
   0   3  -6 1007.90   22.00
   0   3  -6 1018.70   21.60
   0   3  -6 1036.40   21.20
   0   3  -6 1020.10   21.50
   0  -3   6 1015.10   22.30
   0  -3   6 1001.80   21.60
   0  -3   6 1045.00   22.40
  -1   3  -6   -0.40    0.60
  -1   3  -6    1.30    0.70
  -1   3  -6    0.40    0.70
  -1   3  -6   -0.80    0.50
  -1   3  -6    2.70    1.00
   1  -3   6    0.10    0.60
   1  -3   6   -0.50    0.60
   1  -3   6    1.70    0.90
  -2   3  -6    6.10    1.40
  -2   3  -6    8.90    1.60
  -2   3  -6    8.10    1.60
  -2   3  -6    9.00    1.70
  -2   3  -6   10.80    1.60
   2  -3   6    7.90    1.60
   2  -3   6   10.60    1.90
   2  -3   6    5.60    1.30
  -3   3  -6  480.85   12.00
  -3   3  -6  488.15   12.30
  -3   3  -6  479.25   12.00
  -3   3  -6  471.05   12.70
   3  -3   6  480.45   12.90
   3  -3   6  474.45   12.50
   3  -3   6  470.35   12.80
  -4   3  -6  869.81   19.00
  -4   3  -6  854.11   19.10
  -4   3  -6  834.62   19.20
  -4   3  -6  860.41   19.90
   4  -3   6  856.81   20.00
   4  -3   6  857.91   19.70
   4  -3   6  867.31   20.30
  -5   3  -6  204.78    7.60
   5  -3   6  201.58    8.10
   5  -3   6  203.28    8.10
   5  -3   6  195.98    7.80
  -6   3  -6    5.30    1.70
   6  -3   6    3.10    1.50
   6  -3   6    6.60    1.90
  -7   3  -6    1.00    1.20
   7  -3   6    1.10    1.40
   7  -3   6    1.00    1.20
  -8   3  -6   38.10    4.80
   8  -3   6   38.50    4.70
   8  -3   6   38.40    4.90
   9  -3   6   10.30    3.20
   9   2  -6   22.80    6.10
   9   2  -6   22.50    4.80
   8   2  -6   41.60    5.80
   7   2  -6   33.60    4.80
  -7  -2   6   46.70    5.50
   6   2  -6  111.89    6.60
  -6  -2   6  113.29    6.70
   5   2  -6  210.88    8.80
  -5  -2   6  215.88    8.90
   4   2  -6  135.99    6.70
   4   2  -6  133.99    6.70
   4   2  -6  135.59    6.40
  -4  -2   6  133.09    6.80
  -4  -2   6  131.89    6.90
  -4  -2   6  126.99    6.30
   3   2  -6    8.30    1.80
   3   2  -6    6.50    1.70
   3   2  -6    6.90    1.80
   3   2  -6    7.60    1.90
  -3  -2   6    4.10    1.40
  -3  -2   6    5.30    1.50
   2   2  -6  116.69    5.40
   2   2  -6  121.89    5.50
   2   2  -6  123.19    4.90
   2   2  -6  122.49    5.10
   2   2  -6  112.49    5.10
  -2  -2   6  115.69    5.40
  -2  -2   6  114.99    5.50
  -2  -2   6  119.69    5.20
   1   2  -6 1369.16   27.40
   1   2  -6 1327.57   26.70
   1   2  -6 1350.46   27.30
   1   2  -6 1329.17   26.30
   1   2  -6 1339.07   27.50
   1   2  -6 1323.07   26.60
  -1  -2   6 1318.57   26.80
  -1  -2   6 1343.07   27.50
  -1  -2   6 1336.37   27.40
   0   2  -6 1412.56   28.20
   0   2  -6 1370.86   27.80
   0   2  -6 1380.86   27.40
   0   2  -6 1379.76   27.00
   0   2  -6 1401.06   27.50
   0  -2   6 1416.76   28.20
   0  -2   6 1468.45   28.10
   0  -2   6 1402.26   28.20
  -1   2  -6 1098.19   22.00
  -1   2  -6 1092.69   22.70
  -1   2  -6 1116.89   22.20
  -1   2  -6 1112.39   22.60
  -1   2  -6 1115.39   21.90
   1  -2   6 1088.49   22.40
   1  -2   6 1102.79   22.80
   1  -2   6 1121.59   23.10
   1  -2   6 1085.99   22.30
  -2   2  -6   47.40    2.60
  -2   2  -6   51.39    2.90
  -2   2  -6   49.00    3.00
  -2   2  -6   50.89    2.70
   2  -2   6   45.50    2.90
   2  -2   6   43.90    2.90
   2  -2   6   46.30    3.00
  -3   2  -6  216.88    6.80
  -3   2  -6  219.58    6.50
  -3   2  -6  220.48    7.10
  -3   2  -6  221.38    6.70
   3  -2   6  216.28    7.30
   3  -2   6  230.88    7.20
   3  -2   6  219.08    7.30
  -4   2  -6  582.44   13.80
  -4   2  -6  574.24   14.20
  -4   2  -6  581.84   13.70
   4  -2   6  573.74   14.50
   4  -2   6  579.94   14.20
   4  -2   6  575.94   14.50
  -5   2  -6   98.09    4.80
  -5   2  -6  106.89    5.00
  -5   2  -6  109.59    6.60
   5  -2   6  101.79    5.30
   5  -2   6   99.69    5.10
   5  -2   6  109.29    5.40
  -6   2  -6    0.90    1.00
   6  -2   6    0.40    0.90
   6  -2   6    0.70    1.00
   6  -2   6    1.60    1.10
  -7   2  -6    0.80    1.10
   7  -2   6    1.40    1.20
   7  -2   6    1.40    1.10
  -8   2  -6   22.00    3.50
   8  -2   6   28.70    4.00
   8  -2   6   27.70    3.90
   9  -2   6   75.29    6.10
   9   1  -6   36.50    5.70
   8   1  -6   35.80    5.30
  -8  -1   6   40.10    5.60
   7   1  -6   18.50    3.40
  -7  -1   6   17.10    3.30
   6   1  -6    5.30    1.90
  -6  -1   6    2.80    1.60
   5   1  -6  446.86   13.40
  -5  -1   6  465.55   14.30
  -5  -1   6  466.85   13.80
  -5  -1   6  440.96   14.10
   4   1  -6  115.29    5.70
   4   1  -6  112.69    5.90
   4   1  -6  109.09    5.90
   4   1  -6  112.29    5.40
  -4  -1   6  111.89    6.00
  -4  -1   6  116.59    5.80
  -4  -1   6  117.19    6.10
   3   1  -6  451.35   12.40
   3   1  -6  441.16   11.70
   3   1  -6  410.96   11.10
   3   1  -6  418.36   11.50
   3   1  -6  443.56   12.20
  -3  -1   6  429.06   12.30
  -3  -1   6  433.06   12.30
  -3  -1   6  421.56   11.70
   2   1  -6    8.80    1.40
   2   1  -6    7.80    1.70
   2   1  -6    7.00    1.50
   2   1  -6    6.80    1.40
   2   1  -6    6.80    1.40
  -2  -1   6    6.60    1.50
  -2  -1   6    7.30    1.70
  -2  -1   6    4.10    1.10
   1   1  -6 2968.40   54.29
   1   1  -6 2933.51   54.29
   1   1  -6 3061.39   54.99
   1   1  -6 2979.50   54.99
   1   1  -6 3071.19   54.09
  -1  -1   6 3036.50   54.59
  -1  -1   6 3055.69   55.19
  -1  -1   6 3033.90   55.19
   0   1  -6 1866.31   35.10
   0   1  -6 1894.71   34.50
   0   1  -6 1905.81   35.20
   0   1  -6 1908.81   35.50
   0   1  -6 1866.61   34.80
   0   1  -6 1890.51   34.70
   0  -1   6 1857.71   35.00
   0  -1   6 1865.71   35.40
   0  -1   6 1876.31   35.60
  -1   1  -6  293.67    7.50
  -1   1  -6  305.37    8.00
  -1   1  -6  300.27    7.30
  -1   1  -6  297.97    7.30
   1  -1   6  299.37    7.80
   1  -1   6  313.17    8.30
   1  -1   6  304.97    7.90
   1  -1   6  301.57    8.10
  -2   1  -6   35.20    2.00
  -2   1  -6   31.00    2.00
  -2   1  -6   33.80    1.80
  -2   1  -6   33.00    2.20
   2  -1   6   32.40    2.30
   2  -1   6   29.60    2.10
   2  -1   6   32.20    2.20
  -3   1  -6   61.59    2.90
  -3   1  -6   58.39    2.80
  -3   1  -6   64.89    3.30
  -3   1  -6   53.29    2.90
   3  -1   6   57.59    3.10
   3  -1   6   58.59    3.20
   3  -1   6   57.59    3.10
  -4   1  -6  568.74   13.20
  -4   1  -6  594.44   13.30
   4  -1   6  574.94   13.60
   4  -1   6  570.94   13.80
   4  -1   6  573.54   13.80
  -5   1  -6  570.04   13.80
  -5   1  -6  561.44   13.70
   5  -1   6  563.84   14.30
   5  -1   6  559.54   14.10
   5  -1   6  572.44   14.30
  -6   1  -6   42.60    3.40
   6  -1   6   46.50    3.60
   6  -1   6   46.60    3.70
   6  -1   6   41.60    3.50
  -7   1  -6  131.99    6.50
   7  -1   6  135.99    6.70
   7  -1   6  138.19    6.70
  -8   1  -6   44.10    5.00
   8  -1   6   39.40    4.60
  -9   1  -6   22.40    3.80
   9  -1   6   18.90    3.70
   9   0  -6   38.90    5.70
  -9   0   6   32.00    5.20
   8   0  -6   17.90    3.70
  -8   0   6   16.70    3.50
   7   0  -6   22.30    3.80
  -7   0   6   19.30    3.50
   6   0  -6   45.80    4.00
  -6   0   6   37.00    4.40
   5   0  -6  921.11   24.50
   5   0  -6  913.41   21.80
   5   0  -6  968.30   27.80
  -5   0   6  919.21   22.10
  -5   0   6  938.51   23.00
   4   0  -6 1202.38   26.00
   4   0  -6 1176.88   25.00
   4   0  -6 1157.78   25.10
   4   0  -6 1132.39   25.80
  -4   0   6 1180.38   25.60
  -4   0   6 1165.48   26.00
  -4   0   6 1211.18   26.40
   3   0  -6  197.08    7.10
   3   0  -6  198.48    7.20
   3   0  -6  194.08    6.60
   3   0  -6  204.18    6.70
   3   0  -6  197.78    6.70
  -3   0   6  181.08    7.00
  -3   0   6  181.28    6.80
  -3   0   6  203.68    7.40
  -3   0   6  186.08    7.10
   2   0  -6  148.19    5.60
   2   0  -6  156.18    5.70
   2   0  -6  163.08    5.50
   2   0  -6  160.28    5.30
   2   0  -6  164.48    5.50
  -2   0   6  141.99    5.70
  -2   0   6  161.68    5.90
  -2   0   6  159.78    5.60
   1   0  -6  535.65   11.90
   1   0  -6  545.85   12.00
   1   0  -6  554.14   11.80
   1   0  -6  553.14   12.50
  -1   0   6  533.55   12.60
  -1   0   6  553.54   12.60
  -1   0   6  531.75   12.20
   0   0  -6 2476.85   44.00
   0   0  -6 2485.65   44.00
   0   0  -6 2537.25   44.90
   0   0  -6 2473.75   44.40
   0   0   6 2467.25   44.60
   0   0   6 2491.25   45.10
   0   0   6 2533.05   45.00
  -1   0  -6  221.48    5.20
  -1   0  -6  221.68    5.70
  -1   0  -6  214.78    5.30
   1   0   6  222.08    5.80
   1   0   6  216.78    5.80
   1   0   6  216.88    5.80
   1   0   6  215.28    6.00
  -2   0  -6   56.69    2.10
  -2   0  -6   54.09    2.10
   2   0   6   50.89    2.50
   2   0   6   49.30    2.40
   2   0   6   52.09    2.50
   2   0   6   52.69    2.50
  -3   0  -6  755.32   15.20
  -3   0  -6  777.62   15.30
   3   0   6  771.62   15.90
   3   0   6  754.22   15.70
   3   0   6  777.52   15.90
   3   0   6  767.72   15.80
  -4   0  -6 1130.99   22.50
  -4   0  -6 1159.38   22.70
   4   0   6 1164.38   23.20
   4   0   6 1169.68   23.20
   4   0   6 1156.08   23.20
  -5   0  -6  869.31   18.70
  -5   0  -6  855.21   18.50
   5   0   6  872.91   18.90
   5   0   6  855.41   18.90
   5   0   6  840.82   21.60
   5   0   6  881.51   19.10
  -6   0  -6  103.39    5.10
  -6   0  -6  100.79    5.00
   6   0   6   97.79    4.90
   6   0   6  108.89    5.30
   6   0   6  100.19    6.30
   6   0   6  100.99    5.10
  -7   0  -6    0.10    1.00
   7   0   6   -0.90    1.30
   7   0   6    1.20    1.10
   7   0   6    0.50    1.00
  -8   0  -6   39.70    4.60
   8   0   6   43.30    5.60
   8   0   6   37.00    4.50
  -9   0  -6   17.00    3.50
   9   0   6   14.60    3.30
   9  -1  -6   51.39    6.30
  -9   1   6   46.50    6.00
   8  -1  -6  104.29    7.00
  -8   1   6   99.59    7.10
   7  -1  -6    7.90    2.20
  -7   1   6    9.10    2.50
   6  -1  -6  211.98    8.70
  -6   1   6  215.08    8.90
  -6   1   6  188.88    9.10
   5  -1  -6  375.66   11.30
   5  -1  -6  364.76   11.40
  -5   1   6  384.16   12.40
  -5   1   6  378.56   11.80
   4  -1  -6 1410.06   28.60
   4  -1  -6 1365.26   29.40
   4  -1  -6 1480.55   31.60
   4  -1  -6 1394.06   28.60
  -4   1   6 1363.46   29.00
  -4   1   6 1382.26   29.50
  -4   1   6 1393.36   29.60
  -4   1   6 1358.46   29.30
   3  -1  -6   15.10    1.90
   3  -1  -6   16.90    2.00
   3  -1  -6   12.80    1.80
   3  -1  -6   12.10    1.80
  -3   1   6   12.00    1.80
  -3   1   6   13.50    2.30
  -3   1   6    9.70    1.80
  -3   1   6   13.80    2.10
   2  -1  -6   62.29    3.00
   2  -1  -6   60.69    3.00
   2  -1  -6   56.39    3.10
   2  -1  -6   69.29    3.20
  -2   1   6   55.19    3.20
  -2   1   6   62.69    4.00
  -2   1   6   60.89    3.20
  -2   1   6   63.09    3.40
  -2   1   6   62.69    3.30
   1  -1  -6  584.34   12.20
   1  -1  -6  579.14   12.00
   1  -1  -6  594.04   11.90
   1  -1  -6  576.04   12.50
  -1   1   6  573.34   12.70
  -1   1   6  571.44   12.50
  -1   1   6  587.64   15.00
  -1   1   6  570.94   12.80
   0  -1  -6 2661.53   47.20
   0  -1  -6 2759.72   46.60
   0  -1  -6 2658.33   46.80
   0   1   6 2674.03   47.60
   0   1   6 2662.73   47.30
   0   1   6 2702.53   47.40
   0   1   6 2739.23   47.40
   0   1   6 2654.73   50.99
   1   1   6 1478.65   26.40
   1   1   6 1426.16   26.30
   1   1   6 1471.25   30.40
   1   1   6 1444.26   26.30
   1   1   6 1494.75   26.20
   2   1   6  305.77    6.90
   2   1   6  306.47    9.70
   2   1   6  302.97    6.80
  -3  -1  -6  309.97    6.70
  -3  -1  -6  301.97    6.60
   3   1   6  327.47   10.70
   3   1   6  312.87    7.10
   3   1   6  302.37    7.30
   3   1   6  299.37    7.30
   3   1   6  312.17    7.00
  -4  -1  -6  541.75   11.70
  -4  -1  -6  553.34   11.90
   4   1   6  567.34   15.70
   4   1   6  526.35   11.70
   4   1   6  548.45   12.00
   4   1   6  538.85   12.10
  -5  -1  -6   15.70    2.00
  -5  -1  -6   13.90    1.90
   5   1   6   16.40    2.00
   5   1   6   16.50    2.20
   5   1   6   13.20    1.90
   5   1   6   13.00    2.80
  -6  -1  -6   54.59    3.60
  -6  -1  -6   60.39    3.80
   6   1   6   56.19    5.00
   6   1   6   56.59    3.50
   6   1   6   61.59    3.70
   6   1   6   53.39    3.60
  -7  -1  -6   15.70    2.60
   7   1   6   18.30    2.90
   7   1   6   16.90    3.60
  -8  -1  -6   16.10    3.00
   8   1   6   22.70    3.50
   8   1   6   21.40    4.30
  -9   2   6   37.60    5.70
   8  -2  -6   87.69    6.60
  -8   2   6   98.79    6.80
   7  -2  -6   -0.40    1.10
  -7   2   6    0.50    1.20
   6  -2  -6   43.20    4.00
  -6   2   6   56.89    4.20
  -6   2   6   53.49    4.40
  -6   2   6   54.19    4.50
   5  -2  -6  291.37    9.70
   5  -2  -6  278.37    9.60
  -5   2   6  314.07   10.80
  -5   2   6  298.77   10.20
  -5   2   6  303.47   10.20
   4  -2  -6  491.65   12.80
   4  -2  -6  481.45   13.30
   4  -2  -6  500.15   12.90
   4  -2  -6  497.95   12.70
  -4   2   6  495.45   14.10
  -4   2   6  496.55   13.60
  -4   2   6  490.95   13.20
  -4   2   6  500.45   13.60
   3  -2  -6   52.89    3.20
   3  -2  -6   58.79    3.30
   3  -2  -6   58.29    3.40
   3  -2  -6   52.09    3.00
  -3   2   6   58.09    3.40
  -3   2   6   54.69    3.50
  -3   2   6   49.70    3.80
  -3   2   6   49.90    3.30
   2  -2  -6    7.90    1.20
   2  -2  -6    6.40    1.10
   2  -2  -6    4.90    1.00
   2  -2  -6    6.10    1.20
   2  -2  -6    6.10    1.20
  -2   2   6    6.40    1.20
  -2   2   6    5.70    1.80
  -2   2   6    5.10    1.20
  -2   2   6    3.90    1.10
   1  -2  -6 1318.07   24.40
   1  -2  -6 1339.17   24.40
  -1   2   6 1306.17   25.00
  -1   2   6 1327.77   24.90
  -1   2   6 1338.77   24.90
  -1   2   6 1317.17   28.60
  -1   2   6 1344.77   25.10
  -1   2   6 1320.27   25.10
   0   2   6 1690.63   34.60
   0   2   6 1706.93   29.80
   0   2   6 1677.33   30.00
   0   2   6 1675.23   29.90
   0   2   6 1649.73   29.80
   1   2   6  266.67    9.20
   2   2   6   -0.50    1.00
   2   2   6    0.20    1.00
   3   2   6   89.69    5.10
   3   2   6   98.19    5.60
   3   2   6   94.79    3.00
   3   2   6   94.99    3.00
  -4  -2  -6  112.79    3.70
  -4  -2  -6  107.99    3.70
   4   2   6  106.69    6.30
   4   2   6  102.79    3.80
  -5  -2  -6  159.18    5.60
  -5  -2  -6  169.68    5.70
   5   2   6  162.78    5.20
   5   2   6  168.28    5.70
   5   2   6  177.18    8.70
   5   2   6  162.38    5.30
  -6  -2  -6   27.10    3.00
  -6  -2  -6   26.40    2.90
   6   2   6   28.70    3.00
   6   2   6   28.20    2.40
   6   2   6   25.50    2.70
   6   2   6   26.80    4.40
  -7  -2  -6   27.80    3.40
   7   2   6   27.70    3.30
   7   2   6   27.60    4.60
   7   2   6   27.80    4.00
  -8  -2  -6    4.30    1.90
   8   2   6    2.70    1.70
  -9   3   6   41.70    5.90
  -8   3   6   25.10    4.20
  -7   3   6    4.10    1.70
  -7   3   6    4.60    2.00
  -6   3   6   12.10    2.80
  -6   3   6    8.30    2.20
  -6   3   6    7.00    2.20
   5  -3  -6  445.66   12.70
  -5   3   6  425.26   13.40
  -5   3   6  441.36   13.10
  -5   3   6  450.45   13.50
   4  -3  -6  355.66   11.60
   4  -3  -6  328.37    9.90
   4  -3  -6  350.96   10.10
  -4   3   6  324.87   10.40
  -4   3   6  330.27   10.50
  -4   3   6  350.36   10.50
  -4   3   6  337.37   11.40
   3  -3  -6  239.78    7.60
   3  -3  -6  233.88    7.30
   3  -3  -6  241.88    7.40
  -3   3   6  239.58    7.80
  -3   3   6  246.18    7.80
  -3   3   6  237.88    9.20
  -3   3   6  241.18    7.60
   2  -3  -6    1.00    0.60
   2  -3  -6    1.30    0.70
  -2   3   6    0.00    0.60
  -2   3   6    1.00    0.70
  -2   3   6    0.90    0.80
  -2   3   6    0.20    1.00
   1  -3  -6  120.49    3.50
   1  -3  -6  113.69    3.50
  -1   3   6  116.19    6.10
  -1   3   6  117.59    3.90
  -1   3   6  120.79    3.90
  -1   3   6  117.29    3.90
  -1   3   6  122.89    3.90
   0   3   6  283.67   10.10
   0   3   6  282.57    6.10
   0   3   6  283.27    6.10
   1   3   6    1.60    1.30
   2   3   6    2.30    1.40
   2   3   6    2.30    1.50
   3   3   6  236.98    8.80
   3   3   6  207.98    9.00
  -4  -3  -6   88.09    3.20
  -4  -3  -6   83.09    3.20
   4   3   6   88.79    5.20
   4   3   6   79.09    3.20
   4   3   6   77.49    5.80
  -5  -3  -6  151.58    5.40
  -5  -3  -6  152.08    5.50
   5   3   6  152.58    5.40
   5   3   6  170.88    8.90
  -6  -3  -6   30.00    2.80
  -6  -3  -6   34.30    3.00
   6   3   6   31.30    2.30
   6   3   6   49.60    6.10
   6   3   6   34.60    2.90
  -7  -3  -6   19.10    2.90
   7   3   6   20.20    3.00
  -9   4   6   47.40    6.20
  -8   4   6    8.10    2.80
  -7   4   6    2.00    1.70
  -7   4   6    3.00    1.70
   6  -4  -6    3.30    1.60
  -6   4   6    7.40    2.30
  -6   4   6    6.30    2.10
  -6   4   6    6.80    2.20
   5  -4  -6  368.16   11.50
  -5   4   6  377.06   12.20
  -5   4   6  356.26   12.70
  -5   4   6  412.46   12.20
   4  -4  -6  411.86   11.40
   4  -4  -6  409.26   11.40
  -4   4   6  387.66   11.70
  -4   4   6  390.86   11.40
  -4   4   6  394.06   13.20
  -4   4   6  407.66   11.90
   3  -4  -6    4.90    1.30
   3  -4  -6    6.50    1.40
  -3   4   6   12.10    2.00
  -3   4   6    8.70    1.60
  -3   4   6    3.60    1.70
  -3   4   6    5.90    1.50
   2  -4  -6   13.30    1.60
   2  -4  -6   15.50    1.70
  -2   4   6   16.30    1.90
  -2   4   6   14.30    1.80
  -2   4   6   10.40    2.40
  -2   4   6   13.50    1.80
   1  -4  -6   53.09    2.30
   1  -4  -6   52.09    2.20
  -1   4   6   56.29    2.60
  -1   4   6   57.49    2.50
  -1   4   6   52.49    2.50
  -1   4   6   50.69    4.40
   0   4   6  373.16   12.50
   0   4   6  372.66    7.80
   0   4   6  372.96    7.70
   1   4   6  887.91   21.60
   1   4   6  899.61   22.20
   2   4   6  123.19    6.60
   2   4   6  129.29    6.80
   3   4   6  202.58    9.30
   3   4   6  212.78    8.70
  -4  -4  -6  159.28    4.90
  -4  -4  -6  156.18    4.90
   4   4   6  161.88    8.60
   4   4   6  165.78    7.60
   4   4   6  161.58    4.70
  -5  -4  -6   55.89    3.30
  -5  -4  -6   56.79    3.20
   5   4   6   60.99    3.20
   5   4   6   63.29    6.80
  -6  -4  -6   58.29    3.80
   6   4   6   61.19    3.70
  -9   5   6   23.90    4.70
  -8   5   6   68.39    6.10
  -7   5   6    4.80    2.20
  -7   5   6    3.60    2.10
   6  -5  -6   33.80    4.20
  -6   5   6   40.10    5.20
  -6   5   6   33.80    4.40
  -6   5   6   35.70    4.40
   5  -5  -6   90.39    5.20
  -5   5   6  102.49    5.80
  -5   5   6   90.79    5.40
  -5   5   6   93.79    6.50
   4  -5  -6  280.57    9.10
  -4   5   6  277.17    9.40
  -4   5   6  263.87   11.00
  -4   5   6  280.87    9.30
  -4   5   6  275.97    9.50
   3  -5  -6   45.70    3.10
   3  -5  -6   54.59    3.40
  -3   5   6   52.99    3.50
  -3   5   6   53.99    3.50
  -3   5   6   44.10    3.20
  -3   5   6   52.69    4.70
   2  -5  -6   67.09    3.40
   2  -5  -6   68.39    3.30
  -2   5   6   66.29    3.50
  -2   5   6   58.59    3.40
  -2   5   6   72.29    5.40
  -2   5   6   65.69    3.40
   1  -5  -6  773.72   15.60
   1  -5  -6  783.42   15.80
  -1   5   6  771.02   21.00
  -1   5   6  797.32   16.10
  -1   5   6  782.32   15.60
  -1   5   6  803.12   15.50
   0   5   6  741.73   20.40
   0   5   6  746.63   14.40
   1   5   6  334.17   11.40
   1   5   6  335.17   12.30
   2   5   6  264.47   10.60
   2   5   6  279.37   10.80
   3   5   6   54.59    5.00
   3   5   6   47.60    4.30
  -4  -5  -6   95.79    3.80
  -4  -5  -6   84.99    3.70
   4   5   6   89.69    3.40
   4   5   6   97.79    6.90
  -5  -5  -6   29.70    2.50
  -5  -5  -6   33.70    2.70
   5   5   6   22.90    4.40
   5   5   6   36.30    2.50
  -6  -5  -6   37.00    3.30
   6   5   6   42.10    3.30
  -9   6   6   23.30    4.60
  -8   6   6   37.80    5.30
  -8   6   6   39.90    5.50
  -7   6   6   -2.10    1.20
  -7   6   6    3.40    2.00
   6  -6  -6    8.70    2.30
  -6   6   6   12.20    2.80
  -6   6   6    7.90    2.40
  -6   6   6    6.00    2.30
   5  -6  -6  129.29    6.60
  -5   6   6  141.39    6.90
  -5   6   6  125.59    7.80
  -5   6   6  126.19    6.70
   4  -6  -6  309.47   10.00
  -4   6   6  305.87   12.50
  -4   6   6  308.57   12.00
  -4   6   6  304.77   10.20
  -4   6   6  322.57   10.40
   3  -6  -6  288.47    9.00
   3  -6  -6  287.17    8.90
  -3   6   6  281.57   11.80
  -3   6   6  293.57    9.20
  -3   6   6  288.87    9.20
  -3   6   6  285.27    9.00
   2  -6  -6  175.78    6.00
   2  -6  -6  168.38    6.00
  -2   6   6  151.58    8.50
  -2   6   6  164.98    5.90
  -2   6   6  173.28    5.80
  -2   6   6  180.48    6.20
   1  -6  -6  105.99    4.10
   1  -6  -6  103.99    4.00
  -1   6   6  111.59    7.10
  -1   6   6  100.29    3.60
  -1   6   6  111.69    4.20
  -1   6   6  110.89    3.60
   0  -6  -6  326.57    7.60
   0  -6  -6  318.77    7.60
   0   6   6  324.27   12.60
   0   6   6  323.17   11.20
   0   6   6  329.87    7.70
   1   6   6   32.40    4.60
   1   6   6   25.50    3.80
   2   6   6   38.70    5.00
   2   6   6   42.10    5.20
  -3  -6  -6   42.50    2.40
  -3  -6  -6   38.10    2.30
   3   6   6   36.80    4.90
   3   6   6   32.00    4.70
  -4  -6  -6   22.00    2.00
  -4  -6  -6   25.80    2.20
  -4  -6  -6   22.80    2.40
   4   6   6   33.40    5.30
  -5  -6  -6   38.80    3.60
  -5  -6  -6   47.90    4.00
  -5  -6  -6   44.90    3.30
  -8   7   6   12.40    3.20
  -8   7   6   11.40    3.30
  -7   7   6    7.40    2.90
  -7   7   6    7.90    2.70
   6  -7  -6    8.70    2.50
  -6   7   6    9.80    3.10
  -6   7   6    9.30    2.60
  -6   7   6    5.50    2.30
   5  -7  -6  118.09    6.50
  -5   7   6  122.09    8.20
  -5   7   6  121.19    6.70
  -5   7   6  117.89    6.50
   4  -7  -6  141.19    6.70
  -4   7   6  139.79    6.60
  -4   7   6  158.08    7.10
  -4   7   6  151.28    9.00
   3  -7  -6    5.60    1.60
  -3   7   6    5.70    1.60
  -3   7   6    6.60    2.70
  -3   7   6    9.40    1.80
  -3   7   6    9.60    2.10
   2  -7  -6   14.90    2.20
   2  -7  -6   15.90    2.20
  -2   7   6   18.70    2.50
  -2   7   6   16.50    2.00
  -2   7   6   15.20    3.70
  -2   7   6   16.30    2.10
   1  -7  -6    7.70    1.40
   1  -7  -6    4.00    1.20
  -1   7   6    4.50    2.30
  -1   7   6    4.90    1.30
   0  -7  -6    7.20    1.40
   0  -7  -6    8.30    1.40
   0   7   6    6.40    2.60
   0   7   6    7.30    1.30
   0   7   6    6.50    2.30
  -1  -7  -6   26.50    2.00
  -1  -7  -6   26.40    2.00
   1   7   6   23.80    3.80
   1   7   6   27.70    4.70
  -2  -7  -6   17.50    2.00
  -2  -7  -6   19.80    1.80
   2   7   6   17.30    3.60
   2   7   6   23.00    4.10
  -3  -7  -6   68.29    3.60
  -3  -7  -6   68.19    3.50
   3   7   6   66.29    5.90
   3   7   6   62.39    6.90
  -4  -7  -6   21.00    2.60
  -4  -7  -6   21.10    2.60
  -7   8   6    3.60    2.10
  -7   8   6    2.00    2.40
  -6   8   6    2.60    1.90
  -6   8   6    2.60    2.20
   5  -8  -6    6.40    2.10
  -5   8   6    3.60    2.50
  -5   8   6    3.90    1.80
   4  -8  -6   14.20    2.60
  -4   8   6   15.60    4.20
  -4   8   6   14.90    2.70
   3  -8  -6    1.80    1.30
  -3   8   6    3.50    1.50
  -3   8   6    1.70    2.10
  -3   8   6    2.30    1.90
   2  -8  -6    1.80    1.90
   2  -8  -6   -0.40    1.00
  -2   8   6    1.80    1.10
  -2   8   6   -0.20    1.10
  -2   8   6    4.00    2.40
   1  -8  -6   33.60    2.90
   1  -8  -6   35.80    3.00
  -1   8   6   37.00    2.90
  -1   8   6   39.80    6.00
   0  -8  -6   20.90    2.50
   0  -8  -6   24.60    2.70
   0   8   6   23.50    4.80
   0   8   6   19.30    3.50
   0   8   6   22.60    2.40
  -1  -8  -6   51.39    3.20
  -1  -8  -6   49.40    3.30
   1   8   6   48.50    5.50
   1   8   6   52.49    6.70
  -2  -8  -6   34.20    2.70
  -2  -8  -6   33.00    2.80
   2   8   6   39.00    5.50
   2   8   6   38.00    5.60
  -6   9   6    4.10    2.80
  -6   9   6    0.80    1.80
   5  -9  -6    9.20    2.50
  -5   9   6    9.40    2.70
  -5   9   6    9.90    3.30
   4  -9  -6    5.00    1.90
  -4   9   6    5.80    2.80
  -4   9   6    6.30    2.20
   3  -9  -6   22.00    3.30
  -3   9   6   21.90    3.20
  -3   9   6   28.80    5.20
   2  -9  -6   24.10    3.30
  -2   9   6   24.40    4.90
  -2   9   6   32.30    3.60
   1  -9  -6   56.39    4.00
  -1   9   6   57.89    3.70
  -1   9   6   54.89    7.10
   0  -9  -6   42.80    3.40
   0   9   6   48.30    3.90
   0   9   6   46.40    6.80
  -1  -9  -6    2.50    1.30
   1   9   6    0.30    2.30
   0  11  -7   22.20    4.50
  -1  11  -7   12.20    3.40
  -2  11  -7   28.90    5.00
  -3  11  -7    0.00    2.00
  -4  11  -7    8.20    2.80
  -5  11  -7    6.50    2.80
   2  10  -7   17.30    4.20
   1  10  -7    3.30    2.30
   0  10  -7    6.20    2.50
  -1  10  -7   21.20    4.10
  -2  10  -7   41.60    5.60
  -3  10  -7   19.50    4.20
   3 -10   7   19.90    4.00
  -4  10  -7   18.60    3.90
   4 -10   7   17.10    3.80
  -5  10  -7   15.10    3.70
   5 -10   7    6.80    2.60
  -6  10  -7    9.00    3.10
   6 -10   7    7.70    2.80
   7 -10   7    6.50    3.40
   3   9  -7   23.90    4.50
   2   9  -7    7.00    3.10
   1   9  -7   13.00    3.40
   0   9  -7   10.30    3.10
   0  -9   7   10.30    2.90
  -1   9  -7  228.48   10.70
   1  -9   7  229.58   10.40
  -2   9  -7   79.19    6.40
   2  -9   7   83.59    6.20
  -3   9  -7   55.49    6.20
   3  -9   7   47.60    5.60
  -4   9  -7    0.90    1.40
   4  -9   7    1.80    1.80
  -5   9  -7   24.40    4.10
   5  -9   7   16.20    3.40
   6  -9   7    6.90    2.50
   7  -9   7   19.90    4.30
   8  -9   7    1.70    2.30
   4   8  -7   20.30    4.10
   3   8  -7  204.78   10.50
   2   8  -7   49.00    5.90
   1   8  -7  127.19    7.80
  -1  -8   7  115.19    7.10
   0   8  -7   50.89    5.60
   0  -8   7   45.30    5.10
  -1   8  -7  166.48    8.50
   1  -8   7  176.08    8.50
  -2   8  -7   22.00    3.60
   2  -8   7   20.60    3.60
  -3   8  -7   55.49    5.00
   3  -8   7   58.99    5.10
  -4   8  -7   10.10    2.70
   4  -8   7   13.00    3.10
  -5   8  -7   44.70    5.40
   5  -8   7   40.70    5.10
   6  -8   7   22.40    4.10
   7  -8   7   42.60    6.00
   8  -8   7   23.10    4.60
   5   7  -7   28.60    4.90
   4   7  -7  109.79    7.50
   3   7  -7  267.77   11.40
  -3  -7   7  240.68   10.60
  -3  -7   7  252.97   10.80
   2   7  -7  214.28    9.90
  -2  -7   7  212.28    9.40
  -2  -7   7  202.88    9.30
   1   7  -7    0.50    1.20
  -1  -7   7    0.90    1.20
   0   7  -7   26.90    4.00
   0  -7   7   27.30    3.70
  -1   7  -7   70.69    5.20
   1  -7   7   70.69    5.20
  -2   7  -7  366.96   12.70
   2  -7   7  377.46   12.90
  -3   7  -7   75.39    5.50
   3  -7   7   90.89    6.00
  -4   7  -7  195.58    8.90
   4  -7   7  200.18    9.20
  -5   7  -7   29.80    4.30
   5  -7   7   30.90    4.40
   6  -7   7   63.79    5.50
   7  -7   7   20.80    4.30
   8  -7   7   35.60    5.50
   9  -7   7    0.60    2.20
   6   6  -7   35.80    5.50
   5   6  -7    2.70    2.00
   4   6  -7  170.38    9.00
  -4  -6   7  167.58    8.50
   3   6  -7   65.89    5.30
  -3  -6   7   68.69    5.20
   2   6  -7  155.48    7.70
  -2  -6   7  128.99    7.00
  -2  -6   7  154.38    7.60
   1   6  -7   -1.60    0.90
  -1  -6   7   -0.40    1.00
  -1  -6   7    0.70    1.20
   0   6  -7  358.36   12.00
   0  -6   7  357.36   12.80
   0  -6   7  354.06   11.90
  -1   6  -7  144.79    7.10
   1  -6   7  139.49    6.90
   1  -6   7  148.19    7.50
  -2   6  -7  511.55   14.90
   2  -6   7  513.45   14.90
   2  -6   7  514.65   15.70
  -3   6  -7  101.29    5.90
   3  -6   7  106.59    6.20
   3  -6   7  100.69    6.40
  -4   6  -7  189.68    8.20
   4  -6   7  179.08    8.70
   4  -6   7  184.98    8.40
  -5   6  -7    4.00    2.30
   5  -6   7    8.60    2.20
   5  -6   7    4.90    1.90
   6  -6   7    4.50    2.00
   7  -6   7    7.50    2.80
   8  -6   7   23.90    4.40
   9  -6   7   10.30    3.20
   7   5  -7   55.39    7.00
   6   5  -7   37.70    5.50
   5   5  -7    0.60    1.60
  -5  -5   7   -0.40    1.40
   4   5  -7   37.20    4.60
  -4  -5   7   34.10    4.50
   3   5  -7  286.77   11.00
  -3  -5   7  296.37   11.30
   2   5  -7  287.47   10.70
  -2  -5   7  308.57   10.80
   1   5  -7  167.18    7.50
   1   5  -7  159.98    8.20
  -1  -5   7  171.08    7.40
  -1  -5   7  165.88    7.80
  -1  -5   7  154.78    7.10
   0   5  -7  118.59    6.30
   0   5  -7  116.99    6.40
   0   5  -7  118.19    6.00
   0   5  -7  114.69    5.70
   0  -5   7  123.29    6.50
   0  -5   7  113.89    5.90
   0  -5   7  134.59    6.40
  -1   5  -7  301.57   10.60
  -1   5  -7  305.67   10.50
  -1   5  -7  310.77   10.20
  -1   5  -7  313.67   10.00
   1  -5   7  265.37   10.20
   1  -5   7  310.87   10.80
   1  -5   7  294.67   10.00
  -2   5  -7   52.89    4.20
  -2   5  -7   55.09    3.90
  -2   5  -7   56.29    4.60
  -2   5  -7   57.39    4.00
   2  -5   7   58.99    4.40
   2  -5   7   56.39    4.40
   2  -5   7   54.29    4.10
  -3   5  -7  170.28    7.10
  -3   5  -7  157.88    6.90
   3  -5   7  174.78    7.90
   3  -5   7  160.28    7.60
   3  -5   7  162.08    7.30
  -4   5  -7   18.40    2.90
  -4   5  -7   15.90    2.60
   4  -5   7   14.20    2.70
   4  -5   7   12.60    2.60
  -5   5  -7   30.20    3.80
   5  -5   7   44.20    4.80
   5  -5   7   38.60    4.80
  -6   5  -7    0.60    1.10
   6  -5   7    2.10    1.50
   6  -5   7    1.00    1.30
   7  -5   7   42.70    5.20
   7  -5   7   40.60    5.20
   8  -5   7   41.80    5.40
   9  -5   7   14.80    3.40
   7   4  -7   69.99    6.40
   6   4  -7    1.00    1.50
  -6  -4   7    3.60    2.00
   5   4  -7   43.00    5.20
  -5  -4   7   42.00    4.90
   4   4  -7   90.19    6.00
  -4  -4   7   87.89    5.80
   3   4  -7  678.13   18.30
  -3  -4   7  705.53   18.40
   2   4  -7   76.59    4.90
   2   4  -7   81.99    5.30
   2   4  -7   87.29    5.50
  -2  -4   7   77.99    5.30
  -2  -4   7   74.69    4.90
   1   4  -7  474.35   12.90
   1   4  -7  446.96   13.40
   1   4  -7  457.95   13.00
   1   4  -7  470.55   13.70
   1   4  -7  462.25   13.70
  -1  -4   7  445.86   13.60
  -1  -4   7  474.45   13.30
   0   4  -7    6.20    1.50
   0   4  -7    8.40    1.90
   0   4  -7    9.80    2.20
   0   4  -7    9.60    1.90
   0  -4   7    9.30    2.00
   0  -4   7    5.20    1.40
   0  -4   7    5.60    1.50
   0  -4   7    5.20    1.40
  -1   4  -7  272.07    9.20
  -1   4  -7  253.67    8.30
  -1   4  -7  254.67    9.20
  -1   4  -7  274.27    8.90
  -1   4  -7  275.37    8.80
   1  -4   7  261.27    8.90
   1  -4   7  263.17    9.40
   1  -4   7  269.77    9.40
  -2   4  -7    0.90    0.80
  -2   4  -7    1.20    1.00
  -2   4  -7    3.00    1.30
  -2   4  -7    0.80    0.70
   2  -4   7    3.60    1.50
   2  -4   7    2.30    1.20
   2  -4   7    6.80    1.80
  -3   4  -7  334.87   10.40
  -3   4  -7  337.67   10.20
  -3   4  -7  353.36   11.10
   3  -4   7  349.17   11.30
   3  -4   7  332.37   10.60
   3  -4   7  345.87   11.10
  -4   4  -7  283.67    9.60
  -4   4  -7  275.57   11.00
   4  -4   7  276.47    9.70
   4  -4   7  267.07   10.00
   4  -4   7  273.87    9.90
  -5   4  -7  256.27    9.10
   5  -4   7  241.58    9.50
   5  -4   7  227.28    9.10
  -6   4  -7    9.90    2.30
   6  -4   7    7.00    2.20
   6  -4   7    9.00    2.40
  -7   4  -7   32.90    4.30
   7  -4   7   17.80    3.40
   7  -4   7   23.30    3.70
   8  -4   7   45.30    5.60
   8  -4   7   41.40    5.10
   9  -4   7   20.80    3.90
   8   3  -7   29.50    5.10
   7   3  -7  135.39    8.50
  -7  -3   7  148.79    8.50
   6   3  -7   45.20    5.30
  -6  -3   7   50.79    5.80
   5   3  -7   61.29    5.00
  -5  -3   7   51.39    4.50
   4   3  -7  117.29    6.40
  -4  -3   7  109.19    6.20
   3   3  -7  551.34   15.00
   3   3  -7  509.25   15.30
  -3  -3   7  531.05   14.90
  -3  -3   7  530.75   15.50
   2   3  -7  185.08    7.60
   2   3  -7  188.98    7.10
   2   3  -7  162.38    7.30
   2   3  -7  165.88    6.90
  -2  -3   7  186.38    7.70
  -2  -3   7  159.88    7.20
  -2  -3   7  174.98    7.20
   1   3  -7  179.58    7.20
   1   3  -7  185.58    7.20
   1   3  -7  176.08    6.80
   1   3  -7  184.08    6.60
   1   3  -7  173.28    7.20
   1   3  -7  175.68    6.80
  -1  -3   7  191.18    7.60
  -1  -3   7  178.08    7.30
  -1  -3   7  185.58    7.10
   0   3  -7  250.87    8.10
   0   3  -7  233.28    7.90
   0   3  -7  271.07    8.70
   0   3  -7  251.67    8.70
   0   3  -7  247.18    7.80
   0  -3   7  245.78    8.30
   0  -3   7  263.87    8.90
   0  -3   7  251.07    8.60
  -1   3  -7  236.08    7.80
  -1   3  -7  244.88    7.60
  -1   3  -7  247.08    8.40
  -1   3  -7  237.18    7.70
   1  -3   7  248.98    8.10
   1  -3   7  243.08    8.40
   1  -3   7  232.38    8.40
  -2   3  -7  564.94   14.00
  -2   3  -7  560.74   13.70
  -2   3  -7  563.74   14.50
  -2   3  -7  569.64   13.80
   2  -3   7  565.54   14.80
   2  -3   7  571.14   14.60
   2  -3   7  595.84   14.50
  -3   3  -7  776.42   17.80
  -3   3  -7  775.22   18.40
  -3   3  -7  773.52   17.50
  -3   3  -7  759.32   17.20
   3  -3   7  768.42   18.60
   3  -3   7  769.32   18.10
   3  -3   7  784.42   18.60
  -4   3  -7  862.11   22.10
  -4   3  -7  815.02   19.10
  -4   3  -7  835.82   19.10
   4  -3   7  810.32   19.80
   4  -3   7  839.32   19.90
   4  -3   7  820.52   19.60
  -5   3  -7  119.49    5.80
   5  -3   7  115.39    6.10
   5  -3   7  120.69    6.10
   5  -3   7  122.49    6.10
  -6   3  -7   13.20    2.50
   6  -3   7   10.80    2.30
   6  -3   7   15.20    2.80
  -7   3  -7   12.40    2.50
   7  -3   7    9.30    2.50
   7  -3   7    6.10    1.90
  -8   3  -7   75.99    5.80
   8  -3   7   84.99    6.10
   8  -3   7   72.59    5.70
   9  -3   7   68.49    6.00
   8   2  -7   91.09    7.40
  -8  -2   7   78.69    7.20
   7   2  -7   82.99    6.40
  -7  -2   7   94.69    6.70
   6   2  -7  101.39    6.50
  -6  -2   7  109.09    6.80
   5   2  -7   29.70    3.80
  -5  -2   7   33.20    4.20
   4   2  -7  338.07   11.40
  -4  -2   7  381.76   12.60
  -4  -2   7  373.26   12.00
   3   2  -7   91.59    4.80
   3   2  -7   84.59    5.10
   3   2  -7   76.19    4.80
   3   2  -7   78.69    4.60
   3   2  -7   85.39    4.80
  -3  -2   7   81.69    5.10
  -3  -2   7   85.09    5.20
  -3  -2   7   80.19    4.80
   2   2  -7  587.84   14.70
   2   2  -7  579.84   15.40
   2   2  -7  611.24   15.40
   2   2  -7  573.64   14.70
   2   2  -7  590.34   14.30
  -2  -2   7  583.04   14.90
  -2  -2   7  588.54   15.40
  -2  -2   7  588.24   15.50
   1   2  -7  298.57   10.20
   1   2  -7  286.67    8.60
   1   2  -7  284.67    8.40
   1   2  -7  281.57    9.10
   1   2  -7  288.87    8.60
  -1  -2   7  271.47    8.70
  -1  -2   7  279.17    9.10
  -1  -2   7  284.17    9.10
   0   2  -7 2572.54   47.60
   0   2  -7 2575.34   48.30
   0   2  -7 2522.15   46.90
   0   2  -7 2553.84   47.30
   0  -2   7 2584.74   48.40
   0  -2   7 2550.84   48.20
  -1   2  -7  675.23   15.70
  -1   2  -7  664.13   14.80
  -1   2  -7  658.73   15.10
  -1   2  -7  676.43   14.80
   1  -2   7  657.53   15.30
   1  -2   7  664.03   15.70
   1  -2   7  668.23   15.40
   1  -2   7  684.83   16.10
  -2   2  -7  460.05   11.00
  -2   2  -7  455.45   11.40
  -2   2  -7  467.45   11.30
  -2   2  -7  468.65   11.90
   2  -2   7  478.45   12.30
   2  -2   7  455.25   11.80
   2  -2   7  477.65   12.10
  -3   2  -7  143.59    5.60
  -3   2  -7  143.49    5.30
  -3   2  -7  152.88    5.60
   3  -2   7  139.39    5.80
   3  -2   7  140.19    5.60
   3  -2   7  142.39    5.80
  -4   2  -7  644.34   15.60
  -4   2  -7  666.23   15.60
   4  -2   7  697.43   16.50
   4  -2   7  670.73   16.20
   4  -2   7  676.73   16.40
  -5   2  -7  106.89    5.10
  -5   2  -7  105.09    5.00
   5  -2   7   87.79    5.00
   5  -2   7   98.59    5.20
   5  -2   7  106.69    5.30
  -6   2  -7   12.40    2.20
   6  -2   7   13.50    2.40
   6  -2   7   12.30    2.40
  -7   2  -7   29.50    3.60
   7  -2   7   34.10    4.10
   7  -2   7   26.80    3.60
  -8   2  -7   74.89    5.60
   8  -2   7   78.29    5.80
   9  -2   7   30.40    4.60
   9   1  -7    7.10    2.90
   8   1  -7   83.49    6.80
  -8  -1   7   73.89    6.40
   7   1  -7   98.89    6.70
  -7  -1   7   92.69    6.60
   6   1  -7  102.99    6.30
  -6  -1   7  107.79    6.60
   5   1  -7    4.90    1.80
  -5  -1   7    3.70    1.70
  -5  -1   7    4.80    1.80
   4   1  -7  418.06   12.20
   4   1  -7  393.26   11.80
  -4  -1   7  404.26   12.40
  -4  -1   7  393.76   12.70
   3   1  -7  303.57    9.50
   3   1  -7  306.37    9.60
   3   1  -7  300.77   10.00
   3   1  -7  305.17    9.50
  -3  -1   7  317.77   10.00
  -3  -1   7  306.47   10.20
  -3  -1   7  297.87   10.10
   2   1  -7 1163.78   25.20
   2   1  -7 1179.08   24.50
   2   1  -7 1170.08   24.10
   2   1  -7 1197.98   24.50
  -2  -1   7 1181.98   24.80
  -2  -1   7 1179.28   25.40
  -2  -1   7 1165.08   25.10
   1   1  -7 1159.68   23.90
   1   1  -7 1131.99   23.00
   1   1  -7 1160.28   23.00
   1   1  -7 1097.09   23.10
  -1  -1   7 1164.98   24.00
  -1  -1   7 1123.09   23.40
  -1  -1   7 1137.19   24.00
   0   1  -7  896.21   18.50
   0   1  -7  887.81   18.50
   0   1  -7  921.61   19.00
   0   1  -7  927.01   19.50
   0  -1   7  917.91   19.60
   0  -1   7  922.41   19.50
   0  -1   7  906.31   19.10
  -1   1  -7   33.40    2.30
  -1   1  -7   30.80    1.90
  -1   1  -7   33.50    2.20
  -1   1  -7   28.70    1.90
   1  -1   7   29.40    2.30
   1  -1   7   30.50    2.30
   1  -1   7   24.60    2.10
   1  -1   7   31.40    2.30
  -2   1  -7    3.40    1.00
  -2   1  -7    1.90    0.80
   2  -1   7    1.80    0.80
   2  -1   7   -0.10    0.40
   2  -1   7    0.50    0.50
   2  -1   7    1.80    0.80
  -3   1  -7  107.59    4.20
  -3   1  -7  108.49    4.20
   3  -1   7  105.69    4.50
   3  -1   7  101.69    4.40
   3  -1   7  110.89    4.60
  -4   1  -7  536.05   12.60
  -4   1  -7  514.35   12.40
   4  -1   7  517.75   12.90
   4  -1   7  513.75   12.90
   4  -1   7  518.55   12.90
  -5   1  -7  324.77    9.60
  -5   1  -7  336.77    9.70
   5  -1   7  338.27   10.00
   5  -1   7  318.17    9.90
   5  -1   7  337.67   10.00
  -6   1  -7    4.90    1.50
   6  -1   7    5.50    1.70
   6  -1   7    3.70    1.40
   6  -1   7   10.10    2.10
  -7   1  -7    0.70    1.20
   7  -1   7    0.30    1.00
   7  -1   7    0.10    1.20
  -8   1  -7   39.50    4.60
   8  -1   7   42.30    4.80
   9   0  -7    8.40    4.40
  -9   0   7   11.70    3.40
   8   0  -7   30.90    4.90
  -8   0   7   40.70    5.50
   7   0  -7   52.09    5.70
  -7   0   7   70.89    5.60
   6   0  -7   26.70    3.80
  -6   0   7   22.10    3.50
   5   0  -7  239.58    9.00
  -5   0   7  230.68    9.20
  -5   0   7  232.78    9.60
  -5   0   7  222.38    9.40
   4   0  -7  433.26   12.30
   4   0  -7  441.56   12.40
  -4   0   7  431.66   13.10
  -4   0   7  434.16   13.10
  -4   0   7  435.16   13.20
  -4   0   7  437.76   12.70
   3   0  -7  668.43   16.10
   3   0  -7  680.73   15.80
   3   0  -7  664.13   16.00
   3   0  -7  670.33   15.80
   3   0  -7  658.13   16.50
  -3   0   7  703.23   17.00
  -3   0   7  649.74   16.60
  -3   0   7  651.53   16.20
   2   0  -7   22.90    2.40
   2   0  -7   23.10    2.50
   2   0  -7   23.30    2.20
   2   0  -7   24.60    2.10
  -2   0   7   22.70    2.60
  -2   0   7   20.80    2.40
  -2   0   7   24.80    2.80
   1   0  -7  145.89    5.40
   1   0  -7  146.09    4.90
   1   0  -7  149.49    5.10
   1   0  -7  146.49    4.80
  -1   0   7  150.28    5.50
  -1   0   7  141.99    5.20
  -1   0   7  151.78    5.50
   0   0  -7  171.78    5.30
   0   0  -7  179.68    5.20
   0   0  -7  171.58    5.50
   0   0   7  174.48    5.60
   0   0   7  175.08    5.50
   0   0   7  167.08    5.60
  -1   0  -7  202.28    5.30
  -1   0  -7  200.18    5.50
   1   0   7  202.98    5.80
   1   0   7  199.08    5.80
   1   0   7  206.48    6.10
   1   0   7  199.38    5.80
  -2   0  -7   13.00    1.40
  -2   0  -7   12.20    1.10
   2   0   7   12.90    1.60
   2   0   7   14.80    1.70
   2   0   7   13.50    1.50
   2   0   7   10.80    1.50
  -3   0  -7  419.06    9.60
  -3   0  -7  423.56    9.60
   3   0   7  428.86   10.00
   3   0   7  422.86   10.00
   3   0   7  423.16   10.20
  -4   0  -7  456.95   11.10
  -4   0  -7  457.95   11.00
   4   0   7  482.25   11.40
   4   0   7  469.55   11.50
   4   0   7  485.45   11.40
  -5   0  -7  152.98    5.80
  -5   0  -7  162.28    6.00
   5   0   7  154.08    5.90
   5   0   7  156.48    6.10
   5   0   7  153.58    5.70
  -6   0  -7    0.60    1.00
  -6   0  -7    0.50    0.90
   6   0   7    0.50    0.80
   6   0   7    1.30    1.10
   6   0   7   -0.10    0.90
  -7   0  -7   -1.50    0.90
   7   0   7   -1.70    1.10
  -8   0  -7   15.10    3.00
   8   0   7   13.30    2.80
  -9   1   7    1.10    2.30
  -8   1   7   34.80    5.20
   7  -1  -7  161.28    8.80
  -7   1   7  156.68    8.40
   6  -1  -7   49.60    4.20
  -6   1   7   43.70    4.90
   5  -1  -7  288.37    9.90
   5  -1  -7  264.47    9.60
  -5   1   7  289.37   10.70
  -5   1   7  290.57   10.30
   4  -1  -7    7.70    1.80
   4  -1  -7    2.50    1.30
  -4   1   7    1.40    1.20
  -4   1   7    2.30    1.50
  -4   1   7    3.10    1.40
   3  -1  -7   12.10    2.00
   3  -1  -7   14.50    2.00
   3  -1  -7    9.30    1.80
   3  -1  -7   13.50    2.00
  -3   1   7   11.00    2.10
  -3   1   7   13.00    2.20
  -3   1   7   11.20    2.10
  -3   1   7   13.10    2.60
  -3   1   7    9.00    1.80
   2  -1  -7    9.50    1.50
   2  -1  -7    8.20    1.50
   2  -1  -7    8.40    1.40
   2  -1  -7    9.40    1.40
  -2   1   7    6.20    1.40
  -2   1   7    5.70    1.40
  -2   1   7    7.50    1.90
  -2   1   7    7.90    1.60
   1  -1  -7  582.64   12.40
   1  -1  -7  583.34   13.00
   1  -1  -7  569.34   12.60
  -1   1   7  566.74   12.90
  -1   1   7  589.94   13.20
  -1   1   7  540.05   15.30
  -1   1   7  584.34   12.90
   0  -1  -7  952.90   18.20
   0  -1  -7  950.60   18.00
   0   1   7  951.30   18.90
   0   1   7  972.70   18.70
   0   1   7  947.21   18.60
   0   1   7  936.21   18.50
   0   1   7  936.81   22.30
  -1  -1  -7  797.72   14.80
  -1  -1  -7  789.12   14.60
   1   1   7  793.22   15.50
   1   1   7  793.62   19.60
   1   1   7  785.22   15.40
   1   1   7  788.22   15.60
   1   1   7  793.72   15.20
   2   1   7   21.30    1.50
   2   1   7   23.70    1.50
  -3  -1  -7   54.39    2.20
  -3  -1  -7   53.89    2.20
   3   1   7   55.19    2.60
   3   1   7   54.99    2.20
  -4  -1  -7  359.06    8.70
  -4  -1  -7  357.86    8.80
   4   1   7  378.26    9.20
   4   1   7  358.76    8.40
   4   1   7  372.96    8.60
  -5  -1  -7  144.79    5.40
  -5  -1  -7  143.99    5.40
   5   1   7  148.19    5.50
   5   1   7  153.08    8.00
   5   1   7  143.19    5.10
   5   1   7  144.79    5.00
  -6  -1  -7    2.60    1.20
  -6  -1  -7    3.40    1.10
   6   1   7    2.70    1.20
   6   1   7    1.70    1.10
   6   1   7    2.10    1.00
   6   1   7    0.10    1.70
  -7  -1  -7    3.50    1.40
   7   1   7    3.60    1.60
   7   1   7    2.70    2.20
  -8  -1  -7   28.90    4.00
   8   1   7   26.00    3.50
  -9   2   7   10.80    3.30
  -8   2   7   49.20    5.90
  -7   2   7   37.90    4.90
  -6   2   7    0.80    1.20
  -6   2   7    0.00    1.00
   5  -2  -7   18.70    3.00
  -5   2   7   15.90    3.00
  -5   2   7   18.60    2.90
  -5   2   7   14.90    2.70
   4  -2  -7  492.25   13.30
  -4   2   7  507.95   14.10
  -4   2   7  512.85   14.90
  -4   2   7  490.95   13.90
  -4   2   7  494.85   13.60
   3  -2  -7  208.28    7.30
   3  -2  -7  206.98    7.00
   3  -2  -7  222.08    7.20
  -3   2   7  199.98    8.50
  -3   2   7  208.08    7.30
  -3   2   7  216.18    7.60
  -3   2   7  209.68    7.50
   2  -2  -7  279.37    7.90
   2  -2  -7  290.37    8.00
   2  -2  -7  299.97    8.00
  -2   2   7  289.97    8.40
  -2   2   7  288.47    8.20
  -2   2   7  289.17    8.30
  -2   2   7  289.57    8.40
  -2   2   7  287.87   10.40
   1  -2  -7  842.12   16.90
   1  -2  -7  863.01   16.90
  -1   2   7  853.51   17.30
  -1   2   7  823.72   21.00
  -1   2   7  849.32   17.30
  -1   2   7  857.01   17.50
  -1   2   7  868.91   17.80
   0  -2  -7 1671.73   29.80
   0  -2  -7 1707.93   29.70
   0   2   7 1717.43   35.70
   0   2   7 1698.23   30.20
   0   2   7 1677.93   30.50
   0   2   7 1669.43   30.30
   0   2   7 1657.93   30.40
   1   2   7  165.18    4.10
   1   2   7  171.38    7.50
   1   2   7  164.98    4.20
   2   2   7   11.40    2.50
   3   2   7   37.20    3.70
   3   2   7   46.40    1.90
  -4  -2  -7  357.96    8.40
  -4  -2  -7  363.66    8.50
   4   2   7  362.76   13.00
   4   2   7  372.96    8.50
  -5  -2  -7  302.27    8.30
  -5  -2  -7  299.47    8.40
   5   2   7  299.57   12.10
   5   2   7  298.27    8.10
  -6  -2  -7   60.49    3.80
  -6  -2  -7   48.60    3.40
   6   2   7   54.89    3.00
   6   2   7   67.99    5.80
   6   2   7   63.29    3.60
  -7  -2  -7   29.10    3.60
   7   2   7   22.70    3.00
  -9   3   7    7.20    3.00
  -8   3   7   19.10    3.90
  -7   3   7    5.10    2.10
  -7   3   7    2.90    1.80
  -6   3   7  178.58    8.50
  -6   3   7  174.18    8.30
  -6   3   7  178.88    8.30
   5  -3  -7  230.58    8.70
  -5   3   7  233.98    9.30
  -5   3   7  240.08    9.10
  -5   3   7  226.98    9.70
   4  -3  -7  795.12   18.40
  -4   3   7  805.92   20.80
  -4   3   7  780.22   19.00
  -4   3   7  740.73   18.70
  -4   3   7  756.32   18.50
   3  -3  -7  218.58    7.20
   3  -3  -7  215.48    7.20
  -3   3   7  223.08    7.60
  -3   3   7  226.08    7.60
  -3   3   7  232.28    7.80
  -3   3   7  217.18    9.30
   2  -3  -7  180.08    5.70
   2  -3  -7  177.98    5.70
  -2   3   7  172.08    5.80
  -2   3   7  173.28    5.90
  -2   3   7  177.58    8.10
  -2   3   7  182.48    6.00
   1  -3  -7  151.68    4.50
   1  -3  -7  148.89    4.50
  -1   3   7  156.98    4.70
  -1   3   7  151.98    4.70
  -1   3   7  158.58    4.90
  -1   3   7  151.08    7.50
   0   3   7  805.72   15.40
   0   3   7  802.02   20.80
   0   3   7  824.92   15.50
   1   3   7  248.68    9.80
   2   3   7   37.80    4.40
   3   3   7  196.48    9.00
   3   3   7  186.98    8.30
  -4  -3  -7  485.05   10.40
  -4  -3  -7  471.05   10.20
   4   3   7  478.15   10.00
   4   3   7  493.65   14.60
   4   3   7  474.85   15.70
  -5  -3  -7  245.58    7.40
  -5  -3  -7  248.88    7.30
   5   3   7  257.47    7.00
   5   3   7  254.67   11.30
  -6  -3  -7   44.20    3.20
  -6  -3  -7   41.70    3.20
   6   3   7   45.90    5.90
   6   3   7   48.60    3.20
  -7  -3  -7    0.30    1.20
   7   3   7    2.30    1.30
  -9   4   7    5.30    2.60
  -8   4   7   96.59    7.20
  -7   4   7   47.40    4.70
  -7   4   7   55.69    5.10
   6  -4  -7   23.70    3.40
  -6   4   7   23.80    3.70
  -6   4   7   23.70    3.60
  -6   4   7   23.30    4.00
   5  -4  -7  192.18    7.90
  -5   4   7  184.08    8.00
  -5   4   7  185.68    8.10
  -5   4   7  194.38    9.20
   4  -4  -7  300.37    9.50
  -4   4   7  300.87    9.90
  -4   4   7  281.07   11.30
  -4   4   7  299.67    9.80
  -4   4   7  285.27    9.80
   3  -4  -7   39.20    2.90
   3  -4  -7   42.20    3.00
  -3   4   7   43.60    3.20
  -3   4   7   37.70    3.00
  -3   4   7   32.30    4.40
  -3   4   7   40.50    3.00
   2  -4  -7    0.70    0.60
   2  -4  -7    0.80    0.60
  -2   4   7    1.00    0.80
  -2   4   7    1.30    0.70
  -2   4   7    1.50    1.50
  -2   4   7    1.10    0.70
   1  -4  -7  200.58    5.40
   1  -4  -7  191.78    5.30
  -1   4   7  201.78    9.10
  -1   4   7  199.88    5.30
  -1   4   7  193.58    5.60
  -1   4   7  195.68    5.40
   0   4   7  591.04   17.30
   0   4   7  569.94   11.30
   1   4   7  449.66   14.50
   2   4   7   69.09    5.20
   2   4   7   57.59    4.90
   3   4   7   46.00    4.40
   3   4   7   50.89    5.60
  -4  -4  -7  115.79    3.90
  -4  -4  -7  109.29    3.80
   4   4   7  117.39    6.80
   4   4   7  126.29    7.70
  -5  -4  -7   31.40    2.50
  -5  -4  -7   28.80    2.30
   5   4   7   36.40    5.30
  -6  -4  -7    2.60    1.20
  -9   5   7   25.20    4.90
  -8   5   7    4.80    2.50
  -7   5   7   14.60    3.60
  -7   5   7   19.10    3.60
   6  -5  -7    0.70    1.40
  -6   5   7   -0.60    1.40
  -6   5   7   -1.30    1.10
  -6   5   7   -1.40    1.20
   5  -5  -7   69.59    4.80
  -5   5   7   66.89    4.90
  -5   5   7   78.39    5.30
  -5   5   7   77.59    6.00
   4  -5  -7   84.29    4.80
  -4   5   7   88.69    5.20
  -4   5   7   81.19    4.90
  -4   5   7   82.99    5.00
  -4   5   7   82.89    6.20
   3  -5  -7   57.19    3.60
   3  -5  -7   48.90    3.40
  -3   5   7   53.29    3.60
  -3   5   7   51.19    5.00
  -3   5   7   60.49    3.80
  -3   5   7   56.69    3.60
   2  -5  -7   -0.40    0.60
   2  -5  -7   -0.50    0.60
  -2   5   7    0.60    0.70
  -2   5   7    0.20    0.80
  -2   5   7    0.10    0.70
  -2   5   7    1.10    1.50
   1  -5  -7  188.68    5.40
   1  -5  -7  198.58    5.60
  -1   5   7  187.68    5.60
  -1   5   7  196.88    9.50
   0   5   7  389.86   14.00
   1   5   7   91.19    6.50
   2   5   7    4.80    2.10
   2   5   7    2.20    1.60
   3   5   7    3.30    2.00
   3   5   7    6.50    2.40
  -4  -5  -7    8.10    1.20
  -4  -5  -7   10.60    1.50
   4   5   7   11.90    3.30
  -5  -5  -7   36.80    2.70
  -5  -5  -7   37.30    2.80
  -8   6   7   13.70    3.70
  -8   6   7   19.70    4.00
  -7   6   7    5.00    2.30
  -7   6   7    4.20    2.40
   6  -6  -7    0.50    1.40
  -6   6   7   -0.80    1.10
  -6   6   7   -1.20    1.20
  -6   6   7    0.40    1.70
   5  -6  -7   46.00    4.20
  -5   6   7   43.50    5.90
  -5   6   7   38.60    4.40
  -5   6   7   40.90    4.70
   4  -6  -7  137.79    6.40
  -4   6   7  139.19    8.60
  -4   6   7  142.19    6.60
  -4   6   7  134.39    6.40
   3  -6  -7   64.29    3.90
   3  -6  -7   67.59    4.00
  -3   6   7   69.09    4.10
  -3   6   7   65.99    4.00
  -3   6   7   68.79    6.10
  -3   6   7   65.99    3.90
   2  -6  -7    4.80    1.20
   2  -6  -7    7.90    1.50
  -2   6   7    6.10    1.20
  -2   6   7    6.70    1.30
  -2   6   7    5.60    1.30
  -2   6   7    6.00    2.70
   1  -6  -7   15.10    1.70
   1  -6  -7   14.80    1.80
  -1   6   7   17.30    1.90
  -1   6   7   10.30    3.10
   0  -6  -7   79.29    3.10
   0  -6  -7   85.19    3.10
   0   6   7   76.49    6.30
   1   6   7   24.30    4.40
   2   6   7    1.90    1.70
   2   6   7    0.50    1.50
   3   6   7   26.00    4.50
   3   6   7   17.80    3.70
  -4  -6  -7   71.79    3.50
  -4  -6  -7   69.29    3.40
  -4  -6  -7   70.99    3.40
  -7   7   7    4.30    2.40
  -7   7   7   -2.10    1.50
   6  -7  -7    7.00    2.30
  -6   7   7    6.70    2.40
  -6   7   7    7.30    3.00
   5  -7  -7   50.99    4.40
  -5   7   7   57.89    8.00
  -5   7   7   49.70    6.50
  -5   7   7   64.59    4.90
   4  -7  -7  135.19    6.60
  -4   7   7  141.49    7.50
  -4   7   7  148.29    9.40
  -4   7   7  137.69    6.70
   3  -7  -7   17.70    2.60
  -3   7   7   14.70    2.30
  -3   7   7   15.80    2.40
  -3   7   7   14.50    3.90
  -3   7   7   23.80    3.00
   2  -7  -7   -0.10    0.70
   2  -7  -7   -1.00    0.60
  -2   7   7    0.90    0.90
  -2   7   7    2.00    1.10
  -2   7   7    1.20    0.90
  -2   7   7    0.10    1.70
   1  -7  -7   20.20    2.40
   1  -7  -7   16.20    2.10
  -1   7   7   19.40    2.20
  -1   7   7   20.10    4.60
   0  -7  -7   97.29    4.00
   0  -7  -7   99.89    4.10
   0   7   7  111.19    7.90
  -1  -7  -7  140.99    4.70
  -1  -7  -7  142.79    4.70
   1   7   7  152.58    9.10
  -2  -7  -7   83.19    3.50
  -2  -7  -7   79.49    3.40
   2   7   7   91.79    7.10
   2   7   7   99.59    7.10
  -3  -7  -7   56.69    3.10
  -3  -7  -7   52.49    2.90
   3   7   7   63.39    8.40
  -7   8   7   11.50    3.20
  -7   8   7    6.30    3.30
  -6   8   7    8.60    2.50
  -6   8   7    6.80    3.00
   5  -8  -7   24.70    3.70
  -5   8   7   21.40    3.70
  -5   8   7   18.30    4.70
   4  -8  -7   57.49    4.60
  -4   8   7   55.79    4.50
   3  -8  -7   24.00    3.20
  -3   8   7   29.40    5.30
  -3   8   7   27.30    3.20
  -3   8   7   33.00    3.60
   2  -8  -7   12.20    2.20
  -2   8   7    9.80    2.10
  -2   8   7   15.30    4.10
   1  -8  -7   82.39    4.40
   1  -8  -7   77.89    4.30
  -1   8   7   81.09    3.90
  -1   8   7   92.49    7.80
   0  -8  -7  199.18    6.80
   0  -8  -7  200.28    6.80
   0   8   7  213.78   11.80
  -1  -8  -7   92.39    4.20
  -1  -8  -7   95.59    4.30
   1   8   7  101.19    8.00
   5  -9  -7   14.60    3.20
  -5   9   7   15.40    4.30
  -5   9   7   12.60    2.90
   4  -9  -7   36.10    4.40
  -4   9   7   39.30    6.40
  -4   9   7   28.90    3.90
   3  -9  -7   38.40    4.30
  -3   9   7   36.00    6.20
  -3   9   7   41.10    4.30
   2  -9  -7   26.60    3.40
  -2   9   7   24.30    3.00
  -2   9   7   40.70    6.80
   1  -9  -7   22.60    2.90
  -1   9   7   14.10    4.40
  -1  11  -8   28.80    5.10
  -2  11  -8    3.10    2.20
  -3  11  -8    7.60    3.10
  -4  11  -8    5.30    2.50
  -5  11  -8   20.70    4.90
   5 -11   8   17.60    4.60
   1  10  -8    5.30    2.50
   0  10  -8    6.80    2.90
  -1  10  -8   43.20    5.80
  -2  10  -8   85.89    6.80
   2 -10   8   74.99    6.60
  -3  10  -8    7.60    3.00
   3 -10   8    5.20    2.70
  -4  10  -8    9.80    2.90
   4 -10   8   15.20    3.80
  -5  10  -8   21.20    6.70
   5 -10   8   29.50    5.10
   6 -10   8   31.80    5.30
   3   9  -8   19.40    4.20
   2   9  -8   31.10    5.20
   1   9  -8    2.00    2.00
   0   9  -8  122.09    8.10
   0  -9   8  114.79    7.50
  -1   9  -8  101.09    7.40
   1  -9   8  100.29    7.10
  -2   9  -8  156.88    8.90
   2  -9   8  145.99    8.60
  -3   9  -8    3.80    2.40
   3  -9   8    6.50    2.70
  -4   9  -8   11.90    3.00
   4  -9   8   12.30    3.40
   5  -9   8    3.30    1.90
   6  -9   8   44.40    5.90
   7  -9   8    6.40    2.90
   4   8  -8   27.10    4.70
   3   8  -8  100.39    7.60
   2   8  -8  127.19    8.30
  -2  -8   8  128.09    8.00
   1   8  -8   27.20    4.50
  -1  -8   8   22.80    3.90
   0   8  -8   30.30    4.40
   0  -8   8   27.30    4.20
  -1   8  -8  152.28    8.30
   1  -8   8  136.89    7.80
  -2   8  -8   73.39    5.70
   2  -8   8   66.49    5.60
  -3   8  -8    1.40    1.70
   3  -8   8    2.80    2.10
  -4   8  -8    0.00    1.40
   4  -8   8   -0.30    1.30
   5  -8   8   50.49    6.10
   6  -8   8   79.19    6.80
   7  -8   8   37.50    5.60
   8  -8   8    1.50    1.80
   5   7  -8   19.70    4.20
   4   7  -8   58.29    6.60
   3   7  -8  245.78   11.20
  -3  -7   8  259.77   11.10
  -3  -7   8  230.28   10.70
   2   7  -8   29.20    4.60
  -2  -7   8   19.80    3.70
  -2  -7   8   18.90    3.60
   1   7  -8    6.20    2.30
  -1  -7   8   10.30    2.60
   0   7  -8    7.60    2.20
   0  -7   8    7.60    2.30
  -1   7  -8  141.99    7.50
   1  -7   8  129.49    7.30
  -2   7  -8   97.49    6.30
   2  -7   8   97.89    6.30
  -3   7  -8  168.38    8.30
   3  -7   8  178.58    8.70
  -4   7  -8    2.00    1.60
   4  -7   8    1.00    1.50
   5  -7   8  123.49    7.50
   6  -7   8   11.80    3.10
   7  -7   8   22.30    4.50
   8  -7   8    1.00    1.90
   6   6  -8   37.70    5.80
   5   6  -8   25.40    4.60
   4   6  -8   10.80    3.10
  -4  -6   8    7.10    2.40
   3   6  -8  158.98    8.60
  -3  -6   8  165.78    8.50
   2   6  -8   33.10    4.50
  -2  -6   8   36.90    4.70
  -2  -6   8   42.00    4.90
   1   6  -8   -1.10    1.20
  -1  -6   8    0.10    1.40
  -1  -6   8   -2.60    0.90
   0   6  -8   28.80    3.80
   0  -6   8   32.00    4.00
  -1   6  -8  827.22   21.20
   1  -6   8  827.92   22.10
   1  -6   8  850.71   21.50
  -2   6  -8  473.75   14.50
   2  -6   8  494.55   15.00
   2  -6   8  503.15   15.80
  -3   6  -8  127.99    6.80
   3  -6   8  142.09    7.40
   3  -6   8  134.29    7.50
   4  -6   8    4.30    1.80
   4  -6   8    2.00    1.70
   5  -6   8    4.60    1.80
   5  -6   8    5.10    1.90
   6  -6   8  145.69    8.10
   7  -6   8   34.00    5.00
   8  -6   8   12.30    3.30
   7   5  -8   45.30    6.70
   6   5  -8   13.30    3.40
   5   5  -8    0.70    1.80
  -5  -5   8   -2.30    1.30
   4   5  -8   72.39    5.70
  -4  -5   8   79.79    5.90
   3   5  -8  228.98    9.70
  -3  -5   8  174.98    9.10
   2   5  -8  583.84   17.00
  -2  -5   8  612.44   17.20
   1   5  -8  140.19    7.00
  -1  -5   8  136.99    7.00
  -1  -5   8  128.59    6.90
  -1  -5   8  137.59    7.40
   0   5  -8  240.38    9.20
   0  -5   8  244.98    9.40
   0  -5   8  234.98    9.20
   0  -5   8  242.18    9.80
  -1   5  -8  216.88    8.40
  -1   5  -8  220.88    8.60
   1  -5   8  215.48    8.60
   1  -5   8  207.18    8.90
  -2   5  -8  506.65   14.20
  -2   5  -8  494.75   14.00
   2  -5   8  483.15   15.00
   2  -5   8  497.95   14.50
  -3   5  -8    0.90    1.20
  -3   5  -8   -0.40    1.00
   3  -5   8    3.10    1.60
   3  -5   8    1.40    1.30
  -4   5  -8  174.78    7.70
   4  -5   8  196.28    8.40
   4  -5   8  162.58    8.10
  -5   5  -8   24.30    3.50
   5  -5   8   23.30    3.60
   5  -5   8   22.60    3.60
  -6   5  -8  152.48    8.40
   6  -5   8  142.69    7.80
   6  -5   8  146.29    8.10
   7  -5   8   62.69    6.60
   7  -5   8   64.29    5.70
   8  -5   8   26.20    4.50
   9  -5   8    4.90    2.40
   7   4  -8   39.30    5.90
   6   4  -8   61.49    6.60
  -6  -4   8   63.69    6.80
   5   4  -8    0.50    1.60
  -5  -4   8    3.10    1.80
   4   4  -8  267.57   10.90
  -4  -4   8  286.57   11.10
   3   4  -8  802.22   20.70
  -3  -4   8  769.22   20.40
   2   4  -8  718.33   18.80
  -2  -4   8  726.93   19.80
  -2  -4   8  713.63   18.90
   1   4  -8   25.80    3.40
   1   4  -8   20.10    3.00
  -1  -4   8   25.40    3.50
  -1  -4   8   23.80    3.20
   0   4  -8   21.90    2.90
   0   4  -8   24.20    3.20
   0  -4   8   23.70    3.20
   0  -4   8   18.60    2.80
   0  -4   8   26.00    3.30
   0  -4   8   21.20    3.00
  -1   4  -8   45.20    3.60
  -1   4  -8   45.40    3.50
   1  -4   8   49.00    3.90
   1  -4   8   46.40    3.90
   1  -4   8   50.19    3.80
  -2   4  -8 1308.27   27.50
  -2   4  -8 1286.67   27.10
   2  -4   8 1249.28   28.20
   2  -4   8 1246.98   28.40
   2  -4   8 1278.67   27.80
  -3   4  -8  263.07    9.30
   3  -4   8  281.27   10.20
   3  -4   8  258.17    9.50
   3  -4   8  277.27   10.00
  -4   4  -8   31.10    3.60
   4  -4   8   35.50    4.20
   4  -4   8   27.60    3.60
  -5   4  -8  112.39    6.10
   5  -4   8  111.09    6.40
   5  -4   8  111.19    6.20
  -6   4  -8   68.89    5.10
   6  -4   8   72.69    5.40
   6  -4   8   83.09    5.70
  -7   4  -8   68.69    5.50
   7  -4   8   71.49    5.70
   7  -4   8   56.59    5.10
   8  -4   8   18.80    3.90
   9  -4   8    1.70    2.00
   8   3  -8   35.10    5.60
   7   3  -8  134.49    8.60
  -7  -3   8  131.29    8.40
   6   3  -8   71.59    6.00
  -6  -3   8   74.49    6.10
   5   3  -8   42.30    4.90
  -5  -3   8   42.30    5.00
   4   3  -8   49.20    5.30
  -4  -3   8   51.89    4.50
   3   3  -8  306.67   10.80
  -3  -3   8  302.77   10.80
  -3  -3   8  323.87   11.60
   2   3  -8  174.18    7.40
   2   3  -8  186.38    7.50
  -2  -3   8  191.48    7.80
  -2  -3   8  179.48    8.00
   1   3  -8    8.20    2.00
   1   3  -8    9.00    2.00
   1   3  -8    7.00    1.80
  -1  -3   8    8.70    1.90
  -1  -3   8    6.50    1.70
  -1  -3   8    5.30    1.60
   0   3  -8   60.19    4.20
   0   3  -8   68.49    4.10
   0   3  -8   70.79    4.00
   0   3  -8   68.39    4.10
   0  -3   8   76.29    4.70
   0  -3   8   66.69    4.20
   0  -3   8   66.09    4.40
  -1   3  -8 1160.58   25.40
  -1   3  -8 1187.28   24.90
  -1   3  -8 1171.58   24.40
  -1   3  -8 1165.98   24.50
   1  -3   8 1135.99   25.00
   1  -3   8 1169.88   25.80
   1  -3   8 1124.69   25.30
  -2   3  -8  172.18    6.70
  -2   3  -8  168.28    6.90
  -2   3  -8  166.98    6.40
   2  -3   8  171.58    6.90
   2  -3   8  175.48    7.30
   2  -3   8  180.78    7.20
  -3   3  -8  546.75   14.00
  -3   3  -8  541.85   14.10
   3  -3   8  559.94   14.90
   3  -3   8  543.25   14.90
   3  -3   8  570.14   14.70
  -4   3  -8    7.50    1.80
   4  -3   8    7.50    1.90
   4  -3   8    7.60    1.90
   4  -3   8    8.20    2.00
  -5   3  -8   31.90    3.60
   5  -3   8   26.80    3.40
   5  -3   8   23.00    3.20
  -6   3  -8   16.60    2.90
   6  -3   8   11.80    2.50
   6  -3   8   16.60    3.00
  -7   3  -8   19.80    3.30
   7  -3   8   24.30    3.90
   7  -3   8   22.60    3.60
  -8   3  -8   25.70    4.00
   8  -3   8   20.20    3.70
   8   2  -8   21.90    4.50
  -8  -2   8   19.40    4.30
   7   2  -8  186.58    9.80
  -7  -2   8  209.78   10.40
   6   2  -8   15.00    3.20
  -6  -2   8   15.40    3.40
   5   2  -8    5.50    1.90
  -5  -2   8    3.90    2.00
   4   2  -8    2.30    1.40
  -4  -2   8    0.60    1.10
  -4  -2   8    0.80    1.40
   3   2  -8  786.82   19.30
   3   2  -8  791.22   19.40
   3   2  -8  779.02   19.20
  -3  -2   8  815.22   20.50
  -3  -2   8  780.82   19.60
   2   2  -8  424.56   12.30
   2   2  -8  422.26   12.20
   2   2  -8  460.75   18.70
  -2  -2   8  456.75   13.30
  -2  -2   8  442.86   13.10
  -2  -2   8  443.76   12.70
   1   2  -8  621.04   15.20
   1   2  -8  629.34   15.50
   1   2  -8  636.04   16.10
   1   2  -8  631.84   15.10
  -1  -2   8  613.34   15.50
  -1  -2   8  601.94   15.90
  -1  -2   8  659.03   16.40
   0   2  -8   82.09    4.00
   0   2  -8   86.39    4.40
   0   2  -8   93.89    4.30
   0   2  -8   75.79    4.30
   0  -2   8   85.89    4.60
   0  -2   8   84.59    4.60
   0  -2   8   84.99    4.50
  -1   2  -8  665.53   18.70
  -1   2  -8  652.43   15.50
  -1   2  -8  648.04   15.10
  -1   2  -8  668.83   16.00
   1  -2   8  653.23   15.60
   1  -2   8  655.23   15.90
   1  -2   8  656.43   15.70
   1  -2   8  682.03   16.40
  -2   2  -8  333.27    9.70
  -2   2  -8  334.77    9.20
  -2   2  -8  316.87    9.30
   2  -2   8  320.37    9.60
   2  -2   8  340.77   10.10
   2  -2   8  335.57    9.90
  -3   2  -8   87.39    4.40
  -3   2  -8   90.29    4.30
   3  -2   8   89.19    4.60
   3  -2   8   83.79    4.50
   3  -2   8   78.29    4.50
  -4   2  -8   26.10    2.90
  -4   2  -8   30.00    3.20
   4  -2   8   26.60    3.10
   4  -2   8   31.80    3.60
   4  -2   8   29.60    2.80
  -5   2  -8   10.20    2.10
   5  -2   8   10.20    2.10
   5  -2   8    7.50    1.80
   5  -2   8    9.80    2.00
  -6   2  -8   40.20    3.60
   6  -2   8   31.00    3.70
   6  -2   8   32.60    3.80
  -7   2  -8   44.90    4.90
   7  -2   8   44.80    5.50
   7  -2   8   49.50    4.40
  -8   2  -8   36.60    4.60
   8  -2   8   42.10    5.00
  -8  -1   8   20.60    4.20
   7   1  -8   90.39    6.70
  -7  -1   8   85.29    6.70
   6   1  -8   51.69    4.70
  -6  -1   8   64.19    5.30
   5   1  -8    4.40    1.60
  -5  -1   8    7.40    2.30
   4   1  -8  108.69    5.80
   4   1  -8  106.69    5.70
  -4  -1   8  113.39    6.20
  -4  -1   8  113.39    6.50
   3   1  -8 1052.99   23.50
   3   1  -8 1037.70   23.30
   3   1  -8 1051.09   23.40
  -3  -1   8 1025.40   24.10
  -3  -1   8 1038.70   23.70
  -3  -1   8 1036.10   24.20
   2   1  -8  309.17    9.60
   2   1  -8  307.17    9.20
   2   1  -8  313.97    9.40
   2   1  -8  317.67   10.10
  -2  -1   8  320.57   10.20
  -2  -1   8  308.47    9.70
  -2  -1   8  307.07    9.90
   1   1  -8   58.69    3.70
   1   1  -8   56.79    3.30
   1   1  -8   57.19    3.50
   1   1  -8   53.79    3.20
  -1  -1   8   53.09    3.50
  -1  -1   8   59.19    3.80
  -1  -1   8   60.29    3.80
   0   1  -8  301.37    8.30
   0   1  -8  293.57    8.80
   0   1  -8  299.27    8.60
   0  -1   8  299.27    8.80
   0  -1   8  310.67    9.20
   0  -1   8  296.47    8.90
  -1   1  -8   11.90    1.70
  -1   1  -8   12.00    1.70
   1  -1   8   11.40    1.80
   1  -1   8   14.20    1.90
   1  -1   8   12.40    1.80
   1  -1   8   11.70    1.90
  -2   1  -8  467.45   11.40
  -2   1  -8  459.55   11.10
   2  -1   8  481.25   11.70
   2  -1   8  459.75   11.60
   2  -1   8  469.15   11.90
  -3   1  -8  138.09    5.20
  -3   1  -8  139.39    5.10
   3  -1   8  130.09    5.20
   3  -1   8  150.28    5.60
   3  -1   8  129.59    5.30
  -4   1  -8  283.07    8.50
  -4   1  -8  287.57    8.50
   4  -1   8  285.97    8.70
   4  -1   8  293.37    8.90
   4  -1   8  280.97    8.70
  -5   1  -8  154.38    6.20
  -5   1  -8  160.78    6.30
   5  -1   8  148.79    6.20
   5  -1   8  158.38    6.30
   5  -1   8  154.88    6.40
  -6   1  -8   60.29    4.10
   6  -1   8   53.29    3.90
   6  -1   8   59.19    4.20
   6  -1   8   50.39    3.70
  -7   1  -8   50.99    4.30
   7  -1   8   49.70    4.30
  -8   1  -8   44.80    5.10
   8  -1   8   39.40    4.80
  -8   0   8   49.50    6.30
  -7   0   8  167.48    9.20
  -6   0   8  165.88    8.50
   5   0  -8    6.10    2.90
  -5   0   8    9.80    2.40
  -5   0   8    4.40    1.80
  -5   0   8    5.00    2.00
   4   0  -8  112.69    6.70
   4   0  -8  123.89    6.00
  -4   0   8  115.49    6.40
  -4   0   8  118.39    6.20
   3   0  -8  271.07    9.00
   3   0  -8  269.97    9.00
  -3   0   8  262.97    9.00
  -3   0   8  265.07    9.30
  -3   0   8  268.27    9.50
   2   0  -8 1568.04   30.80
   2   0  -8 1525.25   31.00
   2   0  -8 1584.94   31.60
  -2   0   8 1549.05   31.80
  -2   0   8 1540.95   31.60
  -2   0   8 1552.84   31.30
   1   0  -8    4.20    1.20
   1   0  -8    1.30    0.70
   1   0  -8    1.30    0.80
  -1   0   8    0.80    0.80
  -1   0   8    0.80    0.80
  -1   0   8    1.80    0.80
   0   0  -8  255.67    7.40
   0   0  -8  261.27    7.10
   0   0   8  256.77    7.50
   0   0   8  258.97    7.70
   0   0   8  254.47    7.50
  -1   0  -8  325.37    8.10
  -1   0  -8  312.07    7.80
   1   0   8  312.27    8.20
   1   0   8  311.17    8.40
   1   0   8  317.57    8.40
  -2   0  -8  704.93   14.60
  -2   0  -8  701.73   14.80
   2   0   8  719.53   15.40
   2   0   8  726.23   15.00
   2   0   8  699.53   15.10
  -3   0  -8  668.03   14.20
  -3   0  -8  666.53   14.30
   3   0   8  667.63   14.70
   3   0   8  666.03   14.40
   3   0   8  662.03   14.30
  -4   0  -8  363.66    9.60
  -4   0  -8  363.66    9.50
   4   0   8  367.16    9.40
   4   0   8  374.56    9.50
   4   0   8  374.96    9.90
  -5   0  -8  128.49    5.40
  -5   0  -8  126.39    5.30
   5   0   8  125.29    5.00
   5   0   8  126.39    5.40
   5   0   8  132.69    5.20
  -6   0  -8   25.60    3.00
   6   0   8   26.90    3.20
   6   0   8   27.90    3.10
   6   0   8   31.20    3.60
  -7   0  -8   17.70    3.00
   7   0   8   20.30    3.20
  -8   0  -8   36.40    4.50
   8   0   8   39.50    4.50
  -9   1   8    4.10    2.40
  -8   1   8   45.40    6.00
  -7   1   8  173.28    9.10
  -6   1   8  103.89    6.60
   5  -1  -8   -0.40    1.00
  -5   1   8   -0.70    0.90
  -5   1   8   -1.50    0.80
  -5   1   8   -1.20    0.90
   4  -1  -8  345.07   10.80
  -4   1   8  341.37   11.40
  -4   1   8  333.27   11.00
  -4   1   8  335.77   11.20
   3  -1  -8  243.58    8.10
   3  -1  -8  237.38    8.10
  -3   1   8  248.68    8.60
  -3   1   8  249.28    8.50
  -3   1   8  237.38    8.60
   2  -1  -8  288.37    8.40
   2  -1  -8  310.67   10.80
   2  -1  -8  294.27    8.60
  -2   1   8  290.27    8.80
  -2   1   8  287.07    8.80
  -2   1   8  282.77   10.60
  -2   1   8  287.17    9.00
   1  -1  -8  545.45   12.30
   1  -1  -8  536.05   12.50
  -1   1   8  545.75   12.80
  -1   1   8  517.65   12.60
  -1   1   8  552.44   13.00
  -1   1   8  538.35   15.80
   0  -1  -8  384.66    8.80
   0  -1  -8  379.86    9.10
   0   1   8  387.46   12.60
   0   1   8  385.36    9.30
   0   1   8  375.56    9.40
   0   1   8  376.06    9.10
  -1  -1  -8  887.71   17.10
  -1  -1  -8  888.81   16.90
   1   1   8  877.11   17.30
   1   1   8  877.11   17.10
   1   1   8  894.91   17.70
  -2  -1  -8  261.57    6.10
  -2  -1  -8  264.77    6.20
   2   1   8  257.27    6.70
  -3  -1  -8  157.28    4.60
  -3  -1  -8  160.68    4.60
   3   1   8  159.68    4.90
  -4  -1  -8  146.79    4.90
  -4  -1  -8  135.39    4.70
   4   1   8  135.19    4.80
  -5  -1  -8   45.00    3.00
  -5  -1  -8   39.20    2.80
   5   1   8   44.70    2.90
   5   1   8   43.80    2.40
  -6  -1  -8   10.90    2.10
  -6  -1  -8    9.80    2.00
   6   1   8   11.10    1.70
   6   1   8   12.00    1.90
  -7  -1  -8   14.00    2.60
   7   1   8   12.20    2.40
  -9   2   8    2.70    2.30
  -8   2   8   25.10    4.60
  -7   2   8  142.79    8.30
  -6   2   8  104.69    6.50
  -6   2   8  117.79    7.10
   5  -2  -8   16.50    2.70
  -5   2   8   23.30    3.90
  -5   2   8   10.30    2.40
  -5   2   8   14.20    2.80
   4  -2  -8   -0.20    0.90
  -4   2   8    2.00    1.40
  -4   2   8    1.20    1.30
  -4   2   8    1.50    1.60
   3  -2  -8  813.72   18.50
   3  -2  -8  806.62   18.40
  -3   2   8  816.62   19.10
  -3   2   8  794.92   19.00
  -3   2   8  813.02   19.00
  -3   2   8  800.32   18.80
  -3   2   8  829.02   21.50
   2  -2  -8  336.37    9.10
   2  -2  -8  314.97    8.80
   2  -2  -8  331.37    9.10
  -2   2   8  313.57    9.20
  -2   2   8  318.57   11.60
  -2   2   8  317.07    9.10
  -2   2   8  321.17    9.20
   1  -2  -8  600.44   12.90
   1  -2  -8  577.24   13.00
  -1   2   8  586.94   13.30
  -1   2   8  591.24   13.20
  -1   2   8  600.84   13.30
  -1   2   8  601.04   17.20
   0  -2  -8  122.39    3.70
   0  -2  -8  123.19    3.90
   0   2   8  118.09    4.00
   0   2   8  122.79    6.80
   0   2   8  124.19    3.80
   0   2   8  120.49    3.90
   1   2   8   41.30    2.00
   1   2   8   34.30    4.40
   2   2   8    3.00    1.90
  -4  -2  -8  106.99    3.80
  -4  -2  -8  105.79    3.80
   4   2   8  108.49    3.60
  -5  -2  -8   91.19    4.10
  -5  -2  -8   95.99    4.20
   5   2   8   95.69    3.90
  -6  -2  -8   20.00    2.60
  -6  -2  -8   20.00    2.70
   6   2   8   23.30    2.60
  -7  -2  -8    4.90    1.70
   7   2   8    7.30    1.90
  -8   3   8   22.20    4.20
  -7   3   8   96.19    6.70
  -6   3   8    2.00    1.50
  -6   3   8   -0.20    1.40
  -6   3   8    2.10    1.70
   5  -3  -8   96.49    5.60
  -5   3   8   99.69    6.00
  -5   3   8  106.19    6.70
  -5   3   8   95.19    5.80
   4  -3  -8  115.89    5.60
  -4   3   8  102.49    5.50
  -4   3   8  111.99    6.90
  -4   3   8   97.89    5.60
   3  -3  -8  276.07    8.50
   3  -3  -8  258.87    8.40
  -3   3   8  269.87    8.70
  -3   3   8  278.37    9.00
  -3   3   8  256.57   11.00
  -3   3   8  267.17    8.80
   2  -3  -8   90.29    4.00
   2  -3  -8   90.89    4.00
  -2   3   8   82.69    4.00
  -2   3   8   87.59    4.10
  -2   3   8   88.79    4.10
  -2   3   8   83.39    6.00
   1  -3  -8    1.70    0.70
   1  -3  -8    1.20    0.70
  -1   3   8    0.80    1.40
  -1   3   8    2.40    0.90
  -1   3   8    1.20    0.60
  -1   3   8    0.90    0.60
   0  -3  -8   35.10    1.70
   0   3   8   29.70    1.80
   0   3   8   36.90    4.80
   1   3   8   36.80    4.80
   2   3   8   32.20    4.50
   3   3   8  121.09    7.00
  -4  -3  -8  190.38    5.20
  -4  -3  -8  186.98    5.20
  -5  -3  -8   82.39    3.80
  -5  -3  -8   81.59    3.80
  -6  -3  -8   -0.10    0.90
  -6  -3  -8    0.50    1.00
  -8   4   8    1.50    2.10
  -7   4   8   99.59    6.80
  -7   4   8   87.59    6.60
  -6   4   8  118.59    7.10
  -6   4   8  120.19    7.00
  -6   4   8  121.89    7.60
   5  -4  -8    2.70    1.60
  -5   4   8    4.80    1.80
  -5   4   8    5.40    2.20
  -5   4   8    5.20    1.90
   4  -4  -8   52.39    3.90
  -4   4   8   52.39    4.00
  -4   4   8   62.29    5.40
  -4   4   8   52.29    4.00
   3  -4  -8   -0.30    0.70
   3  -4  -8   -0.20    0.70
  -3   4   8   -0.10    0.80
  -3   4   8   -0.50    0.80
  -3   4   8   -1.30    1.20
  -3   4   8    0.20    0.90
   2  -4  -8   47.90    2.90
   2  -4  -8   44.30    2.80
  -2   4   8   52.29    3.10
  -2   4   8   44.20    2.80
  -2   4   8   45.30    2.80
  -2   4   8   45.60    2.90
   1  -4  -8   78.89    3.30
   1  -4  -8   83.79    3.40
  -1   4   8   92.69    6.40
  -1   4   8   84.59    3.50
   0   4   8  314.77    6.90
   0   4   8  309.57   12.30
   1   4   8  305.17   12.10
   2   4   8  121.09    7.30
   3   4   8   50.29    4.80
   4   4   8   51.29    5.20
  -5  -4  -8   39.90    2.70
  -5  -4  -8   41.70    2.70
  -8   5   8   51.39    6.50
  -7   5   8   14.20    3.20
  -7   5   8   22.80    4.40
   6  -5  -8   29.50    4.20
  -6   5   8   31.30    4.20
  -6   5   8   28.60    4.90
  -6   5   8   25.20    3.90
   5  -5  -8   -1.30    1.00
  -5   5   8   -0.10    1.20
  -5   5   8   -2.80    0.90
  -5   5   8    0.30    1.40
   4  -5  -8   77.59    4.80
  -4   5   8   70.99    4.60
  -4   5   8   74.19    4.80
  -4   5   8   74.99    6.20
   3  -5  -8  191.58    7.20
   3  -5  -8  195.68    7.10
  -3   5   8  190.18    7.10
  -3   5   8  201.38   10.10
  -3   5   8  208.58    7.40
  -3   5   8  194.48    7.10
   2  -5  -8  180.38    6.30
   2  -5  -8  186.98    6.30
  -2   5   8  184.78    6.30
  -2   5   8  186.18    5.90
  -2   5   8  177.68    5.90
  -2   5   8  174.08    9.40
   1  -5  -8  282.67    7.40
   1  -5  -8  278.07    7.40
  -1   5   8  284.97   12.10
  -1   5   8  284.27    7.40
   0   5   8  373.06   14.10
   1   5   8  128.39    8.00
   2   5   8    0.90    1.90
   3   5   8   13.90    3.40
  -4  -5  -8  102.89    3.70
  -7   6   8   22.30    4.20
  -7   6   8   15.50    4.00
   6  -6  -8   18.50    3.50
  -6   6   8   21.00    4.30
  -6   6   8   15.10    3.30
   5  -6  -8  102.89    6.10
  -5   6   8  109.29    7.00
  -5   6   8   99.89    7.60
  -5   6   8   95.69    6.10
   4  -6  -8  114.59    6.00
  -4   6   8  101.89    5.60
  -4   6   8  112.69    8.00
  -4   6   8  125.59    6.30
   3  -6  -8  166.58    6.70
  -3   6   8  165.08    6.50
  -3   6   8  185.28   10.20
  -3   6   8  170.38    6.70
  -3   6   8  168.78    6.40
   2  -6  -8   73.69    3.90
   2  -6  -8   76.29    3.90
  -2   6   8   66.49    6.30
  -2   6   8   71.59    3.20
  -2   6   8   81.79    4.00
  -2   6   8   69.59    3.30
   1  -6  -8   48.30    2.70
   1  -6  -8   46.20    2.80
  -1   6   8   40.80    5.70
  -1   6   8   45.60    2.50
   0  -6  -8   40.50    2.20
   0  -6  -8   43.10    2.20
   0   6   8   50.89    6.40
   1   6   8   47.30    6.20
   2   6   8   40.20    5.70
   3   6   8   47.90    6.10
  -7   7   8   52.99    6.40
  -7   7   8   48.00    6.80
   6  -7  -8   14.10    3.00
  -6   7   8   13.50    3.80
  -6   7   8   15.80    3.50
   5  -7  -8   22.90    3.60
  -5   7   8   19.00    4.20
  -5   7   8   24.40    3.70
   4  -7  -8   34.60    4.10
  -4   7   8   35.80    4.10
  -4   7   8   40.10    6.30
   3  -7  -8   10.80    2.20
  -3   7   8   15.60    2.50
  -3   7   8   13.30    4.10
  -3   7   8   15.20    2.30
   2  -7  -8    0.80    0.90
   2  -7  -8    1.50    0.90
  -2   7   8   -0.20    0.70
  -2   7   8    0.60    2.10
   1  -7  -8    9.40    1.60
   1  -7  -8   10.00    1.70
  -1   7   8    7.20    3.00
  -1   7   8    9.10    1.50
   0  -7  -8  105.19    4.20
   0  -7  -8   99.19    4.10
   0   7   8  109.49    8.20
   1   7   8   86.99    7.30
   2   7   8   12.20    3.60
   5  -8  -8    1.20    1.60
  -5   8   8    0.10    2.20
  -5   8   8    0.50    1.50
   4  -8  -8    5.30    1.90
  -4   8   8    2.30    1.80
  -4   8   8    6.70    2.90
   3  -8  -8    5.00    1.70
  -3   8   8   13.20    4.10
  -3   8   8    9.70    2.20
   2  -8  -8   16.40    2.60
  -2   8   8   20.80    2.60
  -2   8   8   13.60    3.90
   1  -8  -8   28.00    3.00
   1  -8  -8   18.00    2.50
  -1   8   8   27.50    5.20
   0  -8  -8   32.00    2.70
   0  -8  -8   34.90    2.80
   0   8   8   34.50    6.00
   1  10  -9   16.90    4.20
   0  10  -9   11.90    3.40
  -1  10  -9   41.20    5.90
   1 -10   9   48.10    7.10
  -2  10  -9    9.00    3.00
   2 -10   9    6.80    2.90
  -3  10  -9   47.10    6.20
   3 -10   9   58.79    6.90
   4 -10   9    2.80    2.40
   5 -10   9   12.40    3.50
   2   9  -9   26.80    4.90
   1   9  -9   59.29    6.80
  -1  -9   9   51.99    8.80
   0   9  -9   33.00    5.00
   0  -9   9   22.60    4.30
  -1   9  -9   93.79    7.20
   1  -9   9   92.69    7.00
  -2   9  -9   14.10    3.20
   2  -9   9   15.80    3.50
  -3   9  -9    2.70    1.90
   3  -9   9    0.00    1.60
   4  -9   9    7.20    2.50
   5  -9   9   26.90    4.60
   6  -9   9   28.60    5.00
   7  -9   9    3.10    2.70
   4   8  -9   36.10    5.80
   3   8  -9   32.50    5.20
   2   8  -9   87.49    7.00
  -2  -8   9   80.99    6.60
   1   8  -9   38.20    5.50
  -1  -8   9   45.30    5.60
   0   8  -9   74.89    6.10
   0  -8   9   66.39    5.70
  -1   8  -9    6.30    2.30
   1  -8   9    6.90    2.40
  -2   8  -9  108.29    7.00
   2  -8   9  104.09    7.10
  -3   8  -9    5.80    2.50
   3  -8   9    3.70    2.10
   4  -8   9   22.70    4.20
   5  -8   9   42.10    5.60
   6  -8   9   51.69    6.40
   7  -8   9   11.00    3.30
   5   7  -9   26.40    5.10
   4   7  -9   56.19    6.70
   3   7  -9   29.80    4.70
  -3  -7   9   25.20    4.30
  -3  -7   9   26.70    4.40
   2   7  -9  112.99    7.40
  -2  -7   9  116.39    7.60
  -2  -7   9  119.09    7.60
   1   7  -9    1.30    1.50
  -1  -7   9   -1.10    1.30
   0   7  -9   97.69    6.50
   0  -7   9   99.19    6.50
  -1   7  -9  103.09    6.60
   1  -7   9   98.69    6.60
  -2   7  -9  229.48    9.90
   2  -7   9  217.28    9.90
   3  -7   9   29.90    4.30
   4  -7   9   19.50    3.70
   5  -7   9   47.30    5.70
   6  -7   9  165.48    9.30
   7  -7   9    3.80    2.30
   8  -7   9    0.80    1.70
   5   6  -9   28.80    5.10
  -5  -6   9   46.30    9.60
   4   6  -9   21.00    4.10
  -4  -6   9   21.90    4.20
   3   6  -9   34.50    4.70
  -3  -6   9   32.50    4.40
   2   6  -9   56.39    6.10
  -2  -6   9   57.89    5.20
  -2  -6   9   74.89    5.70
   1   6  -9  110.59    6.80
  -1  -6   9  124.19    7.20
  -1  -6   9  120.09    7.10
   0   6  -9   42.00    4.70
   0  -6   9   34.90    4.40
  -1   6  -9  464.35   14.50
   1  -6   9  451.75   14.70
  -2   6  -9  181.08    8.40
   2  -6   9  165.58    8.20
   2  -6   9  184.28    9.00
   3  -6   9   58.29    5.10
   3  -6   9   62.99    5.10
   4  -6   9    7.30    2.30
   4  -6   9    5.00    2.00
   5  -6   9   26.60    4.00
   5  -6   9   25.10    3.90
   6  -6   9   23.00    4.10
   7  -6   9   49.20    6.00
   8  -6   9   -1.50    1.60
   6   5  -9   13.80    3.70
  -6  -5   9   26.60    6.20
   5   5  -9   33.40    5.00
  -5  -5   9   26.20    4.50
   4   5  -9    1.80    1.80
  -4  -5   9    3.40    1.90
   3   5  -9  356.86   13.30
  -3  -5   9  389.66   14.10
   2   5  -9   79.79    5.60
  -2  -5   9   87.29    6.00
   1   5  -9  200.98    8.80
  -1  -5   9  219.38    9.30
  -1  -5   9  194.18    8.80
   0   5  -9    8.60    2.10
   0  -5   9   11.30    2.50
   0  -5   9    9.50    2.50
   0  -5   9   10.40    2.40
  -1   5  -9  326.97   11.10
  -1   5  -9  323.87   11.10
   1  -5   9  340.57   11.60
   1  -5   9  311.27   11.70
  -2   5  -9  211.08    8.50
   2  -5   9  184.18    8.40
   2  -5   9  192.48    8.80
  -3   5  -9   10.10    2.30
   3  -5   9   10.60    2.80
   3  -5   9   10.50    2.50
  -4   5  -9   64.79    4.80
   4  -5   9   70.99    5.20
   4  -5   9   69.49    5.30
  -5   5  -9   99.69    6.20
   5  -5   9  115.69    7.00
   5  -5   9  108.59    6.60
   6  -5   9  148.29    8.10
   6  -5   9  138.39    8.10
   7  -5   9   66.59    5.90
   7  -5   9   48.80    5.60
   8  -5   9    0.20    1.80
   7   4  -9   23.10    4.70
   6   4  -9   33.10    5.10
  -6  -4   9   36.40    5.30
   5   4  -9   70.59    5.90
  -5  -4   9   80.09    6.30
   4   4  -9   75.79    5.70
  -4  -4   9   65.19    5.40
   3   4  -9  296.17   11.20
  -3  -4   9  296.77   11.40
   2   4  -9  283.27   10.40
  -2  -4   9  277.97   10.80
  -2  -4   9  264.87   10.90
   1   4  -9   -0.90    0.80
   1   4  -9    0.50    1.20
  -1  -4   9   -0.10    1.10
  -1  -4   9    1.00    1.20
   0   4  -9    2.90    1.30
   0   4  -9    9.40    2.10
   0  -4   9    8.00    2.20
   0  -4   9   10.40    2.50
   0  -4   9    6.60    2.00
  -1   4  -9  126.79    6.20
   1  -4   9  119.29    6.50
   1  -4   9  111.39    6.10
  -2   4  -9  266.77    9.50
   2  -4   9  261.87    9.70
   2  -4   9  268.77   10.20
  -3   4  -9  163.68    7.20
   3  -4   9  168.58    7.80
   3  -4   9  156.58    7.40
  -4   4  -9   65.79    4.60
   4  -4   9   66.09    4.90
   4  -4   9   64.99    4.80
  -5   4  -9   48.80    4.20
   5  -4   9   47.70    4.30
   5  -4   9   47.90    4.30
  -6   4  -9  134.29    7.30
   6  -4   9  148.49    7.80
   6  -4   9  135.49    7.60
  -7   4  -9   24.10    3.90
   7  -4   9   25.60    4.60
   7  -4   9   24.20    4.10
   8  -4   9    6.90    2.60
   7   3  -9   31.10    5.90
  -7  -3   9   35.30    5.40
   6   3  -9  113.39    7.70
  -6  -3   9  137.69    8.30
   5   3  -9    6.80    2.40
  -5  -3   9    3.30    1.90
   4   3  -9  128.19    7.10
  -4  -3   9  133.09    7.30
   3   3  -9   58.49    4.60
  -3  -3   9   60.89    4.80
  -3  -3   9   57.59    4.80
   2   3  -9  361.86   11.70
   2   3  -9  377.66   12.00
  -2  -3   9  374.96   12.70
  -2  -3   9  363.26   12.00
   1   3  -9    2.70    1.40
   1   3  -9    5.90    1.70
  -1  -3   9    2.50    1.70
  -1  -3   9    7.70    2.10
   0   3  -9   49.40    3.80
   0  -3   9   56.49    4.30
   0  -3   9   53.49    4.10
   0  -3   9   49.50    3.90
  -1   3  -9  760.12   18.30
   1  -3   9  777.72   19.20
   1  -3   9  726.13   18.60
   1  -3   9  764.92   18.60
  -2   3  -9 1764.02   35.70
   2  -3   9 1748.43   36.30
   2  -3   9 1770.12   36.60
   2  -3   9 1776.22   36.10
  -3   3  -9   67.99    4.40
   3  -3   9   74.79    4.80
   3  -3   9   82.19    5.00
   3  -3   9   82.99    5.00
  -4   3  -9    1.60    1.10
   4  -3   9    4.80    1.90
   4  -3   9    1.70    1.10
   4  -3   9    2.70    1.30
  -5   3  -9    2.30    1.40
   5  -3   9    2.80    1.30
   5  -3   9    2.50    1.40
  -6   3  -9  162.18    7.60
   6  -3   9  154.28    7.60
   6  -3   9  139.09    7.20
  -7   3  -9   71.29    5.50
   7  -3   9   67.99    5.40
  -8   3  -9   10.90    2.80
   8  -3   9   17.50    3.40
  -7  -2   9   36.80    5.50
  -6  -2   9  100.19    7.20
   5   2  -9   -0.30    1.60
  -5  -2   9   -2.20    1.10
   4   2  -9   47.40    5.30
  -4  -2   9   34.70    7.00
  -4  -2   9   36.80    4.30
   3   2  -9  435.66   14.40
   3   2  -9  417.36   13.00
   3   2  -9  425.56   13.10
  -3  -2   9  438.36   13.50
  -3  -2   9  431.16   13.90
   2   2  -9  654.23   16.90
  -2  -2   9  655.73   17.10
  -2  -2   9  642.24   17.50
   1   2  -9  362.26   11.10
  -1  -2   9  370.36   11.80
  -1  -2   9  373.26   11.70
  -1  -2   9  369.26   11.30
   0   2  -9  335.17    9.80
   0   2  -9  344.97   10.30
   0  -2   9  342.87   10.80
   0  -2   9  334.77   10.30
   0  -2   9  333.17   10.50
  -1   2  -9  342.67   10.10
  -1   2  -9  346.27   13.20
  -1   2  -9  335.17    9.70
   1  -2   9  344.77   10.60
   1  -2   9  338.47   10.30
   1  -2   9  336.47   10.20
   1  -2   9  327.17   10.20
  -2   2  -9  459.45   12.30
  -2   2  -9  461.25   12.00
   2  -2   9  462.95   12.80
   2  -2   9  470.65   12.70
   2  -2   9  456.25   12.50
  -3   2  -9   66.29    3.90
  -3   2  -9   74.29    4.20
   3  -2   9   67.09    4.10
   3  -2   9   73.99    4.40
   3  -2   9   70.39    4.30
  -4   2  -9    2.00    1.10
  -4   2  -9   -0.50    0.70
   4  -2   9    0.70    1.00
   4  -2   9    2.00    1.10
   4  -2   9    0.40    0.90
  -5   2  -9   79.59    4.80
   5  -2   9   75.19    4.60
   5  -2   9   81.79    5.00
   5  -2   9   82.59    4.90
  -6   2  -9  153.98    7.10
   6  -2   9  146.59    7.00
   6  -2   9  142.69    6.80
  -7   2  -9   99.49    6.10
   7  -2   9  102.79    6.30
  -8   2  -9   13.20    2.80
   8  -2   9   14.50    3.10
  -8  -1   9    6.60    2.70
  -7  -1   9   96.79    7.30
  -6  -1   9   47.00    5.90
  -5  -1   9   68.69    5.30
  -4  -1   9   50.39    4.40
  -4  -1   9   39.60    4.40
   3   1  -9 1181.08   26.10
   3   1  -9 1155.68   26.00
  -3  -1   9 1168.48   26.90
  -3  -1   9 1135.09   26.10
   2   1  -9  829.32   19.60
  -2  -1   9  825.02   19.70
  -2  -1   9  805.42   20.10
  -2  -1   9  842.32   20.20
   1   1  -9   19.00    2.50
   1   1  -9   16.90    2.30
  -1  -1   9   17.40    2.60
  -1  -1   9   13.80    2.30
  -1  -1   9   14.50    2.40
   0   1  -9  155.18    6.00
   0   1  -9  143.79    5.50
   0  -1   9  133.59    5.90
   0  -1   9  149.19    6.20
   0  -1   9  149.99    6.10
  -1   1  -9  276.17    8.40
  -1   1  -9  286.67    8.10
   1  -1   9  271.97    8.40
   1  -1   9  273.47    8.50
   1  -1   9  276.07    8.50
   1  -1   9  272.47    8.70
  -2   1  -9  522.55   12.70
  -2   1  -9  502.55   12.30
   2  -1   9  500.55   12.60
   2  -1   9  537.25   13.10
   2  -1   9  491.65   12.90
  -3   1  -9  412.26   11.00
  -3   1  -9  406.16   10.70
   3  -1   9  415.16   11.00
   3  -1   9  412.56   11.20
   3  -1   9  409.56   11.10
  -4   1  -9   10.80    1.90
  -4   1  -9   10.20    1.90
   4  -1   9   10.50    1.90
   4  -1   9   10.30    1.90
   4  -1   9    9.10    1.90
  -5   1  -9   53.99    3.80
  -5   1  -9   58.19    3.90
   5  -1   9   50.69    3.50
   5  -1   9   47.40    3.60
   5  -1   9   50.79    3.50
  -6   1  -9   88.99    5.20
   6  -1   9   74.59    4.90
  -7   1  -9   61.59    4.80
   7  -1   9   56.99    4.50
  -8   0   9    0.10    1.90
  -7   0   9  145.69    8.70
  -6   0   9   95.69    6.70
  -5   0   9   50.39    4.60
  -5   0   9   46.20    5.00
   4   0  -9   34.00    3.80
  -4   0   9   29.60    4.10
  -4   0   9   43.00    4.70
   3   0  -9  212.68    8.10
   3   0  -9  214.18    8.10
  -3   0   9  207.28    8.40
  -3   0   9  207.98    8.20
   2   0  -9   87.79    4.60
   2   0  -9   87.39    4.70
  -2   0   9   84.69    4.80
  -2   0   9   84.19    4.70
  -2   0   9   88.09    4.90
   1   0  -9   33.20    2.70
   1   0  -9   29.10    2.50
  -1   0   9   32.10    2.80
  -1   0   9   30.80    2.70
  -1   0   9   31.80    2.80
   0   0  -9    2.20    0.90
   0   0  -9    1.40    0.80
   0   0   9   -0.30    0.70
   0   0   9    0.40    0.70
   0   0   9    0.80    0.90
  -1   0  -9  513.05   12.00
  -1   0  -9  499.65   11.60
   1   0   9  501.35   12.10
   1   0   9  494.85   11.80
   1   0   9  487.75   12.10
   1   0   9  488.05   12.00
  -2   0  -9  643.64   14.40
  -2   0  -9  652.73   14.10
   2   0   9  650.03   14.70
   2   0   9  640.84   14.30
   2   0   9  649.24   14.10
  -3   0  -9  200.08    6.20
  -3   0  -9  192.08    6.20
   3   0   9  195.18    5.90
   3   0   9  190.78    5.90
   3   0   9  191.48    6.40
  -4   0  -9    3.30    1.20
  -4   0  -9    6.10    1.40
   4   0   9    2.80    0.90
   4   0   9    2.60    1.20
   4   0   9    4.40    1.10
  -5   0  -9    2.90    1.20
  -5   0  -9    5.00    1.40
   5   0   9    3.70    1.00
   5   0   9    3.20    1.30
   5   0   9    3.20    1.00
  -6   0  -9   17.70    2.70
   6   0   9   18.10    2.40
   6   0   9   18.40    2.70
  -7   0  -9   21.10    3.20
   7   0   9   20.50    3.10
  -8   1   9   15.00    3.60
  -7   1   9   88.29    6.70
  -6   1   9  136.89    7.80
  -5   1   9   22.30    3.50
  -5   1   9   20.20    3.50
  -5   1   9   25.30    3.90
   4  -1  -9    5.50    1.80
  -4   1   9    3.60    1.60
  -4   1   9    3.30    1.50
   3  -1  -9  345.07   10.70
  -3   1   9  352.06   10.90
  -3   1   9  330.17   10.90
  -3   1   9  349.37   11.20
   2  -1  -9  764.72   18.10
   2  -1  -9  821.92   18.10
  -2   1   9  797.32   18.50
  -2   1   9  782.12   18.60
  -2   1   9  830.22   18.70
   1  -1  -9  116.79    4.90
   1  -1  -9  117.39    4.70
  -1   1   9  116.89    4.90
  -1   1   9  113.19    4.90
  -1   1   9  119.69    5.10
   0  -1  -9   45.90    2.70
   0  -1  -9   44.30    2.50
   0   1   9   47.80    2.70
   0   1   9   44.00    2.70
   0   1   9   39.90    2.70
  -1  -1  -9  107.49    3.80
  -1  -1  -9  111.89    4.00
   1   1   9  110.09    3.90
   1   1   9  113.29    4.20
   1   1   9  103.29    3.60
   1   1   9  107.89    4.20
  -2  -1  -9  406.76    9.30
  -2  -1  -9  416.56    9.50
   2   1   9  411.86    9.80
  -3  -1  -9   58.99    2.80
  -3  -1  -9   65.09    3.00
   3   1   9   61.29    3.00
  -4  -1  -9    2.50    1.00
  -4  -1  -9    3.80    1.00
   4   1   9    4.20    1.10
  -5  -1  -9    3.90    1.30
  -5  -1  -9    5.20    1.40
   5   1   9    5.00    1.30
  -6  -1  -9   74.49    4.50
   6   1   9   80.29    4.20
  -7  -1  -9   34.90    4.10
   7   1   9   34.10    3.60
  -8   2   9   10.60    3.30
  -7   2   9   36.30    5.20
  -6   2   9   57.59    5.20
   5  -2  -9    7.50    2.00
  -5   2   9    5.60    1.90
  -5   2   9    5.80    1.90
  -5   2   9    4.70    1.90
   4  -2  -9  105.89    5.70
  -4   2   9  108.49    6.10
  -4   2   9  105.09    5.80
  -4   2   9  124.99    7.50
  -4   2   9  105.19    5.90
   3  -2  -9  384.36   11.20
  -3   2   9  371.36   11.40
  -3   2   9  378.06   11.40
  -3   2   9  377.86   11.30
  -3   2   9  380.06   13.70
   2  -2  -9  668.33   15.90
   2  -2  -9  722.43   16.50
   2  -2  -9  700.83   16.30
  -2   2   9  702.93   16.50
  -2   2   9  696.03   20.10
  -2   2   9  693.93   16.40
  -2   2   9  720.93   16.70
   1  -2  -9   35.70    2.40
   1  -2  -9   36.70    2.50
  -1   2   9   35.30    2.50
  -1   2   9   34.00    2.40
  -1   2   9   40.90    5.00
  -1   2   9   35.50    2.60
   0  -2  -9   14.10    1.60
   0  -2  -9   15.50    1.70
   0   2   9   14.40    1.80
   0   2   9   13.40    1.40
   0   2   9   11.10    2.90
   0   2   9   15.10    1.60
  -1  -2  -9   69.29    2.60
  -1  -2  -9   70.29    2.70
   1   2   9   65.29    2.80
   1   2   9   57.39    5.20
  -3  -2  -9  140.89    4.10
  -3  -2  -9  139.39    4.10
  -4  -2  -9  133.99    4.60
  -4  -2  -9  129.29    4.50
  -5  -2  -9   70.49    3.70
  -5  -2  -9   66.59    3.50
   5   2   9   65.79    3.10
  -6  -2  -9   34.50    3.10
   6   2   9   37.30    3.90
  -8   3   9    5.20    2.60
  -7   3   9  144.39    8.60
  -6   3   9  161.98    8.40
  -6   3   9  166.78    9.00
  -6   3   9  151.68    8.30
   5  -3  -9   12.50    2.60
  -5   3   9   10.50    2.90
  -5   3   9   10.20    2.40
  -5   3   9   11.30    2.60
   4  -3  -9   28.20    3.50
  -4   3   9   23.60    3.30
  -4   3   9   26.50    3.40
  -4   3   9   21.20    3.10
  -4   3   9   16.50    3.50
   3  -3  -9  262.57    8.60
  -3   3   9  238.58   11.00
  -3   3   9  255.47    8.80
  -3   3   9  253.77    8.70
  -3   3   9  254.77    8.70
   2  -3  -9  331.27    9.40
   2  -3  -9  325.37    9.20
  -2   3   9  337.87    9.60
  -2   3   9  327.87    9.40
  -2   3   9  332.87   13.00
  -2   3   9  331.37    9.40
   1  -3  -9   89.29    3.80
   1  -3  -9   87.79    3.80
  -1   3   9   90.89    6.50
  -1   3   9   88.29    3.60
  -1   3   9   96.89    3.70
  -1   3   9   86.19    3.90
   0  -3  -9    6.70    1.10
   0  -3  -9    8.40    1.20
   0   3   9    6.20    1.10
   0   3   9    6.60    2.30
   1   3   9  189.68    9.40
   2   3   9  448.96   15.40
  -4  -3  -9   44.80    2.30
  -5  -3  -9   51.09    3.00
  -5  -3  -9   53.89    3.10
  -8   4   9   15.90    3.90
  -7   4   9   99.89    7.00
  -7   4   9   81.49    7.00
  -6   4   9   48.70    5.60
  -6   4   9   56.89    5.20
  -6   4   9   54.19    6.50
   5  -4  -9   10.00    2.50
  -5   4   9   11.70    3.30
  -5   4   9    9.40    2.40
  -5   4   9   16.20    3.00
   4  -4  -9    2.60    1.40
  -4   4   9    0.10    1.60
  -4   4   9    2.60    1.40
  -4   4   9    2.20    1.50
   3  -4  -9  191.68    7.30
  -3   4   9  190.78    7.20
  -3   4   9  195.28    7.20
  -3   4   9  199.38    7.40
  -3   4   9  182.38    9.90
  -3   4   9  181.88    7.10
   2  -4  -9  168.68    6.10
   2  -4  -9  171.18    6.20
  -2   4   9  171.98    6.00
  -2   4   9  176.18    6.30
  -2   4   9  172.68    9.50
  -2   4   9  171.88    6.00
   1  -4  -9  130.19    4.70
   1  -4  -9  122.89    4.60
  -1   4   9  133.99    8.30
  -1   4   9  134.29    4.70
   0  -4  -9   99.49    3.40
   0  -4  -9   99.19    3.40
   0   4   9  102.29    7.20
   1   4   9  216.78   10.50
   2   4   9   72.39    6.00
   3   4   9   63.59    5.80
  -5  -4  -9    4.00    1.10
  -5  -4  -9    3.50    1.10
  -7   5   9   42.50    5.70
  -7   5   9   42.40    6.20
  -6   5   9   38.20    4.90
  -6   5   9   41.10    6.00
   5  -5  -9    1.20    1.30
  -5   5   9    4.40    2.60
  -5   5   9    3.40    1.90
   4  -5  -9   -0.10    1.20
  -4   5   9   -0.60    1.10
  -4   5   9    0.10    1.60
  -4   5   9   -0.50    1.00
   3  -5  -9  101.39    5.20
  -3   5   9  105.09    5.30
  -3   5   9   95.89    4.80
  -3   5   9   98.39    4.90
  -3   5   9  109.79    7.90
  -3   5   9  102.69    4.90
   2  -5  -9  224.78    7.50
   2  -5  -9  229.38    7.50
  -2   5   9  233.98    7.40
  -2   5   9  253.07   12.00
  -2   5   9  245.78    6.90
  -2   5   9  231.58    6.80
   1  -5  -9   88.59    3.80
   1  -5  -9   81.89    3.70
  -1   5   9   87.79    3.60
  -1   5   9   89.39    7.10
   0   5   9    0.70    1.80
   1   5   9    6.20    2.80
   2   5   9   22.70    4.50
   3   5   9    0.10    1.70
  -7   6   9   17.10    4.00
  -7   6   9   19.00    4.00
  -6   6   9   20.20    3.70
  -6   6   9   27.70    5.40
   5  -6  -9    1.10    1.40
  -5   6   9    2.20    1.80
  -5   6   9    6.40    2.60
   4  -6  -9   25.10    3.50
  -4   6   9   26.90    4.90
  -4   6   9   28.90    3.70
   3  -6  -9   55.09    4.00
  -3   6   9   59.79    7.40
  -3   6   9   58.59    3.70
  -3   6   9   59.19    4.00
   2  -6  -9   32.40    2.80
   2  -6  -9   34.10    2.80
  -2   6   9   38.40    6.10
  -2   6   9   30.70    2.60
   1  -6  -9    3.00    1.00
   1  -6  -9    2.10    0.90
  -1   6   9    1.40    0.80
  -1   6   9    3.30    2.10
   0  -6  -9    5.60    1.10
   0  -6  -9    8.10    1.30
   0   6   9    8.10    3.00
   1   6   9    0.00    1.80
   2   6   9   32.30    5.30
   5  -7  -9    8.80    2.30
  -5   7   9    6.50    2.30
  -5   7   9    7.50    3.10
   4  -7  -9   -0.40    1.00
  -4   7   9    0.00    1.20
  -4   7   9    0.60    1.80
   3  -7  -9   13.30    2.40
  -3   7   9    7.90    2.00
  -3   7   9    8.80    3.60
   2  -7  -9   42.80    3.30
  -2   7   9   44.00    3.10
  -2   7   9   44.60    6.70
   1  -7  -9   10.10    1.80
   1  -7  -9   11.50    1.90
  -1   7   9   12.10    3.70
   0  -7  -9   36.80    2.50
   0  -7  -9   32.70    2.40
   0   7   9   36.10    5.90
   1   7   9  104.59    8.30
   3  -8  -9   24.40    3.40
   0  10 -10   48.40    6.70
  -1  10 -10    4.40    2.80
   1 -10  10    2.00    2.60
   2 -10  10   38.90    6.10
   3 -10  10   12.40    3.70
   4 -10  10   33.40    5.40
   2   9 -10   50.69    6.80
   1   9 -10   99.09    7.60
  -1  -9  10   91.19    7.30
   0   9 -10   53.49    6.80
   0  -9  10   51.99    6.50
  -1   9 -10   24.40    4.80
   1  -9  10   15.90    3.60
   2  -9  10   -1.20    1.70
   3  -9  10   26.20    4.60
   4  -9  10    5.20    2.70
   5  -9  10   15.30    3.70
   6  -9  10    5.30    2.60
   3   8 -10   38.20    5.80
   2   8 -10   14.40    3.30
  -2  -8  10   12.40    3.40
   1   8 -10  135.89    8.50
  -1  -8  10  147.39    8.80
   0   8 -10    2.20    2.00
   0  -8  10    4.60    2.30
   1  -8  10   22.10    4.10
   2  -8  10    2.50    2.10
   3  -8  10   55.09    6.30
   4  -8  10   37.90    5.20
   5  -8  10   70.29    6.40
   6  -8  10   24.10    4.60
   4   7 -10    7.80    3.00
  -4  -7  10    4.90    2.70
  -4  -7  10    3.90    2.40
   3   7 -10    9.50    2.90
  -3  -7  10    8.90    2.80
  -3  -7  10    5.10    2.30
   2   7 -10    5.40    2.60
  -2  -7  10    7.20    2.50
  -2  -7  10    8.30    2.90
   1   7 -10   65.29    5.80
  -1  -7  10   65.09    5.70
   0   7 -10   59.69    5.40
   0  -7  10   57.79    5.30
   1  -7  10   36.60    4.80
   2  -7  10   80.19    6.20
   3  -7  10   33.50    4.60
   4  -7  10   78.39    6.30
   5  -7  10   13.80    3.40
   6  -7  10    3.90    2.50
   7  -7  10    2.50    2.20
   5   6 -10   39.40    5.80
  -5  -6  10   41.30    5.90
   4   6 -10   27.50    4.80
  -4  -6  10   32.20    5.70
   3   6 -10    2.40    1.80
  -3  -6  10    0.40    1.80
   2   6 -10  134.89    7.90
  -2  -6  10  137.29    8.10
  -2  -6  10  130.19    7.80
   1   6 -10   99.79    6.60
  -1  -6  10  107.19    7.00
  -1  -6  10   91.19    6.60
   0  -6  10  386.66   13.80
   1  -6  10   43.00    5.00
   2  -6  10  102.89    6.60
   3  -6  10    2.90    1.80
   3  -6  10    2.30    1.70
   4  -6  10   21.40    3.80
   4  -6  10   19.50    3.60
   5  -6  10   47.80    5.60
   6  -6  10   99.09    7.10
   7  -6  10    4.10    2.10
  -6  -5  10   67.19    7.50
   5   5 -10   33.90    6.40
  -5  -5  10   41.80    5.80
   4   5 -10   93.39    7.00
  -4  -5  10   98.09    7.40
   3   5 -10   29.90    4.50
  -3  -5  10   21.50    3.90
   2   5 -10  214.98   10.80
  -2  -5  10  225.78   10.20
  -1  -5  10  164.48    8.30
  -1  -5  10  173.08    8.50
   0  -5  10  137.39    7.30
   0  -5  10  131.89    7.20
   0  -5  10  134.59    7.60
   1  -5  10   48.30    4.30
   1  -5  10   50.99    4.60
  -2   5 -10   36.70    4.20
   2  -5  10   30.30    4.20
   2  -5  10   37.60    4.70
  -3   5 -10   49.00    4.30
   3  -5  10   63.49    5.00
   3  -5  10   56.99    4.90
  -4   5 -10  103.99    6.30
   4  -5  10  114.69    6.80
   4  -5  10   95.59    6.50
  -5   5 -10   69.89    5.50
   5  -5  10   73.39    5.80
   5  -5  10   72.59    5.80
   6  -5  10   86.89    6.40
   6  -5  10   78.29    6.20
   7  -5  10   15.10    3.60
  -6  -4  10   45.00    6.00
  -5  -4  10  215.48   10.70
  -4  -4  10   40.90    5.30
  -3  -4  10   93.09    6.40
  -2  -4  10   15.40    3.10
  -1  -4  10  194.38    9.00
  -1  -4  10  179.68    8.30
   0   4 -10   27.00    3.50
   0  -4  10   25.40    3.60
   0  -4  10   17.10    3.00
   0  -4  10   28.50    3.80
  -1   4 -10  310.77   10.80
   1  -4  10  303.27   11.30
   1  -4  10  299.77   10.80
  -2   4 -10  226.58    8.90
   2  -4  10  217.28    9.00
   2  -4  10  226.58    9.50
  -3   4 -10  100.79    5.90
   3  -4  10  120.29    6.50
   3  -4  10  109.19    6.40
  -4   4 -10   12.40    2.50
   4  -4  10   12.00    2.60
   4  -4  10   14.90    3.00
  -5   4 -10  124.49    6.90
   5  -4  10  131.49    7.20
   5  -4  10  131.39    7.20
  -6   4 -10   76.59    5.80
   6  -4  10   78.59    5.90
   6  -4  10   65.19    5.50
  -7   4 -10   37.20    4.80
   7  -4  10   31.60    4.60
  -7  -3  10   34.00    5.40
  -6  -3  10   43.80    5.90
  -5  -3  10  184.18    9.60
  -4  -3  10    1.10    1.50
  -3  -3  10   58.09    4.90
   2   3 -10   47.00    6.50
  -2  -3  10   45.60    5.10
  -2  -3  10   41.60    4.60
   1   3 -10  231.28    9.20
  -1  -3  10  245.78   10.10
  -1  -3  10  252.37    9.70
   0   3 -10  207.78    8.30
   0  -3  10  214.58    8.90
   0  -3  10  191.78    8.20
   0  -3  10  217.08    8.50
  -1   3 -10  324.07   10.70
   1  -3  10  321.77   11.20
   1  -3  10  330.47   10.90
  -2   3 -10  165.58    7.20
   2  -3  10  165.98    7.30
   2  -3  10  163.38    7.50
  -3   3 -10   88.79    5.20
   3  -3  10   93.69    5.50
   3  -3  10   93.49    5.40
  -4   3 -10    0.20    0.90
   4  -3  10   -0.80    0.80
   4  -3  10    1.60    1.20
  -5   3 -10   35.20    4.10
   5  -3  10   35.70    4.20
   5  -3  10   39.90    4.60
  -6   3 -10   65.59    5.10
   6  -3  10   65.19    5.20
  -7   3 -10   20.10    3.40
   7  -3  10   15.60    3.20
  -7  -2  10    4.60    2.40
  -6  -2  10   61.89    6.80
  -5  -2  10   58.39    6.30
  -4  -2  10   76.99    5.70
  -3  -2  10   62.59    4.80
  -3  -2  10   64.69    5.10
   2   2 -10  394.76   12.50
  -2  -2  10  395.46   12.60
  -2  -2  10  385.46   13.00
   1   2 -10  110.29    5.80
  -1  -2  10  117.59    6.30
  -1  -2  10  117.89    6.10
   0   2 -10  101.69    5.40
   0  -2  10   93.89    5.50
   0  -2  10  104.49    5.50
   0  -2  10  103.59    5.50
  -1   2 -10  154.78    6.60
   1  -2  10  154.78    6.70
   1  -2  10  170.08    7.10
   1  -2  10  161.98    6.90
  -2   2 -10  201.28    7.60
  -2   2 -10  203.98    7.50
   2  -2  10  208.48    7.80
   2  -2  10  202.78    7.70
   2  -2  10  203.48    7.90
  -3   2 -10    3.80    1.40
   3  -2  10    0.50    1.10
   3  -2  10    3.00    1.20
   3  -2  10    2.20    1.20
  -4   2 -10    2.20    1.30
   4  -2  10    6.20    1.70
   4  -2  10    2.20    1.20
   4  -2  10    3.00    1.40
  -5   2 -10   17.10    2.80
   5  -2  10   18.80    2.90
   5  -2  10   14.80    2.50
  -6   2 -10  171.58    7.90
   6  -2  10  160.48    7.60
  -7   2 -10   42.20    4.80
   7  -2  10   45.90    5.00
  -7  -1  10   -1.10    1.80
  -6  -1  10  128.59    8.30
  -5  -1  10   65.09    5.60
  -4  -1  10  191.68    8.70
  -4  -1  10  190.88    9.00
   3   1 -10   97.79    5.70
   3   1 -10  106.69    5.90
  -3  -1  10  109.59    6.10
  -3  -1  10   99.29    6.10
   2   1 -10  242.58    9.00
  -2  -1  10  247.58    9.50
  -2  -1  10  245.18    9.10
   1   1 -10   32.20    3.50
  -1  -1  10   31.80    3.10
  -1  -1  10   30.70    3.50
  -1  -1  10   29.80    3.40
   0   1 -10   28.10    3.00
   0   1 -10   30.60    2.70
   0  -1  10   28.20    3.30
   0  -1  10   30.00    2.80
   0  -1  10   31.30    3.00
  -1   1 -10   50.49    3.30
  -1   1 -10   51.79    3.50
   1  -1  10   55.09    3.50
   1  -1  10   51.99    3.60
   1  -1  10   46.00    3.40
   1  -1  10   48.90    3.50
  -2   1 -10  440.76   11.90
  -2   1 -10  449.66   11.60
   2  -1  10  440.06   12.00
   2  -1  10  434.56   12.00
   2  -1  10  441.16   11.70
  -3   1 -10   90.09    4.60
  -3   1 -10   97.59    4.80
   3  -1  10   88.29    4.70
   3  -1  10   90.59    4.50
   3  -1  10   99.59    4.60
  -4   1 -10   54.39    3.70
  -4   1 -10   52.69    3.70
   4  -1  10   47.60    3.30
   4  -1  10   51.99    3.40
   4  -1  10   47.10    3.50
  -5   1 -10   82.09    4.90
   5  -1  10   79.09    4.30
   5  -1  10   86.89    4.90
  -6   1 -10   84.09    5.30
   6  -1  10   83.09    5.10
  -7   1 -10   54.59    4.60
   7  -1  10   45.80    4.10
  -7   0  10   24.40    4.70
  -6   0  10   97.29    7.00
  -5   0  10  106.09    6.80
   4   0 -10   20.50    3.20
  -4   0  10   17.00    2.90
  -4   0  10   27.50    3.80
   3   0 -10  113.39    6.00
   3   0 -10  123.79    6.20
  -3   0  10  111.89    6.10
  -3   0  10  106.99    6.10
   2   0 -10  160.68    6.80
  -2   0  10  161.18    7.10
  -2   0  10  164.08   10.10
  -2   0  10  156.48    6.80
   1   0 -10   47.80    3.30
   1   0 -10   47.30    3.50
  -1   0  10   48.50    3.50
  -1   0  10   50.29    3.70
  -1   0  10   46.70    3.50
   0   0 -10   79.89    4.00
   0   0 -10   82.99    4.30
   0   0  10   82.29    4.20
   0   0  10   75.69    4.40
   0   0  10   86.49    4.50
  -1   0 -10  478.45   12.20
  -1   0 -10  490.95   12.00
   1   0  10  490.45   12.00
   1   0  10  497.15   12.40
   1   0  10  488.65   12.30
   1   0  10  484.35   12.40
  -2   0 -10  641.64   14.70
  -2   0 -10  660.73   15.10
   2   0  10  649.04   14.40
   2   0  10  672.03   15.30
   2   0  10  653.63   14.70
  -3   0 -10  317.77    9.00
  -3   0 -10  297.67    8.60
   3   0  10  296.37    8.80
   3   0  10  303.27    8.00
   3   0  10  306.07    8.10
  -4   0 -10    0.50    0.80
  -4   0 -10    0.00    0.80
   4   0  10    1.50    1.00
   4   0  10    1.20    0.70
   4   0  10    0.30    0.60
  -5   0 -10   15.90    2.40
  -5   0 -10   18.30    2.60
   5   0  10   16.70    1.90
   5   0  10   18.50    2.50
  -6   0 -10   97.89    5.50
   6   0  10  104.29    5.30
  -7   1  10   34.00    5.00
  -6   1  10   37.30    5.20
  -5   1  10   54.69    4.90
  -5   1  10   56.29    4.90
   4  -1 -10    9.70    2.40
  -4   1  10   10.90    2.50
  -4   1  10   10.90    2.60
   3  -1 -10  209.58    8.20
  -3   1  10  208.98    8.30
  -3   1  10  199.88    8.30
   2  -1 -10  389.36   11.40
  -2   1  10  385.36   11.40
  -2   1  10  386.46   11.60
  -2   1  10  398.86   11.60
   1  -1 -10  368.26   10.20
   1  -1 -10  382.06   10.60
  -1   1  10  361.56   10.40
  -1   1  10  384.06   10.50
  -1   1  10  372.26   10.70
   0  -1 -10   63.69    3.40
   0  -1 -10   66.99    3.60
   0   1  10   72.29    3.60
   0   1  10   65.29    3.40
   0   1  10   69.39    3.70
  -1  -1 -10  361.36    9.40
  -1  -1 -10  360.86    9.10
   1   1  10  367.46    8.90
   1   1  10  358.66    8.60
   1   1  10  369.76    9.60
  -2  -1 -10  180.78    5.80
  -2  -1 -10  176.98    5.60
   2   1  10  182.68    5.80
  -3  -1 -10   47.80    2.80
  -3  -1 -10   45.30    2.80
   3   1  10   45.40    2.70
  -4  -1 -10    7.30    1.50
  -4  -1 -10    6.10    1.40
   4   1  10    6.10    1.30
  -5  -1 -10    9.50    1.80
  -5  -1 -10    9.30    1.80
   5   1  10   10.00    1.70
  -6  -1 -10   63.29    4.30
   6   1  10   66.19    3.90
  -7   2  10   20.50    4.10
  -6   2  10   55.69    6.00
   5  -2 -10   44.10    4.90
  -5   2  10   56.09    5.80
  -5   2  10   48.70    4.60
   4  -2 -10   62.49    4.60
  -4   2  10   72.19    5.00
  -4   2  10   69.09    4.90
   3  -2 -10  311.37   10.20
  -3   2  10  320.47   10.50
  -3   2  10  305.47   10.30
   2  -2 -10  333.07    9.90
   2  -2 -10  321.27    9.60
   2  -2 -10  319.97    9.80
  -2   2  10  308.27    9.60
  -2   2  10  310.07    9.70
  -2   2  10  311.47    9.70
  -2   2  10  322.37   13.00
   1  -2 -10   60.59    3.50
   1  -2 -10   65.59    3.50
  -1   2  10   65.29    3.70
  -1   2  10   62.89    3.50
  -1   2  10   70.99    3.60
  -1   2  10   66.69    5.80
   0  -2 -10   13.30    1.80
   0  -2 -10   12.20    1.60
   0   2  10   11.70    1.40
   0   2  10   11.00    1.70
   0   2  10   11.00    1.40
  -1  -2 -10    7.40    1.30
  -1  -2 -10   10.00    1.30
   1   2  10    9.20    1.40
  -2  -2 -10  279.07    7.10
  -2  -2 -10  279.47    6.90
  -3  -2 -10   75.49    3.20
  -3  -2 -10   81.69    3.30
  -4  -2 -10    6.70    1.30
  -4  -2 -10    7.90    1.40
  -5  -2 -10   30.90    2.60
  -5  -2 -10   34.00    2.70
  -7   3  10   22.10    4.30
  -6   3  10   94.09    6.60
  -6   3  10   93.59    6.70
  -6   3  10   91.29    6.60
   5  -3 -10   28.70    3.90
  -5   3  10   32.70    5.40
  -5   3  10   28.90    4.00
  -5   3  10   32.50    4.30
  -5   3  10   29.40    4.10
   4  -3 -10   12.30    2.50
  -4   3  10   14.30    2.70
  -4   3  10   15.10    2.70
  -4   3  10   17.30    3.90
   3  -3 -10   47.90    3.70
  -3   3  10   46.20    3.70
  -3   3  10   49.20    3.70
  -3   3  10   65.69    7.50
   2  -3 -10   92.69    4.70
   2  -3 -10   97.39    4.80
  -2   3  10  100.29    4.70
  -2   3  10  107.59    5.00
  -2   3  10   96.69    4.60
  -2   3  10  110.69    7.60
   1  -3 -10    0.80    0.80
   1  -3 -10    1.70    0.90
  -1   3  10   -0.40    1.50
  -1   3  10    0.10    0.80
  -1   3  10    1.10    0.80
  -1   3  10    0.00    0.60
   0  -3 -10   11.00    1.50
   0  -3 -10   13.30    1.60
   0   3  10   10.90    1.50
   0   3  10   11.10    3.30
  -1  -3 -10   75.49    2.80
   1   3  10   81.59    6.70
  -4  -3 -10    3.30    0.90
  -4  -3 -10    4.70    1.10
  -5  -3 -10    0.50    0.80
  -5  -3 -10   -0.30    0.70
  -7   4  10   25.80    4.60
  -6   4  10   46.50    5.60
  -6   4  10   29.90    5.20
   5  -4 -10    0.60    1.40
  -5   4  10    0.60    2.00
  -5   4  10    1.70    1.70
   4  -4 -10    0.20    1.10
  -4   4  10   -0.50    1.20
  -4   4  10    1.10    2.20
   3  -4 -10   30.30    3.50
  -3   4  10   25.40    3.20
  -3   4  10   23.40    4.40
  -3   4  10   33.90    5.50
  -3   4  10   23.90    3.00
   2  -4 -10  240.58    8.10
   2  -4 -10  254.97    8.20
  -2   4  10  277.47   12.50
  -2   4  10  240.08    8.40
  -2   4  10  248.98    8.00
  -2   4  10  248.58    7.50
   1  -4 -10  109.29    4.50
   1  -4 -10  113.69    4.70
  -1   4  10  117.49    8.10
  -1   4  10  113.29    4.50
   0  -4 -10   15.10    1.60
   0  -4 -10   13.80    1.60
   0   4  10   13.90    3.50
   1   4  10  108.19    7.90
   2   4  10  133.99    8.70
  -6   5  10   29.70    4.50
  -6   5  10   29.40    5.40
   5  -5 -10    6.80    2.20
  -5   5  10    6.60    3.00
  -5   5  10    9.40    2.50
   4  -5 -10   14.20    2.70
  -4   5  10   18.60    2.90
  -4   5  10   21.60    4.50
   3  -5 -10  166.28    7.00
  -3   5  10  161.88    6.40
  -3   5  10  165.98    6.90
  -3   5  10  154.28    9.90
   2  -5 -10  160.68    6.40
   2  -5 -10  167.18    6.50
  -2   5  10  172.98    6.30
  -2   5  10  172.78   10.40
   1  -5 -10   92.49    4.10
   1  -5 -10   96.39    4.20
  -1   5  10   96.99    7.80
  -1   5  10   96.49    3.80
   0  -5 -10    6.80    1.10
   0  -5 -10    4.80    1.00
   0   5  10    3.80    2.50
   1   5  10    2.70    2.50
   2   5  10   71.59    6.80
   3   5  10   68.89    7.70
   5  -6 -10   25.00    3.80
  -5   6  10   41.40    6.90
  -5   6  10   37.40    4.60
   4  -6 -10    6.70    2.00
  -4   6  10    6.00    3.10
  -4   6  10    4.90    1.80
   3  -6 -10   56.39    4.10
  -3   6  10   53.79    3.90
  -3   6  10   65.79    7.90
   2  -6 -10   86.39    6.20
   2  -6 -10   83.99    4.50
  -2   6  10   89.29    7.90
  -2   6  10   82.09    4.10
   1  -6 -10    6.30    1.40
   1  -6 -10    4.90    1.20
  -1   6  10    4.80    2.60
   0  -6 -10    3.80    1.00
   0  -6 -10    3.70    1.00
   0   6  10    2.60    2.40
   1   6  10   51.29    7.00
   3  -7 -10    7.30    2.00
  -3   7  10    5.10    2.60
  -3   7  10    4.30    1.50
   2  -7 -10   34.10    3.20
  -2   7  10   49.99    7.40
   1  -7 -10   40.40    3.10
   0  -9  11   70.09    7.90
   1  -9  11    0.40    2.00
   2  -9  11   16.40    4.00
   3  -9  11    4.50    2.70
   4  -9  11   56.89    7.10
  -2  -8  11   53.09    6.60
  -1  -8  11   15.80    3.60
   0  -8  11   47.40    6.10
   1  -8  11    0.80    1.90
   2  -8  11   14.50    3.60
   3  -8  11   57.19    6.50
   4  -8  11   62.79    7.00
   5  -8  11   24.80    4.80
  -3  -7  11    0.00    1.90
  -3  -7  11   -0.20    1.80
  -2  -7  11    5.30    2.70
  -2  -7  11    6.30    2.60
  -1  -7  11  151.68    9.00
   0  -7  11   61.19    5.60
   1  -7  11   65.29    7.20
   2  -7  11    0.00    1.70
   3  -7  11  168.38    9.30
   4  -7  11   40.50    5.80
   5  -7  11   33.10    5.20
   6  -7  11    0.90    1.80
  -4  -6  11    1.50    2.10
  -3  -6  11   29.10    5.10
  -2  -6  11   18.60    3.80
  -2  -6  11   16.80    3.80
  -1  -6  11  452.05   15.70
  -1  -6  11  407.56   15.00
   0  -6  11   92.49    6.70
   1  -6  11   61.79    5.50
   2  -6  11    0.70    1.60
   3  -6  11   55.79    6.00
   4  -6  11   73.09    6.00
   5  -6  11   13.70    3.30
   6  -6  11    5.50    2.40
  -5  -5  11  138.39    9.40
  -4  -5  11   49.00    6.30
  -3  -5  11   23.90    4.30
  -2  -5  11   58.39    6.40
  -1  -5  11  165.88    8.70
  -1  -5  11  172.18    8.70
   0  -5  11  144.09    7.90
   1  -5  11    4.60    2.00
   1  -5  11    5.80    2.20
   2  -5  11   10.60    2.60
   2  -5  11   13.90    3.00
  -3   5 -11   24.60    3.80
   3  -5  11   20.60    3.30
   3  -5  11   24.60    4.00
  -4   5 -11  160.88    8.60
   4  -5  11  176.88    9.00
   4  -5  11  164.98    8.60
   5  -5  11   64.19    5.60
   5  -5  11   59.29    6.40
   6  -5  11   13.80    3.40
   7  -5  11    3.20    2.20
  -5  -4  11   80.99    7.00
  -4  -4  11   93.49    7.10
  -3  -4  11   14.70    3.30
  -2  -4  11   72.79    5.60
  -1  -4  11   42.50    4.90
  -1  -4  11   42.80    5.00
   0   4 -11  352.46   12.10
   0  -4  11  321.67   12.00
   0  -4  11  341.67   12.70
   0  -4  11  343.07   12.30
  -1   4 -11   17.10    3.00
   1  -4  11   19.40    3.40
   1  -4  11   12.30    2.70
  -2   4 -11   68.89    5.00
   2  -4  11   73.19    5.40
   2  -4  11   80.89    5.60
  -3   4 -11   95.99    5.90
   3  -4  11   96.89    6.10
   3  -4  11   87.39    5.90
  -4   4 -11  130.89    7.10
   4  -4  11  128.69    7.20
   4  -4  11  126.99    7.20
  -5   4 -11   59.89    5.00
   5  -4  11   53.19    4.90
  -6   4 -11    7.10    2.40
   6  -4  11    8.90    2.50
   7  -4  11    1.40    1.70
  -6  -3  11   70.49    6.50
  -5  -3  11   91.79    7.00
  -4  -3  11   56.29    6.20
  -3  -3  11    1.60    1.70
  -2  -3  11   50.89    4.80
  -2  -3  11   51.89    5.50
   1   3 -11  425.86   13.80
  -1  -3  11  437.16   14.40
  -1  -3  11  443.56   14.00
   0   3 -11  344.47   11.80
   0  -3  11  340.27   12.20
   0  -3  11  360.06   12.00
   0  -3  11  338.27   11.80
  -1   3 -11  167.88    7.70
   1  -3  11  178.98    8.20
   1  -3  11  188.28    8.10
  -2   3 -11    8.10    2.10
   2  -3  11    4.30    1.60
   2  -3  11    5.00    1.90
  -3   3 -11   77.89    5.10
   3  -3  11   72.69    5.00
   3  -3  11   75.09    5.00
  -4   3 -11   46.40    4.10
   4  -3  11   50.79    4.10
   4  -3  11   51.19    4.40
  -5   3 -11   37.70    4.30
   5  -3  11   39.00    4.70
  -6   3 -11   37.10    4.70
   6  -3  11   44.00    5.00
  -7   3 -11   15.30    3.30
   7  -3  11   16.10    3.30
  -6  -2  11   17.50    3.80
  -5  -2  11  205.78   10.30
  -4  -2  11   40.40    5.30
  -3  -2  11  103.09    6.70
  -3  -2  11  112.19    6.70
   2   2 -11   34.00    4.10
  -2  -2  11   36.70    4.50
  -2  -2  11   30.90    4.10
   1   2 -11  539.45   15.30
  -1  -2  11  540.75   15.80
  -1  -2  11  504.35   15.50
   0   2 -11  134.59    6.60
   0  -2  11  121.79    6.50
   0  -2  11  139.89    6.70
  -1   2 -11  106.19    5.70
   1  -2  11  111.39    5.90
   1  -2  11  103.89    5.70
  -2   2 -11    5.30    1.70
   2  -2  11    6.70    2.00
   2  -2  11    3.90    1.40
  -3   2 -11   40.20    3.50
   3  -2  11   28.30    3.40
   3  -2  11   35.60    4.00
  -4   2 -11  119.89    6.10
   4  -2  11  120.99    6.80
   4  -2  11  118.29    6.20
  -5   2 -11  127.89    6.70
   5  -2  11  127.39    6.50
  -6   2 -11   52.89    4.60
   6  -2  11   48.90    4.30
  -6  -1  11   36.20    5.50
  -5  -1  11  311.47   12.60
  -4  -1  11  102.69    6.90
  -4  -1  11   91.69    6.30
   3   1 -11   24.60    3.60
   3   1 -11   30.00    4.00
  -3  -1  11   29.60    3.90
  -3  -1  11   19.80    3.30
   2   1 -11   18.20    3.00
  -2  -1  11   17.00    2.90
  -2  -1  11   16.50    2.80
   1   1 -11  145.79    6.80
  -1  -1  11  147.69    7.00
  -1  -1  11  150.38    7.00
   0   1 -11  188.28    7.60
   0  -1  11  196.58    7.80
   0  -1  11  187.48    7.70
   0  -1  11  195.18    7.90
  -1   1 -11   44.40    3.50
   1  -1  11   37.80    3.10
   1  -1  11   33.30    3.10
   1  -1  11   40.00    3.40
  -2   1 -11  123.99    5.70
  -2   1 -11  137.09    6.10
   2  -1  11  136.49    6.10
   2  -1  11  132.09    5.80
   2  -1  11  130.49    5.60
  -3   1 -11  121.69    5.80
  -3   1 -11  126.89    6.80
   3  -1  11  124.29    5.80
   3  -1  11  125.09    5.50
   3  -1  11  117.69    5.20
  -4   1 -11   63.59    4.30
   4  -1  11   66.09    3.80
   4  -1  11   67.49    4.20
  -5   1 -11   65.39    4.60
   5  -1  11   63.99    3.80
   5  -1  11   62.19    4.30
  -6   1 -11   34.70    4.10
   6  -1  11   38.00    4.10
  -7   0  11    4.60    2.40
  -6   0  11   75.09    6.30
  -5   0  11  108.59    7.20
   4   0 -11   94.29   10.40
  -4   0  11   83.29    5.90
  -4   0  11   98.59    6.30
   3   0 -11   -0.40    1.10
   3   0 -11    0.50    1.00
  -3   0  11    1.00    1.20
  -3   0  11    1.30    1.10
   2   0 -11   69.89    4.60
  -2   0  11   56.19    4.30
  -2   0  11   65.59    4.60
   1   0 -11   63.39    4.20
  -1   0  11   66.89    4.40
  -1   0  11   63.79    4.20
  -1   0  11   59.49    4.20
   0   0 -11  334.77   10.40
   0   0 -11  353.86   10.30
   0   0  11  363.06   10.70
   0   0  11  338.07   10.10
   0   0  11  351.16   10.50
  -1   0 -11  202.28    7.00
  -1   0 -11  196.78    7.20
   1   0  11  200.88    6.70
   1   0  11  209.98    7.10
   1   0  11  207.18    7.30
  -2   0 -11   81.89    4.30
  -2   0 -11   85.59    4.20
   2   0  11   76.89    3.80
   2   0  11   82.69    3.80
   2   0  11   88.59    4.40
  -3   0 -11   32.80    2.70
  -3   0 -11   29.20    2.70
   3   0  11   33.00    2.20
   3   0  11   30.50    3.10
  -4   0 -11    9.20    1.90
  -4   0 -11    7.30    1.60
   4   0  11    8.90    1.90
  -5   0 -11    8.00    1.90
   5   0  11    9.10    2.00
  -6   0 -11   36.60    4.20
   6   0  11   31.80    3.40
  -7   1  11    1.70    2.00
  -6   1  11   41.60    5.50
  -5   1  11   67.19    5.60
  -5   1  11   69.89    5.70
   4  -1 -11   86.89    5.70
  -4   1  11   93.19    6.10
  -4   1  11   82.39    5.70
   3  -1 -11    6.10    1.90
  -3   1  11    3.70    1.70
  -3   1  11    5.90    1.70
   2  -1 -11  124.49    6.10
  -2   1  11  127.99    6.10
  -2   1  11  111.89    5.80
   1  -1 -11  284.37   11.20
   1  -1 -11  293.57    9.40
  -1   1  11  287.87    9.20
  -1   1  11  292.27    9.00
  -1   1  11  285.17    9.30
   0  -1 -11  100.39    4.80
   0  -1 -11  102.09    4.70
   0   1  11   99.39    4.40
   0   1  11  104.49    4.60
   0   1  11  102.69    4.80
  -1  -1 -11   49.90    3.10
  -1  -1 -11   50.99    3.20
   1   1  11   52.69    2.60
   1   1  11   52.49    3.20
   1   1  11   51.39    2.70
  -2  -1 -11   30.10    2.50
  -2  -1 -11   28.70    2.30
   2   1  11   29.90    2.40
  -3  -1 -11    9.60    1.70
  -3  -1 -11    8.60    1.60
   3   1  11    9.40    1.50
  -4  -1 -11   18.10    2.30
  -4  -1 -11   14.20    2.10
   4   1  11   18.40    2.10
  -5  -1 -11   38.60    4.10
  -5  -1 -11   33.30    3.50
  -7   2  11   -0.50    1.80
  -6   2  11   21.60    4.00
  -5   2  11  111.19    7.10
  -5   2  11  106.99    7.10
   4  -2 -11   81.79    5.50
  -4   2  11   80.19    5.40
  -4   2  11   79.69    5.50
   3  -2 -11  132.89    6.50
  -3   2  11  131.49    6.50
  -3   2  11  122.99    6.30
   2  -2 -11   29.60    3.40
   2  -2 -11   33.00    3.50
  -2   2  11   26.20    3.00
  -2   2  11   28.50    3.30
  -2   2  11   34.30    3.00
   1  -2 -11   53.29    3.40
   1  -2 -11   52.29    3.60
  -1   2  11   51.49    3.40
  -1   2  11   51.89    3.20
  -1   2  11   55.09    3.30
   0  -2 -11   25.90    2.30
   0  -2 -11   24.40    2.20
   0   2  11   25.60    2.60
  -1  -2 -11   41.20    2.60
  -1  -2 -11   41.90    2.70
   1   2  11   42.70    2.60
  -2  -2 -11  127.29    4.50
  -2  -2 -11  124.59    4.70
  -3  -2 -11  106.79    4.30
  -3  -2 -11  102.69    4.10
  -4  -2 -11   38.40    2.80
  -4  -2 -11   35.50    2.60
  -6   3  11   28.50    4.60
   5  -3 -11  158.48    8.20
  -5   3  11  165.98    8.40
   4  -3 -11   24.20    3.50
  -4   3  11   23.40    3.60
   3  -3 -11    6.90    1.80
  -3   3  11    7.00    2.00
  -3   3  11   10.90    3.60
   2  -3 -11   32.80    3.50
  -2   3  11   28.00    3.20
  -2   3  11   30.70    2.80
  -2   3  11   35.90    6.00
   1  -3 -11   69.89    3.90
   1  -3 -11   58.09    3.60
  -1   3  11   62.09    7.30
  -1   3  11   66.29    3.70
   0  -3 -11  108.79    4.50
   0  -3 -11  101.29    4.30
   0   3  11  106.59    7.90
   0   3  11  111.59    4.20
  -1  -3 -11  182.28    5.70
  -1  -3 -11  182.98    5.50
  -2  -3 -11  161.78    5.00
  -6   4  11   20.20    4.00
   5  -4 -11   14.80    3.00
  -5   4  11   12.70    3.00
  -5   4  11   10.00    3.60
   4  -4 -11   28.90    3.80
  -4   4  11   31.10    5.70
  -4   4  11   30.40    4.00
   3  -4 -11   35.30    3.90
  -3   4  11   46.20    6.90
  -3   4  11   32.40    3.70
   2  -4 -11  137.89    6.10
  -2   4  11  143.39    6.00
  -2   4  11  141.69    9.50
  -2   4  11  129.29    5.50
   1  -4 -11  129.99    5.40
   1  -4 -11  126.59    5.30
  -1   4  11  155.28    9.70
  -1   4  11  132.39    5.00
   0  -4 -11   46.00    2.80
   0  -4 -11   54.39    2.90
   0   4  11   61.39    7.40
   1   4  11   37.70    6.30
   5  -5 -11   33.20    4.50
  -5   5  11   35.10    4.60
  -5   5  11   33.90    6.10
   4  -5 -11   45.80    4.20
  -4   5  11   49.70    7.20
  -4   5  11   46.40    4.20
   3  -5 -11   45.60    3.90
  -3   5  11   51.69    3.80
  -3   5  11   58.69    7.70
   2  -5 -11   44.10    3.50
  -2   5  11   42.20    3.20
  -2   5  11   52.19    7.40
   1  -5 -11   17.20    2.30
   1  -5 -11   17.40    2.20
  -1   5  11   11.10    3.80
   0  -5 -11    2.00    0.80
   0  -5 -11    1.00    0.70
   0   5  11   -1.50    1.80
   1   5  11    1.60    2.30
   3  -6 -11    8.80    2.10
  -3   6  11    5.90    1.80
  -3   6  11    3.30    2.80
   2  -6 -11   15.70    2.60
  -2   6  11    9.70    3.90
   1  -6 -11    6.20    1.50
   1  -6 -11    5.40    1.50
  -1  -8  12   30.70    5.10
   0  -8  12    4.10    2.60
   1  -8  12    3.70    2.30
   2  -8  12   18.00    4.10
   3  -8  12   39.70    5.90
   4  -8  12   54.89    6.90
  -2  -7  12   14.60    3.70
  -1  -7  12    8.90    3.00
   0  -7  12  112.79    7.90
   1  -7  12    4.70    2.60
   2  -7  12   81.49    6.60
   3  -7  12   31.80    5.30
   4  -7  12   46.90    6.00
   5  -7  12   -0.60    1.70
  -3  -6  12    4.10    2.30
  -3  -6  12    4.20    2.70
  -2  -6  12   87.39    7.10
  -2  -6  12   90.29    7.10
  -1  -6  12  100.99    7.30
   0  -6  12  129.69    8.10
   1  -6  12    9.80    2.90
   2  -6  12   -0.80    1.40
   3  -6  12   62.89    5.70
   4  -6  12   48.00    5.70
   5  -6  12   10.60    3.20
  -4  -5  12   74.09    6.70
  -3  -5  12   91.69    7.10
  -2  -5  12   16.30    3.60
  -1  -5  12  168.58    9.10
  -1  -5  12  172.88    9.20
   0  -5  12   12.70    3.00
   1  -5  12   18.30    3.60
   1  -5  12   28.10    4.30
   2  -5  12    1.30    1.50
   2  -5  12   -1.00    1.30
   3  -5  12  108.59    7.20
   3  -5  12  122.89    7.50
   4  -5  12  153.48    8.60
   5  -5  12   64.49    5.70
   6  -5  12   -0.20    1.50
  -5  -4  12  107.09    8.10
  -4  -4  12   16.20    3.60
  -3  -4  12   20.90    4.10
  -2  -4  12    2.80    1.80
  -1  -4  12  159.78    8.50
  -1  -4  12  171.28    8.70
   0  -4  12  178.58    8.80
   0  -4  12  156.08    8.60
   0  -4  12  179.28    8.70
  -1   4 -12   24.60    3.70
   1  -4  12   29.40    4.20
   1  -4  12   29.50    4.20
  -2   4 -12   30.70    4.10
   2  -4  12   37.60    4.60
   2  -4  12   43.20    5.10
  -3   4 -12  162.48    8.10
   3  -4  12  169.68    8.50
   3  -4  12  169.98    8.50
  -4   4 -12  113.19    6.90
   4  -4  12  107.79    6.80
  -5   4 -12   16.30    3.30
   5  -4  12   14.60    3.20
  -6   4 -12   -0.20    1.50
   6  -4  12    1.20    1.50
  -5  -3  12   32.80    5.40
[truncated: 16,167 more chars]
