# Supplementary material for: Bis(2-amino-3,5-di­chloro­pyridinium) hexa­chlorido­stannate(IV) dihydrate
Source: IUCrdata. 2022 Mar 3;7(Pt 3):x220191. doi: 10.1107/S2414314622001912 (PMC9462013; doi:10.1107/S2414314622001912)
Supplement: Supplementary file 2 [file x-07-x220191-Isup2.hkl]

data_I                                                                          
_shelx_title ' Merazig_SC25blanc_0m_a_a.res in P-1'                             
_shelx_refln_list_code          4                                               
_shelx_F_calc_maximum      124.99                                               
_exptl_crystal_F_000       338.00                                               
_reflns_d_resolution_high  0.7000                                               
                                                                                
loop_                                                                           
 _space_group_symop_operation_xyz                                               
 'x, y, z'                                                                      
 '-x, -y, -z'                                                                   
                                                                                
_cell_length_a     7.4624                                                       
_cell_length_b     8.4715                                                       
_cell_length_c    10.1324                                                       
_cell_angle_alpha 101.434                                                       
_cell_angle_beta   90.043                                                       
_cell_angle_gamma 107.554                                                       
                                                                                
_shelx_F_squared_multiplier     1.000                                           
                                                                                
loop_                                                                           
 _refln_index_h                                                                 
 _refln_index_k                                                                 
 _refln_index_l                                                                 
 _refln_F_squared_calc                                                          
 _refln_F_squared_meas                                                          
 _refln_F_squared_sigma                                                         
 _refln_observed_status                                                         
   2   0   0        546.28        491.65         4.09 o                         
   3   0   0         14.40         11.77         0.73 o                         
   4   0   0       1921.04       1913.79        12.59 o                         
   5   0   0       1485.40       1482.45        10.61 o                         
   6   0   0        309.08        306.19         4.37 o                         
   7   0   0         66.40         63.97         2.87 o                         
   8   0   0        190.15        192.79         6.00 o                         
   9   0   0         61.50         55.64         5.36 o                         
  10   0   0         20.26         20.86         5.29 o                         
 -10   1   0         33.16         31.29         6.00 o                         
  -9   1   0        108.89        120.32         9.15 o                         
  -8   1   0        158.72        148.68         5.21 o                         
  -7   1   0         60.37         57.37         2.37 o                         
  -6   1   0         84.26         81.71         1.99 o                         
  -5   1   0        939.13        912.02         7.26 o                         
  -4   1   0       5659.83       5784.86        32.42 o                         
  -3   1   0        714.11        671.36         4.76 o                         
  -2   1   0      11438.17      11780.21       130.16 o                         
   2   1   0       1577.33       1724.08        13.05 o                         
   3   1   0        696.23        702.31         5.27 o                         
   4   1   0       1767.82       1722.73        11.58 o                         
   5   1   0        910.25        885.30         7.60 o                         
   6   1   0        204.25        209.55         3.81 o                         
   7   1   0         36.95         34.45         2.44 o                         
   8   1   0         36.73         44.00         3.57 o                         
   9   1   0         22.26         21.34         3.33 o                         
 -10   2   0         13.74         12.57         4.00 o                         
  -9   2   0        107.66        111.74         9.15 o                         
  -8   2   0         74.11         64.65         5.81 o                         
  -7   2   0          2.72          2.45         0.94 o                         
  -6   2   0         93.28         74.79         1.62 o                         
  -5   2   0       1705.65       1714.50        12.58 o                         
  -4   2   0       4356.94       4472.99        28.61 o                         
  -3   2   0        593.05        588.74        12.93 o                         
  -2   2   0      15623.29      16515.56       121.84 o                         
  -1   2   0       2039.79       1157.16       143.13 o                         
   1   2   0       5023.83       4779.90        85.53 o                         
   2   2   0          1.11          0.00         0.23 o                         
   3   2   0        101.09         87.86         1.42 o                         
   4   2   0        706.30        703.68         5.80 o                         
   5   2   0        457.66        446.93         4.57 o                         
   6   2   0          2.47          3.13         1.03 o                         
   7   2   0         18.12         19.40         1.93 o                         
   8   2   0         23.50         13.39         2.12 o                         
   9   2   0         21.99         19.18         4.36 o                         
 -10   3   0          5.98          4.86         3.57 o                         
  -9   3   0         60.23         63.30         8.29 o                         
  -8   3   0        108.98        117.25         5.91 o                         
  -7   3   0         29.40         24.79         1.85 o                         
  -6   3   0          0.98          0.42         0.42 o                         
  -5   3   0        858.80        834.79         7.97 o                         
  -4   3   0        173.62        182.25         3.26 o                         
  -3   3   0        443.13        451.31         4.49 o                         
  -2   3   0        558.27        555.17         4.42 o                         
  -1   3   0       1036.03       1019.10         7.26 o                         
   0   3   0       6449.94       6413.18        53.69 o                         
   1   3   0        920.93        865.49         6.31 o                         
   2   3   0        136.07        138.78         1.65 o                         
   3   3   0        138.00        160.05         2.24 o                         
   4   3   0        158.42        152.47         2.41 o                         
   5   3   0        216.62        220.97         3.80 o                         
   6   3   0         91.42         78.06         3.57 o                         
   7   3   0        100.75        113.26         3.94 o                         
   8   3   0         58.67         49.41         3.88 o                         
 -10   4   0         12.42         16.43         4.71 o                         
  -9   4   0        103.00        102.25         6.06 o                         
  -8   4   0         98.77        102.71         5.79 o                         
  -7   4   0          0.53         -1.01         1.01 o                         
  -6   4   0        166.80        136.97         4.54 o                         
  -5   4   0        469.06        466.83         5.15 o                         
  -4   4   0       4191.74       4313.25        30.21 o                         
  -3   4   0        162.95        154.46         2.31 o                         
  -2   4   0       1200.42       1234.30         8.45 o                         
  -1   4   0        118.37        109.54         1.55 o                         
   0   4   0       4850.85       4786.83        28.29 o                         
   1   4   0       1593.52       1725.89        11.19 o                         
   2   4   0        174.00        176.79         2.33 o                         
   3   4   0        153.60        168.33         2.29 o                         
   4   4   0        763.15        758.20         6.90 o                         
   5   4   0        442.56        438.94         6.58 o                         
   6   4   0        252.14        254.87         5.78 o                         
   7   4   0        139.13        147.28         4.70 o                         
   8   4   0         78.38         85.29         7.86 o                         
 -10   5   0          8.04          9.71         3.71 o                         
  -9   5   0         61.67         59.45         7.36 o                         
  -8   5   0         89.95        114.61         6.11 o                         
  -7   5   0          5.03          4.73         1.75 o                         
  -6   5   0        530.91        531.44         9.01 o                         
  -5   5   0        291.28        288.94         4.61 o                         
  -4   5   0       3145.06       3179.19        21.81 o                         
  -3   5   0        487.57        466.41         4.81 o                         
  -2   5   0        421.89        424.72         3.94 o                         
  -1   5   0       1049.22       1098.83         7.90 o                         
   0   5   0       1442.60       1464.01        10.58 o                         
   1   5   0        801.77        779.08         6.46 o                         
   2   5   0        851.89        883.07         6.89 o                         
   3   5   0        660.20        651.03         6.61 o                         
   4   5   0        629.73        656.77         7.62 o                         
   5   5   0        249.11        222.73         5.19 o                         
   6   5   0        134.14        142.14         4.41 o                         
   7   5   0         54.65         56.10         4.12 o                         
 -10   6   0          5.03          2.57         3.29 o                         
  -9   6   0         63.44         76.12        10.71 o                         
  -8   6   0        317.10        305.06        11.16 o                         
  -7   6   0         19.69         22.08         3.18 o                         
  -6   6   0         11.76         11.23         1.76 o                         
  -5   6   0        542.71        523.38         6.89 o                         
  -4   6   0        677.89        652.07         7.02 o                         
  -3   6   0        907.32        922.78         7.74 o                         
  -2   6   0          3.85          3.13         0.45 o                         
  -1   6   0        195.53        186.49         2.64 o                         
   0   6   0        963.74        982.56         7.98 o                         
   1   6   0       1004.50        989.58         8.77 o                         
   2   6   0        324.17        350.22         6.66 o                         
   3   6   0        253.29        242.77         4.09 o                         
   4   6   0        103.04         96.38         3.35 o                         
   5   6   0         12.59          8.70         1.40 o                         
   6   6   0          7.35          7.08         1.67 o                         
   7   6   0         26.78         31.29         5.57 o                         
 -10   7   0         11.80         12.90         3.13 o                         
  -9   7   0         42.38         40.21         5.57 o                         
  -8   7   0         12.66         15.80         2.98 o                         
  -7   7   0         64.76         55.38         4.75 o                         
  -6   7   0         10.85         10.14         1.87 o                         
  -5   7   0        236.56        222.02         5.25 o                         
  -4   7   0         71.65         62.03         2.45 o                         
  -3   7   0         69.99         74.04         2.63 o                         
  -2   7   0         49.89         47.55         1.53 o                         
  -1   7   0        343.51        349.86         4.48 o                         
   0   7   0        201.79        198.15         3.26 o                         
   1   7   0        134.45        140.43         3.02 o                         
   2   7   0         15.33         10.32         1.05 o                         
   3   7   0          6.15          5.33         1.09 o                         
   4   7   0          1.42          1.93         0.91 o                         
   5   7   0         10.52          7.88         1.82 o                         
   6   7   0         20.21         20.82         3.27 o                         
  -9   8   0         30.99         29.43         6.14 o                         
  -8   8   0         28.36         25.43         5.57 o                         
  -7   8   0          5.46          5.43         3.14 o                         
  -6   8   0          3.31         -1.71         1.71 o                         
  -5   8   0          2.25          2.03         2.00 o                         
  -4   8   0        251.46        258.51         6.83 o                         
  -3   8   0        183.40        191.82         5.51 o                         
  -2   8   0         38.61         35.64         2.32 o                         
  -1   8   0         22.70         23.88         2.35 o                         
   0   8   0         33.23         24.28         2.04 o                         
   1   8   0          0.34          1.29         0.73 o                         
   2   8   0         10.94         10.94         1.46 o                         
   3   8   0         99.29        114.86         3.93 o                         
   4   8   0         95.46        113.83         4.89 o                         
   5   8   0         53.71         53.23         4.88 o                         
  -9   9   0          4.10          8.71         3.86 o                         
  -8   9   0         25.23         39.00         6.86 o                         
  -7   9   0          0.06         -2.14         2.14 o                         
  -6   9   0         40.67         34.15         6.00 o                         
  -5   9   0         72.85         72.03         8.21 o                         
  -4   9   0        118.01        129.63         5.46 o                         
  -3   9   0         27.29         31.95         2.83 o                         
  -2   9   0         46.83         41.80         3.09 o                         
  -1   9   0         17.12         18.73         1.78 o                         
   0   9   0         67.44         66.69         2.87 o                         
   1   9   0        150.78        141.06         4.30 o                         
   2   9   0        221.53        234.53         6.73 o                         
   3   9   0        181.55        197.86         7.96 o                         
   4   9   0         69.03         72.56         5.66 o                         
  -8  10   0         30.61         35.43         6.57 o                         
  -7  10   0         30.68         29.57         6.00 o                         
  -6  10   0          9.61          6.14         3.14 o                         
  -5  10   0         16.52         15.29         3.86 o                         
  -4  10   0         58.22         50.81         8.29 o                         
  -3  10   0         41.84         36.18         3.16 o                         
  -2  10   0         64.99         61.60         3.94 o                         
  -1  10   0        202.50        196.61         9.09 o                         
   0  10   0        195.00        214.70         5.79 o                         
   1  10   0         98.74         89.98         5.25 o                         
   2  10   0         49.98         41.21         3.51 o                         
  -6  11   0          7.02          7.00         3.57 o                         
  -5  11   0         20.12         23.43         5.43 o                         
  -4  11   0         20.44         27.00         5.57 o                         
  -3  11   0         79.51         67.16         8.15 o                         
  -2  11   0         77.39         76.88         6.83 o                         
  -1  11   0         44.13         43.55         6.22 o                         
   0  11   0          7.36          7.86         2.12 o                         
  -1 -11   1          1.37          1.04         2.36 o                         
   0 -11   1         11.19          3.71         2.86 o                         
   1 -11   1         67.37         87.72         8.00 o                         
   2 -11   1         62.06         63.82         5.61 o                         
   3 -11   1         20.51         20.59         3.94 o                         
   4 -11   1         10.29          9.86         3.86 o                         
   5 -11   1          4.66          4.00         3.43 o                         
   6 -11   1          4.97          0.14         3.14 o                         
   7 -11   1          5.96          7.14         4.29 o                         
  -2 -10   1         20.89         21.04         3.22 o                         
  -1 -10   1         25.56         30.44         3.10 o                         
   0 -10   1         29.35         28.75         2.50 o                         
   1 -10   1         95.36        101.15         4.48 o                         
   2 -10   1         41.97         35.69         5.77 o                         
   3 -10   1          0.42          1.00         1.44 o                         
   4 -10   1          9.74          6.49         2.22 o                         
   5 -10   1         17.70         17.14         4.29 o                         
   6 -10   1         10.15          6.57         3.71 o                         
   7 -10   1          6.81          7.29         3.86 o                         
   8 -10   1          4.29          2.86         3.43 o                         
  -4  -9   1         25.66         29.26         3.79 o                         
  -3  -9   1        148.16        149.67         5.75 o                         
  -2  -9   1        103.75         97.88         5.86 o                         
  -1  -9   1         14.97         10.98         1.62 o                         
   0  -9   1          2.89          3.43         0.98 o                         
   1  -9   1         36.64         36.05         2.51 o                         
   2  -9   1         20.19         17.76         2.25 o                         
   3  -9   1         53.48         45.00         3.22 o                         
   4  -9   1         29.40         32.29         3.74 o                         
   5  -9   1         65.59         65.02         7.43 o                         
   6  -9   1         74.76         75.86         8.72 o                         
   7  -9   1         58.27         74.29         9.00 o                         
   8  -9   1         11.54          9.71         3.71 o                         
   9  -9   1          7.24          7.57         3.86 o                         
  -5  -8   1         30.18         22.94         3.53 o                         
  -4  -8   1        102.88        103.14         4.74 o                         
  -3  -8   1        172.90        155.46         4.67 o                         
  -2  -8   1        108.74        113.80         3.82 o                         
  -1  -8   1          0.18          0.35         0.71 o                         
   0  -8   1         30.57         36.20         2.38 o                         
   1  -8   1        408.34        395.96         6.85 o                         
   2  -8   1        846.41        871.27        11.35 o                         
   3  -8   1        256.87        247.60         5.31 o                         
   4  -8   1        324.49        339.06         6.71 o                         
   5  -8   1        130.77        127.18         4.83 o                         
   6  -8   1         82.70         84.87         5.20 o                         
   7  -8   1         14.89         16.67         3.13 o                         
   8  -8   1         22.88         28.21         3.79 o                         
   9  -8   1         11.40         15.66         3.32 o                         
  -6  -7   1         61.38         55.58         7.29 o                         
  -5  -7   1          8.31          5.84         1.43 o                         
  -4  -7   1         71.08         72.06         3.41 o                         
  -3  -7   1        238.07        257.39         5.70 o                         
  -2  -7   1        404.78        413.15         5.93 o                         
  -1  -7   1        279.73        276.09         4.93 o                         
   0  -7   1        931.92        939.75         9.07 o                         
   1  -7   1        807.55        822.70         7.47 o                         
   2  -7   1       1224.80       1221.61        10.14 o                         
   3  -7   1        175.17        176.00         3.02 o                         
   4  -7   1         85.83         88.53         3.12 o                         
   5  -7   1         16.98         28.98         6.19 o                         
   6  -7   1         85.15        102.95         5.41 o                         
   7  -7   1         40.06         40.26         4.19 o                         
   8  -7   1        177.17        192.61         8.19 o                         
   9  -7   1         16.09         16.83         4.07 o                         
  10  -7   1          0.04         -1.14         2.71 o                         
  -7  -6   1         65.91         67.16         8.29 o                         
  -6  -6   1         33.78         31.38         2.76 o                         
  -5  -6   1          8.44          8.60         1.43 o                         
  -4  -6   1        139.33        129.50         3.95 o                         
  -3  -6   1        954.38       1019.27        11.59 o                         
  -2  -6   1       1165.73       1133.12         9.53 o                         
  -1  -6   1        313.37        330.90         4.19 o                         
   0  -6   1        106.62        106.30         2.17 o                         
   1  -6   1        271.98        283.40         3.87 o                         
   2  -6   1          4.76          4.08         0.55 o                         
   3  -6   1        100.24         94.47         2.07 o                         
   4  -6   1        105.10        112.46         2.54 o                         
   5  -6   1        275.18        268.43         4.63 o                         
   6  -6   1        138.24        146.94         7.99 o                         
   7  -6   1         41.21         46.87         4.55 o                         
   8  -6   1          0.39          1.00         1.62 o                         
   9  -6   1         44.60         35.76         4.31 o                         
  10  -6   1          1.92          0.14         2.71 o                         
  -7  -5   1        110.62        125.82         7.22 o                         
  -6  -5   1         57.11         51.65         3.86 o                         
  -5  -5   1         56.79         57.07         2.88 o                         
  -4  -5   1        165.75        157.91         3.73 o                         
  -3  -5   1        688.08        709.10         7.18 o                         
  -2  -5   1         65.23         68.88         1.65 o                         
  -1  -5   1         11.40         12.09         0.82 o                         
   0  -5   1        506.85        499.53         4.77 o                         
   1  -5   1        417.62        402.08         4.14 o                         
   2  -5   1        223.30        228.03         3.00 o                         
   3  -5   1       1048.08       1027.69         8.50 o                         
   4  -5   1        390.67        407.32         4.96 o                         
   5  -5   1        268.04        252.78         3.98 o                         
   6  -5   1        166.44        150.29         4.32 o                         
   7  -5   1         57.83         44.73         4.14 o                         
   8  -5   1         81.65         74.77         5.75 o                         
   9  -5   1         62.54         59.23         7.29 o                         
  10  -5   1          3.47          3.00         3.00 o                         
  -8  -4   1         35.57         35.85         9.50 o                         
  -7  -4   1        183.85        176.62         6.15 o                         
  -6  -4   1        102.36        101.92         3.67 o                         
  -5  -4   1          2.19          0.72         0.89 o                         
  -4  -4   1          0.52          1.65         0.48 o                         
  -3  -4   1        297.65        278.52         3.87 o                         
  -2  -4   1         89.57         80.26         1.50 o                         
  -1  -4   1        309.47        315.50         3.32 o                         
   0  -4   1       1471.34       1462.84        10.40 o                         
   1  -4   1       1607.43       1676.72        11.75 o                         
   2  -4   1       1422.07       1419.78         9.79 o                         
   3  -4   1        403.14        412.20         4.30 o                         
   4  -4   1         97.11         81.66         1.63 o                         
   5  -4   1        446.88        425.46         6.69 o                         
   6  -4   1        276.60        258.45         5.33 o                         
   7  -4   1         18.05         15.73         2.09 o                         
   8  -4   1        194.39        178.23         8.65 o                         
   9  -4   1         71.35         89.29         8.14 o                         
  10  -4   1         21.75         20.43         5.00 o                         
  -9  -3   1          3.73          5.57         3.14 o                         
  -8  -3   1         72.26         73.20        16.28 o                         
  -7  -3   1        184.21        179.07         5.07 o                         
  -6  -3   1        128.32        136.74         4.05 o                         
  -5  -3   1          0.96         -0.13         0.58 o                         
  -4  -3   1        310.65        300.39         3.47 o                         
  -3  -3   1       1213.24       1212.14         8.66 o                         
  -2  -3   1       5853.24       5851.91        36.56 o                         
  -1  -3   1       1532.51       1603.92        12.02 o                         
   0  -3   1       5863.56       5781.97        35.74 o                         
   1  -3   1        660.89        636.33         4.77 o                         
   2  -3   1        505.21        451.87         4.04 o                         
   3  -3   1        806.34        805.54         6.85 o                         
   4  -3   1       5791.22       5871.82        37.08 o                         
   5  -3   1        469.09        458.95         4.73 o                         
   6  -3   1        329.98        336.60         4.51 o                         
   7  -3   1         27.48         25.74         1.96 o                         
   8  -3   1        305.54        320.52         9.61 o                         
   9  -3   1        166.73        150.51        10.15 o                         
  10  -3   1         15.39         15.71         4.71 o                         
  -9  -2   1          4.99          3.40         1.89 o                         
  -8  -2   1         85.34         80.84         5.15 o                         
  -7  -2   1        253.96        266.89         6.09 o                         
  -6  -2   1        436.11        419.59         7.29 o                         
  -5  -2   1        319.65        328.27         3.85 o                         
  -4  -2   1       2280.17       2269.11        14.95 o                         
  -3  -2   1       2277.83       2295.27        14.65 o                         
  -2  -2   1       3920.59       3953.22        23.52 o                         
  -1  -2   1       1922.93       1801.47        13.67 o                         
   0  -2   1       1972.72       2001.51        24.35 o                         
   1  -2   1       2595.32       2533.02        17.36 o                         
   2  -2   1       4767.94       4753.72        37.21 o                         
   3  -2   1        505.87        519.60         4.26 o                         
   4  -2   1       2642.02       2593.03        20.90 o                         
   5  -2   1       1462.86       1468.70        10.50 o                         
   6  -2   1        103.78        109.01         2.28 o                         
   7  -2   1         51.62         53.12         2.41 o                         
   8  -2   1         77.26         87.43         3.88 o                         
   9  -2   1         94.07         97.73         8.43 o                         
  10  -2   1         12.86         13.14         4.43 o                         
  -9  -1   1          6.72          9.46         2.86 o                         
  -8  -1   1         87.72         78.67         5.21 o                         
  -7  -1   1        538.59        577.79         9.31 o                         
  -6  -1   1        597.99        588.81         7.19 o                         
  -5  -1   1        532.46        572.42         5.37 o                         
  -4  -1   1        281.35        269.09         3.21 o                         
  -3  -1   1       1567.87       1528.53        10.77 o                         
  -2  -1   1         24.74         23.64         0.62 o                         
   1  -1   1       1749.54       1763.74        48.67 o                         
   2  -1   1        622.53        658.87         4.86 o                         
   3  -1   1       2092.76       2120.44        12.56 o                         
   4  -1   1        994.86       1029.63         7.51 o                         
   5  -1   1       1290.60       1300.04         9.51 o                         
   6  -1   1        101.34         84.22         2.36 o                         
   7  -1   1         13.12          7.54         1.19 o                         
   8  -1   1         59.46         56.29         3.76 o                         
   9  -1   1        131.32        135.00        16.29 o                         
  10  -1   1          9.78          3.43         3.14 o                         
 -10   0   1          7.84          9.00         3.57 o                         
  -9   0   1         24.39         23.37         6.14 o                         
  -8   0   1         69.62         69.73         5.24 o                         
  -7   0   1        293.45        296.89         5.59 o                         
  -6   0   1         33.54         35.65         1.67 o                         
  -5   0   1        180.58        172.75         2.55 o                         
  -4   0   1         14.27          6.46         0.61 o                         
  -3   0   1        564.23        590.79         4.63 o                         
  -2   0   1        144.89        136.22         3.90 o                         
   2   0   1        682.62        654.25        13.82 o                         
   3   0   1         15.63         13.48         0.59 o                         
   4   0   1        224.85        223.91         2.56 o                         
   5   0   1        415.54        409.22         4.37 o                         
   6   0   1         32.84         27.33         1.59 o                         
   7   0   1         11.73         10.09         1.40 o                         
   8   0   1         99.12         84.71         4.83 o                         
   9   0   1         98.99        101.77         6.50 o                         
  10   0   1         24.98         20.29         5.14 o                         
 -10   1   1         13.08         12.86         4.29 o                         
  -9   1   1          1.19         -0.57         2.57 o                         
  -8   1   1         17.78         21.91         2.58 o                         
  -7   1   1         73.34         62.48         3.64 o                         
  -6   1   1         81.64         90.04         2.24 o                         
  -5   1   1        131.54        123.11         2.22 o                         
  -4   1   1       1436.87       1457.42        10.52 o                         
  -3   1   1        370.85        350.75         4.22 o                         
  -2   1   1        192.81        145.87         4.03 o                         
   1   1   1         20.97         11.12         1.72 o                         
   2   1   1        241.11        249.15         4.25 o                         
   3   1   1         45.00         51.73         0.92 o                         
   4   1   1       4009.96       4026.02        25.91 o                         
   5   1   1       1897.41       1928.54        13.90 o                         
   6   1   1        298.90        281.83         4.89 o                         
   7   1   1          2.00          0.96         0.85 o                         
   8   1   1        128.58        132.98         4.34 o                         
   9   1   1         80.82         79.98         5.68 o                         
 -10   2   1         12.15         11.43         4.14 o                         
  -9   2   1          5.05          4.00         3.00 o                         
  -8   2   1        105.91        106.46         8.32 o                         
  -7   2   1        117.37        113.56         4.06 o                         
  -6   2   1        673.59        667.01         5.98 o                         
  -5   2   1        552.85        551.80         4.72 o                         
  -4   2   1       2491.03       2481.83        18.03 o                         
  -3   2   1        915.08        940.22         7.15 o                         
  -2   2   1       1103.80       1113.28         7.39 o                         
  -1   2   1          1.17         -0.34         0.34 o                         
   0   2   1       8536.51       7900.71        55.29 o                         
   1   2   1       2505.12       2466.35        19.21 o                         
   2   2   1       3436.81       3507.18        20.65 o                         
   3   2   1       1585.67       1698.90         9.87 o                         
   4   2   1       3006.17       3035.01        17.88 o                         
   5   2   1       1019.87       1001.66         8.97 o                         
   6   2   1        149.84        161.72         3.70 o                         
   7   2   1          7.82          5.20         1.15 o                         
   8   2   1         45.98         53.97         4.63 o                         
   9   2   1        106.22        125.53         6.87 o                         
 -10   3   1         26.56         24.43         5.43 o                         
  -9   3   1         45.04         52.71         5.18 o                         
  -8   3   1        155.57        147.56         8.36 o                         
  -7   3   1        228.16        231.28         5.54 o                         
  -6   3   1        296.39        281.49         3.69 o                         
  -5   3   1        927.32        937.70         7.43 o                         
  -4   3   1       1840.95       1889.04        14.44 o                         
  -3   3   1        222.83        215.74         2.64 o                         
  -2   3   1        206.34        183.05         2.17 o                         
  -1   3   1       4033.35       4121.73        24.12 o                         
   0   3   1      13409.96      12254.90        66.78 o                         
   1   3   1       8154.52       8144.01        70.92 o                         
   2   3   1         71.73         68.19         1.30 o                         
   3   3   1         22.14         21.03         1.25 o                         
   4   3   1        487.08        505.22         4.85 o                         
   5   3   1        753.28        721.11         7.83 o                         
   6   3   1         28.28         30.64         2.23 o                         
   7   3   1         46.15         45.72         2.92 o                         
   8   3   1         67.52         67.94         7.08 o                         
 -10   4   1         12.76          7.86         3.86 o                         
  -9   4   1         55.64         61.38         5.56 o                         
  -8   4   1         61.93         57.77         5.04 o                         
  -7   4   1        144.17        137.72         4.44 o                         
  -6   4   1         34.28         27.37         1.73 o                         
  -5   4   1        484.74        484.81         8.12 o                         
  -4   4   1        824.31        777.95         6.91 o                         
  -3   4   1       2269.93       2272.36        15.65 o                         
  -2   4   1        182.83        188.14         2.13 o                         
  -1   4   1       2516.40       2623.97        16.06 o                         
   0   4   1        698.59        678.20         4.95 o                         
   1   4   1        375.72        348.57         3.20 o                         
   2   4   1        315.83        289.79         2.81 o                         
   3   4   1          7.74         10.57         1.00 o                         
   4   4   1        223.21        211.54         3.47 o                         
   5   4   1        633.61        631.08         7.68 o                         
   6   4   1        120.87        109.00         4.84 o                         
   7   4   1          0.89          1.32         1.03 o                         
   8   4   1         13.84         14.71         4.14 o                         
 -10   5   1          8.75          5.22         2.75 o                         
  -9   5   1         28.84         30.69         4.18 o                         
  -8   5   1         36.33         29.70         3.63 o                         
  -7   5   1         18.01          8.78         3.43 o                         
  -6   5   1          0.99         -0.28         0.86 o                         
  -5   5   1        630.87        612.34         6.84 o                         
  -4   5   1        875.82        868.67         7.68 o                         
  -3   5   1        298.49        295.37         3.54 o                         
  -2   5   1        653.23        632.07         5.20 o                         
  -1   5   1        202.95        205.14         2.49 o                         
   0   5   1        478.02        497.50         4.44 o                         
   1   5   1        598.61        619.92         5.29 o                         
   2   5   1         21.57         19.03         1.82 o                         
   3   5   1         54.74         61.65         1.78 o                         
   4   5   1        531.63        514.37         6.28 o                         
   5   5   1        122.30        128.89         3.82 o                         
   6   5   1         18.12         14.46         1.71 o                         
   7   5   1          0.59          1.81         1.40 o                         
 -10   6   1          4.83          6.28         2.50 o                         
  -9   6   1         11.72          9.06         4.57 o                         
  -8   6   1         41.25         48.44         5.22 o                         
  -7   6   1         21.98         21.15         3.13 o                         
  -6   6   1         36.66         36.46         3.14 o                         
  -5   6   1         42.60         36.92         2.16 o                         
  -4   6   1        308.08        315.11         4.73 o                         
  -3   6   1         27.16         21.42         0.95 o                         
  -2   6   1          9.67         13.54         0.82 o                         
  -1   6   1        124.36        124.97         2.06 o                         
   0   6   1       1751.75       1752.93        13.46 o                         
   1   6   1        914.53        954.53         9.06 o                         
   2   6   1        393.88        384.11         4.92 o                         
   3   6   1          0.46          0.82         0.56 o                         
   4   6   1         94.46         95.93         2.88 o                         
   5   6   1        137.09        135.19         4.11 o                         
   6   6   1         41.29         40.68         3.39 o                         
 -10   7   1          4.19         10.29         4.00 o                         
  -9   7   1         24.72         23.43         5.43 o                         
  -8   7   1         86.14         96.93         7.07 o                         
  -7   7   1          2.20          3.28         1.77 o                         
  -6   7   1          5.44          6.95         1.56 o                         
  -5   7   1         36.86         34.84         2.97 o                         
  -4   7   1        828.78        830.58        11.63 o                         
  -3   7   1        525.12        519.75         6.27 o                         
  -2   7   1        260.48        261.18         3.70 o                         
  -1   7   1        382.49        376.75         4.97 o                         
   0   7   1       1226.48       1256.15        11.55 o                         
   1   7   1        380.19        373.99         6.01 o                         
   2   7   1         18.62         25.14         1.49 o                         
   3   7   1         79.66         66.96         2.46 o                         
   4   7   1        142.30        145.33         4.23 o                         
   5   7   1        223.54        230.74         6.80 o                         
   6   7   1         72.58         68.36         5.45 o                         
  -9   8   1         17.44         13.57         4.57 o                         
  -8   8   1         32.16         25.29         5.29 o                         
  -7   8   1         23.30         21.29         4.71 o                         
  -6   8   1         28.72         22.15         4.71 o                         
  -5   8   1        315.07        312.72         7.67 o                         
  -4   8   1        446.58        447.06         9.08 o                         
  -3   8   1        418.30        412.97         8.34 o                         
  -2   8   1         62.95         67.47         3.12 o                         
  -1   8   1         70.82         64.33         3.23 o                         
   0   8   1         92.36         96.68         4.28 o                         
   1   8   1        354.40        329.70         5.51 o                         
   2   8   1         84.48         79.68         3.06 o                         
   3   8   1        112.29        115.14         4.54 o                         
   4   8   1        122.14        112.16         4.92 o                         
   5   8   1         41.64         39.07         4.14 o                         
  -8   9   1         28.63         25.29         5.71 o                         
  -7   9   1         45.02         35.72         6.29 o                         
  -6   9   1          2.10          2.14         2.57 o                         
  -5   9   1         65.99         50.27         4.55 o                         
  -4   9   1        117.43        120.28         4.69 o                         
  -3   9   1         49.87         44.21         3.79 o                         
  -2   9   1         17.02         16.57         2.03 o                         
  -1   9   1         37.22         34.41         2.35 o                         
   0   9   1        139.21        132.10         3.96 o                         
   1   9   1        130.97        145.50         5.28 o                         
   2   9   1         61.94         55.02         3.75 o                         
   3   9   1          4.09          7.99         1.82 o                         
  -7  10   1          1.45          9.29         3.71 o                         
  -6  10   1          0.14         -2.00         2.00 o                         
  -5  10   1          1.12         -1.80         2.43 o                         
  -4  10   1         13.37         13.97         2.22 o                         
  -3  10   1         26.48         31.09         2.97 o                         
  -2  10   1         21.44         15.91         2.20 o                         
  -1  10   1          7.81          8.94         2.03 o                         
   0  10   1         68.38         66.09         4.49 o                         
   1  10   1         12.12         14.19         2.22 o                         
   2  10   1          3.69          4.23         1.63 o                         
  -6  11   1          0.02         -1.14         2.71 o                         
  -5  11   1          6.65          1.14         3.29 o                         
  -4  11   1         58.61         66.16         8.14 o                         
  -3  11   1         16.83         22.62         3.96 o                         
  -2  11   1         15.70         13.37         2.64 o                         
  -1  11   1          4.65          3.65         1.77 o                         
   0  11   1          9.65         13.80         2.62 o                         
   3 -12   2         13.88          4.29         3.29 o                         
   4 -12   2          5.03          5.86         3.86 o                         
  -1 -11   2         13.77         10.92         3.14 o                         
   0 -11   2         23.54         34.15         6.14 o                         
   1 -11   2         76.76         63.02         5.55 o                         
   2 -11   2         96.37        111.31         9.15 o                         
   3 -11   2         11.94          8.43         3.57 o                         
   4 -11   2         13.45         15.57         4.57 o                         
   5 -11   2          5.77          1.86         2.86 o                         
   6 -11   2         27.46         35.29         7.00 o                         
   7 -11   2          6.36          6.43         4.00 o                         
  -3 -10   2         54.84         43.44         6.57 o                         
  -2 -10   2         95.11         96.94        24.50 o                         
  -1 -10   2         65.35         67.47         5.93 o                         
   0 -10   2        152.54        163.84         5.35 o                         
   1 -10   2         89.26         92.04         4.28 o                         
   2 -10   2        148.87        152.64        10.58 o                         
   3 -10   2          3.56          3.13         1.61 o                         
   4 -10   2         10.52          8.29         3.29 o                         
   5 -10   2         50.94         67.73         8.43 o                         
   6 -10   2         98.40        107.88         9.57 o                         
   7 -10   2         31.29         32.43         6.57 o                         
   8 -10   2          2.82          3.29         3.14 o                         
  -4  -9   2         80.63         77.15         8.43 o                         
  -3  -9   2        141.75        152.61         6.75 o                         
  -2  -9   2        215.46        206.86         5.61 o                         
  -1  -9   2         24.53         26.33         2.31 o                         
   0  -9   2         18.88         19.09         2.14 o                         
   1  -9   2        118.10        132.69         4.08 o                         
   2  -9   2        106.98         97.18         3.41 o                         
   3  -9   2        123.49        113.34         6.07 o                         
   4  -9   2         19.38         24.51         3.37 o                         
   5  -9   2        102.68         95.02         8.15 o                         
   6  -9   2         68.54         91.01         9.57 o                         
   7  -9   2         17.41         24.57         5.43 o                         
   8  -9   2          0.57          3.43         2.71 o                         
   9  -9   2          2.48         -1.43         2.57 o                         
  -5  -8   2         32.47         31.29         5.86 o                         
  -4  -8   2         68.88         63.95         5.05 o                         
  -3  -8   2        111.90        115.44         4.08 o                         
  -2  -8   2         10.60          7.25         1.31 o                         
  -1  -8   2          6.39          7.95         1.31 o                         
   0  -8   2         13.40          8.76         2.20 o                         
   1  -8   2        609.20        622.23        10.96 o                         
   2  -8   2        371.79        370.38         6.87 o                         
   3  -8   2        111.90        108.97         3.66 o                         
   4  -8   2         13.44          8.36         1.60 o                         
   5  -8   2         24.01         27.36         3.46 o                         
   6  -8   2         46.88         34.03         3.84 o                         
   7  -8   2         41.93         45.10         4.78 o                         
   8  -8   2          0.50         -0.09         1.56 o                         
   9  -8   2          2.26          5.92         2.42 o                         
  -6  -7   2         26.63         34.43         6.00 o                         
  -5  -7   2          3.78          2.21         1.47 o                         
  -4  -7   2          2.61          2.55         1.06 o                         
  -3  -7   2        169.91        158.67         4.50 o                         
  -2  -7   2         89.36         84.40         3.65 o                         
  -1  -7   2        119.65        106.61         3.44 o                         
   0  -7   2        145.53        154.18         3.54 o                         
   1  -7   2        340.42        336.45         5.02 o                         
   2  -7   2        471.40        472.94         6.25 o                         
   3  -7   2          2.54          3.07         0.71 o                         
   4  -7   2         22.99         19.41         1.56 o                         
   5  -7   2         36.68         30.68         3.46 o                         
   6  -7   2        171.54        170.41         6.92 o                         
   7  -7   2         77.73         72.80         6.85 o                         
   8  -7   2          1.72          0.60         3.43 o                         
   9  -7   2         14.33         13.69         2.97 o                         
  10  -7   2         21.44         13.29         4.71 o                         
  -7  -6   2         35.45         35.86         6.43 o                         
  -6  -6   2          6.43          8.01         1.91 o                         
  -5  -6   2          4.86          1.85         1.40 o                         
  -4  -6   2        133.93        140.93         4.52 o                         
  -3  -6   2        721.12        694.46        11.55 o                         
  -2  -6   2       1583.81       1590.57        14.49 o                         
  -1  -6   2          4.07          3.36         0.61 o                         
   0  -6   2         69.88         73.17         1.88 o                         
   1  -6   2        214.48        210.02         3.07 o                         
   2  -6   2       1214.81       1207.66         9.88 o                         
   3  -6   2        159.50        163.23         4.31 o                         
   4  -6   2        191.19        191.26         3.69 o                         
   5  -6   2        182.51        170.47         3.82 o                         
   6  -6   2        537.62        555.18        13.01 o                         
   7  -6   2        164.12        150.15         6.62 o                         
   8  -6   2        118.47        122.24        14.15 o                         
   9  -6   2          0.89          0.14         2.14 o                         
  10  -6   2         10.88         19.00         5.57 o                         
  -7  -5   2        103.84        103.29         6.26 o                         
  -6  -5   2        237.17        237.55         6.51 o                         
  -5  -5   2         73.35         70.59         3.12 o                         
  -4  -5   2        698.37        707.65        11.66 o                         
  -3  -5   2        632.55        625.47         6.77 o                         
  -2  -5   2       1050.36       1052.43         8.22 o                         
  -1  -5   2         43.66         46.36         1.33 o                         
   0  -5   2         51.22         60.22         1.46 o                         
   1  -5   2       1982.54       2007.89        15.26 o                         
   2  -5   2       4860.40       4883.92        31.64 o                         
   3  -5   2       1432.05       1417.59        11.72 o                         
   4  -5   2        475.15        479.34         7.59 o                         
   5  -5   2        255.57        252.85         3.62 o                         
   6  -5   2        614.62        640.77        11.36 o                         
   7  -5   2         67.87         75.82         5.08 o                         
   8  -5   2         23.09         32.27         3.82 o                         
   9  -5   2         27.89         24.72         5.43 o                         
  10  -5   2         15.02         20.72         5.14 o                         
  -8  -4   2        101.64        116.69        10.29 o                         
  -7  -4   2        259.18        288.00        14.42 o                         
  -6  -4   2        310.60        301.58         6.55 o                         
  -5  -4   2          6.79         10.85         1.40 o                         
  -4  -4   2          8.61          7.83         0.99 o                         
  -3  -4   2       2198.33       2261.35        17.17 o                         
  -2  -4   2       1217.95       1224.79         8.97 o                         
  -1  -4   2       1255.90       1316.14         9.24 o                         
   0  -4   2        598.63        596.34         5.26 o                         
   1  -4   2       4398.18       4328.18        26.14 o                         
   2  -4   2       3277.60       3290.64        23.14 o                         
   3  -4   2        893.28        894.69         9.53 o                         
   4  -4   2          9.37          5.24         0.51 o                         
   5  -4   2         54.31         57.50         1.50 o                         
   6  -4   2         31.97         33.99         2.01 o                         
   7  -4   2        330.68        344.72         8.03 o                         
   8  -4   2         41.78         36.49         3.82 o                         
   9  -4   2         57.28         69.73         8.43 o                         
  10  -4   2          2.84          5.29         3.57 o                         
  -9  -3   2         10.53         16.29         4.71 o                         
  -8  -3   2         46.08         41.89         5.57 o                         
  -7  -3   2        222.43        227.24         6.82 o                         
  -6  -3   2         18.99         18.18         3.55 o                         
  -5  -3   2        105.80        114.13         3.05 o                         
  -4  -3   2          9.74         13.51         1.75 o                         
  -3  -3   2       3014.78       3054.96        20.54 o                         
  -2  -3   2       3467.25       3413.44        22.32 o                         
  -1  -3   2        570.65        553.54         4.79 o                         
   0  -3   2        414.19        416.83         3.59 o                         
   1  -3   2        388.21        364.55         3.71 o                         
   3  -3   2        319.66        321.54         3.56 o                         
   4  -3   2        125.81        130.86         1.91 o                         
   5  -3   2        576.07        582.47         5.36 o                         
   6  -3   2        201.67        197.17         3.16 o                         
   7  -3   2        147.74        152.79         3.66 o                         
   8  -3   2         29.54         19.91         2.52 o                         
   9  -3   2          7.27          4.14         3.00 o                         
  10  -3   2          9.45          2.00         3.29 o                         
  -9  -2   2          0.61         -1.30         2.29 o                         
  -8  -2   2          7.99          9.84         2.40 o                         
  -7  -2   2        428.87        407.42         9.11 o                         
  -6  -2   2        244.60        258.99         4.97 o                         
  -5  -2   2          9.55          8.05         0.84 o                         
  -4  -2   2        293.58        293.60         3.21 o                         
  -3  -2   2       1105.77       1070.08         7.45 o                         
  -2  -2   2       1753.89       1689.89        10.99 o                         
  -1  -2   2        565.48        591.59         4.71 o                         
   0  -2   2       1770.38       1849.13        14.02 o                         
   1  -2   2        266.82        252.13         3.50 o                         
   2  -2   2       2746.70       2734.33        15.73 o                         
   3  -2   2       1979.07       2069.32        13.18 o                         
   4  -2   2       1060.88       1083.06         7.45 o                         
   5  -2   2         62.95         64.87         1.86 o                         
   6  -2   2        225.94        209.54         3.46 o                         
   7  -2   2          3.20          2.60         0.88 o                         
   8  -2   2        124.25        113.14         4.74 o                         
   9  -2   2         63.76         58.30         7.72 o                         
  10  -2   2         12.28         16.00         4.86 o                         
  -9  -1   2          3.47         -1.57         1.57 o                         
  -8  -1   2         97.99        112.89         5.84 o                         
  -7  -1   2        193.52        179.88         4.91 o                         
  -6  -1   2        725.35        725.40         9.38 o                         
  -5  -1   2         58.71         50.73         1.54 o                         
  -4  -1   2         53.55         49.72         1.33 o                         
  -3  -1   2        702.52        704.78         5.84 o                         
  -2  -1   2       3581.78       3466.02        25.50 o                         
  -1  -1   2        423.53        413.64         4.24 o                         
   0  -1   2       2480.82       2437.71        19.36 o                         
   2  -1   2      11287.33      11566.19       118.81 o                         
   3  -1   2        421.47        433.96         3.45 o                         
   4  -1   2       1181.71       1181.96         8.37 o                         
   5  -1   2        114.61         97.98         1.91 o                         
   6  -1   2        379.29        396.30         4.98 o                         
   7  -1   2        217.68        207.62         4.90 o                         
   8  -1   2        144.99        152.47         4.53 o                         
   9  -1   2        115.03        115.21         6.11 o                         
  10  -1   2         33.84         30.15         5.86 o                         
 -10   0   2         25.56         29.86         6.43 o                         
  -9   0   2          3.94          0.30         1.56 o                         
  -8   0   2        122.17        115.65         5.69 o                         
  -7   0   2        564.62        593.45         9.35 o                         
  -6   0   2        471.61        461.70         5.74 o                         
  -5   0   2         38.39         37.30         1.83 o                         
  -4   0   2        119.08        120.57         2.19 o                         
  -3   0   2       4841.61       4757.44        38.14 o                         
  -2   0   2      11930.99      11555.99        70.02 o                         
   1   0   2       1713.62       1734.40        12.64 o                         
   2   0   2       2553.42       2473.87        16.67 o                         
   3   0   2       1574.63       1599.85        10.37 o                         
   4   0   2        910.64        926.88         6.82 o                         
   5   0   2       1707.93       1737.60        12.66 o                         
   6   0   2        211.30        215.96         3.78 o                         
   7   0   2        160.81        164.06         4.39 o                         
   8   0   2        159.34        180.77         6.93 o                         
   9   0   2         77.48         76.99         5.15 o                         
 -10   1   2         19.77         15.14         4.57 o                         
  -9   1   2         23.10         23.72         5.14 o                         
  -8   1   2         28.38         24.49         2.54 o                         
  -7   1   2        792.04        825.66        11.43 o                         
  -6   1   2        414.38        403.60         5.36 o                         
  -5   1   2        564.54        572.07         5.20 o                         
  -4   1   2        552.15        597.21         5.80 o                         
  -3   1   2       5570.61       5566.19        32.75 o                         
  -2   1   2       4578.70       4686.33        25.98 o                         
   0   1   2         57.89         78.52         0.89 o                         
   1   1   2       2980.62       2921.96        37.18 o                         
   2   1   2        242.30        230.64         1.70 o                         
   3   1   2       3151.55       3172.91        17.99 o                         
   4   1   2        637.32        603.05         5.28 o                         
   5   1   2        720.52        718.72         6.88 o                         
   6   1   2        128.28        120.04         2.87 o                         
   7   1   2          3.74          3.67         1.10 o                         
   8   1   2         20.78         20.71         2.12 o                         
   9   1   2         69.86         75.91         6.06 o                         
 -10   2   2          6.93          8.00         3.71 o                         
  -9   2   2          2.32          2.34         2.38 o                         
  -8   2   2         21.36         20.23         3.08 o                         
  -7   2   2        590.53        590.48        15.54 o                         
  -6   2   2        721.10        720.50         6.82 o                         
  -5   2   2        178.92        170.79         2.52 o                         
  -4   2   2         10.83          9.92         0.85 o                         
  -3   2   2        949.54        974.64         7.03 o                         
  -2   2   2        156.79        134.78         1.69 o                         
  -1   2   2        572.89        569.78        10.98 o                         
   0   2   2          9.28          9.78         0.55 o                         
   1   2   2       1929.54       1894.00        13.89 o                         
   2   2   2        516.47        500.51         3.38 o                         
   3   2   2         83.60         76.86         1.14 o                         
   4   2   2        623.44        626.23         4.75 o                         
   5   2   2         98.86        106.33         2.37 o                         
   6   2   2          0.27          0.72         0.68 o                         
   7   2   2          0.95          0.97         0.83 o                         
   8   2   2         34.69         34.01         2.67 o                         
   9   2   2         44.98         54.29         7.14 o                         
 -10   3   2         15.30         10.57         3.86 o                         
  -9   3   2          0.50          0.38         2.21 o                         
  -8   3   2         78.54         81.68         5.10 o                         
  -7   3   2        179.83        171.24         9.34 o                         
  -6   3   2        271.84        269.88         3.63 o                         
  -5   3   2         21.27         15.77         1.00 o                         
  -4   3   2          1.49          1.62         0.60 o                         
  -3   3   2         29.92         40.20         0.96 o                         
  -2   3   2       1211.46       1187.08         7.87 o                         
  -1   3   2        446.59        447.51         4.35 o                         
   0   3   2       2447.22       2465.24        15.60 o                         
   1   3   2         36.86         33.48         0.71 o                         
   2   3   2        465.76        502.17         5.00 o                         
   3   3   2         21.99         16.49         0.72 o                         
   4   3   2        160.75        163.14         2.50 o                         
   5   3   2        372.14        369.16         4.93 o                         
   6   3   2        115.49        107.20         3.05 o                         
   7   3   2          9.17          9.04         1.50 o                         
   8   3   2         58.05         57.33         4.12 o                         
 -10   4   2         29.54         23.86         5.29 o                         
  -9   4   2          0.84         -1.61         1.61 o                         
  -8   4   2         10.07         10.30         2.37 o                         
  -7   4   2         93.50         90.41         5.08 o                         
  -6   4   2        235.29        234.39         4.62 o                         
  -5   4   2          9.20          9.04         1.01 o                         
  -4   4   2        584.31        577.28         5.61 o                         
  -3   4   2        820.78        826.81         6.84 o                         
  -2   4   2       2389.74       2454.81        15.26 o                         
  -1   4   2        268.53        259.25         2.44 o                         
   0   4   2       1412.26       1481.44         9.95 o                         
   1   4   2        412.18        429.77         3.34 o                         
   2   4   2         52.67         54.72         1.21 o                         
   3   4   2        406.15        400.36         4.25 o                         
   4   4   2       1008.77       1038.95         8.97 o                         
   5   4   2        700.06        695.67         7.70 o                         
   6   4   2        207.65        221.15         5.15 o                         
   7   4   2         29.34         23.40         2.56 o                         
   8   4   2         36.55         43.16         9.72 o                         
 -10   5   2          5.13          7.06         2.71 o                         
  -9   5   2          5.95          9.85         2.60 o                         
  -8   5   2         23.09         21.17         3.18 o                         
  -7   5   2        214.82        233.93         7.07 o                         
  -6   5   2        416.02        427.33        11.30 o                         
  -5   5   2        618.91        619.23         7.40 o                         
  -4   5   2        617.06        633.34         6.57 o                         
  -3   5   2        768.59        730.21         6.86 o                         
  -2   5   2        253.37        278.34         3.06 o                         
  -1   5   2        820.05        814.57         6.36 o                         
   0   5   2        602.76        612.81         5.11 o                         
   1   5   2       2233.53       2226.35        15.94 o                         
   2   5   2        844.27        863.67         7.95 o                         
   3   5   2        484.99        486.28         5.06 o                         
   4   5   2        591.45        612.29         5.92 o                         
   5   5   2        426.96        411.29         6.27 o                         
   6   5   2         46.09         48.54         3.51 o                         
   7   5   2          9.13          5.47         1.85 o                         
 -10   6   2         14.69         14.43         4.43 o                         
  -9   6   2         15.96         17.29         4.36 o                         
  -8   6   2         41.14         33.90         3.99 o                         
  -7   6   2        275.91        264.06         8.74 o                         
  -6   6   2        142.68        147.32         9.14 o                         
  -5   6   2        211.13        203.91         4.74 o                         
  -4   6   2         75.72         65.06         1.99 o                         
  -3   6   2        524.93        535.88         5.73 o                         
  -2   6   2         89.05         86.99         1.84 o                         
  -1   6   2        962.02        993.98         9.12 o                         
   0   6   2       1442.75       1424.87        12.10 o                         
   1   6   2        896.95        928.32         8.65 o                         
   2   6   2        100.80         91.40         2.64 o                         
   3   6   2         15.53         13.00         1.02 o                         
   4   6   2         32.02         25.16         1.55 o                         
   5   6   2         97.54        111.49         4.59 o                         
   6   6   2         16.50         15.21         2.47 o                         
  -9   7   2         12.21         11.71         4.14 o                         
  -8   7   2         11.60         12.72         2.71 o                         
  -7   7   2         21.81         22.14         4.57 o                         
  -6   7   2         22.50         22.78         3.13 o                         
  -5   7   2         61.55         60.98         3.70 o                         
  -4   7   2        159.59        149.82         4.21 o                         
  -3   7   2        226.21        235.12         3.84 o                         
  -2   7   2        213.21        209.68         3.47 o                         
  -1   7   2         38.38         42.75         1.59 o                         
   0   7   2        149.59        141.96         2.76 o                         
   1   7   2         45.09         48.55         1.73 o                         
   2   7   2         22.04         21.97         1.40 o                         
   3   7   2         13.22          6.96         0.88 o                         
   4   7   2         47.19         45.54         2.93 o                         
   5   7   2         83.97         92.97         4.95 o                         
  -9   8   2          0.02          0.43         3.00 o                         
  -8   8   2          9.44          5.57         3.43 o                         
  -7   8   2         11.44         10.43         3.86 o                         
  -6   8   2         35.94         32.87         3.82 o                         
  -5   8   2         22.07         21.29         3.37 o                         
  -4   8   2        167.03        168.86         5.30 o                         
  -3   8   2         14.12         14.72         1.79 o                         
  -2   8   2          0.83          1.16         0.59 o                         
  -1   8   2          8.10          5.11         0.93 o                         
   0   8   2         30.71         33.20         1.70 o                         
   1   8   2         58.63         62.34         1.89 o                         
   2   8   2         60.73         65.87         2.37 o                         
   3   8   2         30.82         27.97         2.70 o                         
   4   8   2        114.48        136.42         7.65 o                         
  -8   9   2         11.95         11.29         4.14 o                         
  -7   9   2         10.14          9.43         4.00 o                         
  -6   9   2         14.16         22.29         4.71 o                         
  -5   9   2         16.16         15.84         2.19 o                         
  -4   9   2         45.59         43.70         3.35 o                         
  -3   9   2         35.48         30.30         2.63 o                         
  -2   9   2          5.81          5.88         1.31 o                         
  -1   9   2         36.98         32.14         2.28 o                         
   0   9   2        279.28        298.16         6.01 o                         
   1   9   2        288.28        289.81         7.03 o                         
   2   9   2        111.28        119.08         9.35 o                         
   3   9   2         28.83         22.00         3.03 o                         
  -7  10   2         15.47         13.86         4.14 o                         
  -6  10   2          8.12          2.71         2.86 o                         
  -5  10   2         30.31         29.66         3.83 o                         
  -4  10   2         61.38         57.41         4.07 o                         
  -3  10   2         98.60         98.23         4.37 o                         
  -2  10   2         88.83         85.18         5.07 o                         
  -1  10   2        124.29        129.14         5.76 o                         
   0  10   2        126.59        127.53         5.81 o                         
   1  10   2         86.34         84.38         4.29 o                         
  -5  11   2         20.12         15.14         4.86 o                         
  -4  11   2         60.04         57.15         7.43 o                         
  -3  11   2         70.37         70.13         5.59 o                         
  -2  11   2         11.35          9.64         2.42 o                         
  -1  11   2          4.12          4.32         1.91 o                         
   2 -12   3         42.75         44.86         7.14 o                         
   3 -12   3         34.14         44.43         7.14 o                         
   4 -12   3         31.69         44.58         7.57 o                         
  -1 -11   3         47.71         58.87         5.76 o                         
   0 -11   3         84.53         82.87         9.43 o                         
   1 -11   3         61.16         62.58         8.14 o                         
   2 -11   3         29.30         24.86         5.57 o                         
   3 -11   3         10.94          9.43         3.71 o                         
   4 -11   3          0.11          0.86         2.86 o                         
   5 -11   3         36.64         28.86         6.00 o                         
   6 -11   3          2.49          2.86         3.57 o                         
   7 -11   3          5.52          9.00         3.71 o                         
  -3 -10   3         24.14         17.57         5.00 o                         
  -2 -10   3         89.53        101.75         6.31 o                         
  -1 -10   3         86.51         88.27         7.98 o                         
   0 -10   3         18.96         20.21         2.58 o                         
   1 -10   3          7.22          6.03         1.59 o                         
   2 -10   3          1.92          2.00         2.00 o                         
   3 -10   3         36.77         32.72         5.57 o                         
   4 -10   3          2.85          1.43         2.57 o                         
   5 -10   3         12.61         13.14         4.43 o                         
   6 -10   3         35.93         24.86         5.86 o                         
   7 -10   3          7.17          7.86         3.71 o                         
   8 -10   3          4.13          1.29         3.43 o                         
  -4  -9   3         63.73         56.30         7.72 o                         
  -3  -9   3         26.07         20.52         2.73 o                         
  -2  -9   3         16.06         16.13         2.34 o                         
  -1  -9   3         10.01          9.11         2.19 o                         
   0  -9   3          3.54          3.71         1.35 o                         
   1  -9   3         64.57         60.21         6.72 o                         
   2  -9   3        161.09        171.53         7.11 o                         
   3  -9   3          4.54          4.40         1.81 o                         
   4  -9   3        129.59        146.08        13.72 o                         
   5  -9   3         37.72         34.00         4.13 o                         
   6  -9   3        134.69        130.55         6.86 o                         
   7  -9   3          7.95         10.28         2.66 o                         
   8  -9   3          1.21          0.45         1.68 o                         
   9  -9   3          1.51         -1.87         1.87 o                         
  -5  -8   3         53.36         54.01         7.57 o                         
  -4  -8   3         16.22         13.17         2.37 o                         
  -3  -8   3         12.99          9.92         1.89 o                         
  -2  -8   3         68.49         60.10         3.93 o                         
  -1  -8   3        143.53        151.38         5.83 o                         
   0  -8   3        441.58        462.54        11.98 o                         
   1  -8   3        135.40        133.65         4.02 o                         
   2  -8   3        807.38        814.69        11.45 o                         
   3  -8   3        152.51        150.50         7.11 o                         
   4  -8   3         84.09         83.72         3.95 o                         
   5  -8   3         68.48         73.47         8.21 o                         
   6  -8   3        123.67        128.42         6.36 o                         
   7  -8   3         58.03         56.16         5.25 o                         
   8  -8   3          6.23          7.74         2.36 o                         
   9  -8   3          9.38          8.14         3.86 o                         
  -6  -7   3         29.94         24.15         5.29 o                         
  -5  -7   3         79.84         85.73         4.56 o                         
  -4  -7   3         90.89         78.35         4.18 o                         
  -3  -7   3        227.71        230.68         9.92 o                         
  -2  -7   3        589.55        576.81        10.63 o                         
  -1  -7   3        295.97        308.71         6.04 o                         
   0  -7   3        524.77        515.32         7.30 o                         
   1  -7   3       1106.93       1128.63        11.49 o                         
   2  -7   3        286.11        287.25         4.39 o                         
   3  -7   3        227.31        225.91         4.21 o                         
   4  -7   3         10.11          6.43         1.25 o                         
   5  -7   3        287.48        287.82         8.90 o                         
   6  -7   3        243.47        267.43         8.90 o                         
   7  -7   3        164.66        186.76         7.73 o                         
   8  -7   3          4.06          4.51         2.17 o                         
   9  -7   3          2.47          1.00         2.71 o                         
  10  -7   3          7.31          5.57         4.00 o                         
  -7  -6   3         25.40         18.43         4.86 o                         
  -6  -6   3         90.85         92.57         6.26 o                         
  -5  -6   3        188.24        216.08         6.81 o                         
  -4  -6   3        246.56        243.20         6.63 o                         
  -3  -6   3        379.99        387.08         8.15 o                         
  -2  -6   3        392.86        389.08         5.59 o                         
  -1  -6   3        852.87        844.73         9.00 o                         
   0  -6   3         42.90         37.67         1.54 o                         
   1  -6   3        609.22        613.69         6.15 o                         
   2  -6   3        168.61        150.51         3.35 o                         
   3  -6   3        435.62        432.12         5.15 o                         
   4  -6   3          1.57          3.19         0.89 o                         
   5  -6   3        229.17        236.39         5.54 o                         
   6  -6   3        279.59        277.28         8.70 o                         
   7  -6   3         82.92         84.75         5.04 o                         
   8  -6   3          2.72         -0.43         1.41 o                         
   9  -6   3          0.32         -1.71         2.29 o                         
  10  -6   3         11.54          4.14         3.71 o                         
  -7  -5   3         34.63         27.77         3.88 o                         
  -6  -5   3        126.04        142.62         5.59 o                         
  -5  -5   3        126.96        137.71         4.94 o                         
  -4  -5   3         94.20        101.47         5.49 o                         
  -3  -5   3        595.58        556.73         7.51 o                         
  -2  -5   3         21.29         21.20         1.04 o                         
  -1  -5   3         25.63         18.45         0.97 o                         
   0  -5   3          0.83          2.33         0.71 o                         
   1  -5   3        576.22        593.15         5.63 o                         
   2  -5   3       2673.88       2716.98        20.09 o                         
   3  -5   3        125.20        116.40         4.86 o                         
   4  -5   3          5.38          5.10         0.58 o                         
   5  -5   3          1.03         -0.15         0.40 o                         
   6  -5   3        315.88        305.85         7.37 o                         
   7  -5   3         72.95         72.88         7.78 o                         
   8  -5   3          4.49          0.29         2.00 o                         
   9  -5   3          1.27          3.14         2.71 o                         
  10  -5   3         14.72         13.71         4.43 o                         
  -8  -4   3         20.82         21.89         4.02 o                         
  -7  -4   3         40.91         41.64         4.64 o                         
  -6  -4   3        103.08        104.48         7.61 o                         
  -5  -4   3         88.93         81.30         3.61 o                         
  -4  -4   3          9.86         10.48         1.18 o                         
  -3  -4   3          2.92          2.98         0.55 o                         
  -2  -4   3       1607.32       1591.36        13.87 o                         
  -1  -4   3         19.30         16.28         1.03 o                         
   0  -4   3       1835.19       1868.96        13.19 o                         
   1  -4   3        562.23        540.56         5.37 o                         
   2  -4   3       4205.54       4217.03        31.81 o                         
   3  -4   3          4.94          7.73         0.69 o                         
   4  -4   3          2.67          1.53         0.38 o                         
   5  -4   3          8.81          9.55         0.98 o                         
   6  -4   3        754.49        739.12        10.40 o                         
   7  -4   3        352.26        319.13         8.99 o                         
   8  -4   3         39.22         43.72         6.14 o                         
   9  -4   3          1.49         -1.00         2.14 o                         
  10  -4   3         29.68         27.00         6.00 o                         
  -8  -3   3         26.72         24.80         3.72 o                         
  -7  -3   3         90.66         82.05         5.10 o                         
  -6  -3   3        108.92         89.69         5.05 o                         
  -5  -3   3          2.03         -0.25         0.73 o                         
  -4  -3   3        745.86        761.76         7.66 o                         
  -3  -3   3       2007.90       1959.69        14.20 o                         
  -2  -3   3       5775.03       5787.40        34.54 o                         
  -1  -3   3        641.14        632.04         5.42 o                         
   0  -3   3          7.59          7.56         1.16 o                         
   1  -3   3       1393.09       1361.25        11.28 o                         
   2  -3   3       3026.58       3124.68        19.30 o                         
   3  -3   3       1703.36       1737.48        11.62 o                         
   4  -3   3         48.76         51.46         2.26 o                         
   5  -3   3        857.17        838.91         7.51 o                         
   6  -3   3       1050.30       1079.88        12.00 o                         
   7  -3   3        428.25        424.38         8.86 o                         
   8  -3   3         57.03         61.64         3.64 o                         
   9  -3   3         11.50         15.71         4.14 o                         
  10  -3   3         16.01         22.43         5.43 o                         
  -9  -2   3         31.64         39.47         4.68 o                         
  -8  -2   3         30.78         26.58         3.63 o                         
  -7  -2   3        104.57        104.69         7.29 o                         
  -6  -2   3        609.73        606.71        10.96 o                         
  -5  -2   3        871.05        895.45         8.27 o                         
  -4  -2   3        556.64        545.46         5.25 o                         
  -3  -2   3       3976.63       4009.12        26.25 o                         
  -2  -2   3        913.01        885.84         7.50 o                         
  -1  -2   3       1369.98       1324.41        24.02 o                         
   0  -2   3       1074.71       1105.63         7.48 o                         
   1  -2   3       7738.30       7578.23        43.76 o                         
   2  -2   3       6432.44       6560.65        40.55 o                         
   3  -2   3       6677.31       6769.81        39.65 o                         
   4  -2   3        110.74        111.69         1.85 o                         
   5  -2   3        142.33        146.58         2.42 o                         
   6  -2   3        489.23        488.48         6.18 o                         
   7  -2   3        361.02        380.63         6.91 o                         
   8  -2   3         13.04         12.95         1.65 o                         
   9  -2   3         11.54         11.29         3.71 o                         
  10  -2   3         12.06         13.14         4.14 o                         
  -9  -1   3         16.60         21.34         3.29 o                         
  -8  -1   3        108.14        115.32         5.92 o                         
  -7  -1   3        695.43        719.27        12.50 o                         
  -6  -1   3        296.89        282.13         6.81 o                         
  -5  -1   3        205.52        218.87         3.83 o                         
  -4  -1   3        119.15        127.07         2.56 o                         
  -3  -1   3       2494.73       2611.05        22.43 o                         
  -2  -1   3       2627.28       2608.57        17.18 o                         
  -1  -1   3       2299.12       2358.65        14.41 o                         
   0  -1   3         60.48         45.54         1.15 o                         
   1  -1   3       5234.22       5079.81        35.99 o                         
   2  -1   3       7196.58       7298.74        50.90 o                         
   3  -1   3        155.88        153.33         1.86 o                         
   4  -1   3         97.96         88.75         1.53 o                         
   5  -1   3          0.27          0.39         0.32 o                         
   6  -1   3        167.96        163.70         3.28 o                         
   7  -1   3        252.57        269.90         5.74 o                         
   8  -1   3         32.89         27.03         2.34 o                         
   9  -1   3          7.63          6.37         1.72 o                         
  10  -1   3          8.66         17.71         4.43 o                         
 -10   0   3         32.19         24.29         5.57 o                         
  -9   0   3         52.78         48.44         7.14 o                         
  -8   0   3         16.99         20.47         3.07 o                         
  -7   0   3        143.30        133.41         5.11 o                         
  -6   0   3        153.21        154.89         4.11 o                         
  -5   0   3         20.56         14.72         0.98 o                         
  -4   0   3        204.82        216.34         3.47 o                         
  -3   0   3       1520.35       1556.57        11.21 o                         
  -2   0   3       9470.90       9302.85        50.75 o                         
  -1   0   3          7.19          6.72         0.48 o                         
   0   0   3          3.64          5.07         0.76 o                         
   1   0   3       2270.28       2276.75        16.09 o                         
   2   0   3       2213.71       2191.71        12.45 o                         
   3   0   3        310.81        325.41         2.86 o                         
   4   0   3          8.82          7.98         0.57 o                         
   5   0   3         30.20         32.37         1.21 o                         
   6   0   3        406.47        414.01         5.53 o                         
   7   0   3        164.99        165.07         4.46 o                         
   8   0   3         55.43         46.98         3.01 o                         
   9   0   3          8.01          4.46         3.21 o                         
 -10   1   3          8.75         14.71         4.43 o                         
  -9   1   3          2.48          2.86         3.00 o                         
  -8   1   3         30.61         32.13         2.91 o                         
  -7   1   3        141.73        139.25         4.60 o                         
  -6   1   3        907.46        938.87        10.38 o                         
  -5   1   3         12.65         12.29         1.08 o                         
  -4   1   3        292.32        304.95         3.49 o                         
  -3   1   3        700.75        685.87         5.41 o                         
  -2   1   3       5073.59       5150.07        30.17 o                         
  -1   1   3       1509.47       1590.73        11.11 o                         
   0   1   3        964.66       1013.35         7.16 o                         
   1   1   3        870.35        869.59        32.17 o                         
   2   1   3       3589.62       3540.27        21.93 o                         
   3   1   3       2295.76       2307.73        14.13 o                         
   4   1   3        525.98        553.01         4.78 o                         
   5   1   3        100.18         94.88         2.77 o                         
   6   1   3        373.47        369.65         5.18 o                         
   7   1   3        136.55        118.34         3.74 o                         
   8   1   3         58.26         54.70         3.25 o                         
   9   1   3         20.73         26.00         3.88 o                         
 -10   2   3         26.43         19.00         5.29 o                         
  -9   2   3          4.51          8.61         2.57 o                         
  -8   2   3         78.81         68.59         6.35 o                         
  -7   2   3        390.73        394.90         7.90 o                         
  -6   2   3        534.08        539.96         6.41 o                         
  -5   2   3         80.67         82.14         2.40 o                         
  -4   2   3         12.41          7.43         0.59 o                         
  -3   2   3       1121.44       1086.71         7.77 o                         
  -2   2   3       2609.03       2605.22        15.95 o                         
  -1   2   3       5862.71       5911.58        29.39 o                         
   0   2   3         60.94         66.69         1.22 o                         
   1   2   3       3741.33       3614.98        46.86 o                         
   2   2   3       5186.53       5198.73        36.92 o                         
   3   2   3       1950.98       1908.81        12.67 o                         
   4   2   3        368.48        368.42         3.91 o                         
   5   2   3        167.43        161.80         2.89 o                         
   6   2   3        169.44        175.81         3.42 o                         
   7   2   3        180.56        177.37         4.64 o                         
   8   2   3         77.25         84.92         4.34 o                         
 -10   3   3         22.77         15.72         4.71 o                         
  -9   3   3         14.98         11.48         3.21 o                         
  -8   3   3          7.55          7.36         2.17 o                         
  -7   3   3        667.38        706.47        25.88 o                         
  -6   3   3        374.32        375.25         5.10 o                         
  -5   3   3        199.52        195.21         3.05 o                         
  -4   3   3          6.88          5.34         0.56 o                         
  -3   3   3       5702.81       5861.97        32.88 o                         
  -2   3   3       4538.03       4526.45        25.42 o                         
  -1   3   3       3391.02       3412.75        19.09 o                         
   0   3   3        680.66        716.26         6.01 o                         
   1   3   3        880.48        907.30        11.83 o                         
   2   3   3       1495.23       1472.79        11.56 o                         
   3   3   3        854.35        868.98         6.57 o                         
   4   3   3         72.25         68.74         1.53 o                         
   5   3   3        260.50        267.17         3.94 o                         
   6   3   3        177.99        166.76         3.73 o                         
   7   3   3        143.94        148.50         4.53 o                         
   8   3   3         44.24         43.98         4.13 o                         
 -10   4   3         10.74          8.53         3.57 o                         
  -9   4   3         13.37         10.04         2.50 o                         
  -8   4   3         21.96         24.80         3.59 o                         
  -7   4   3        299.12        299.95         7.13 o                         
  -6   4   3        463.35        456.68         6.84 o                         
  -5   4   3        354.60        345.73         5.02 o                         
  -4   4   3        108.03        102.59         1.75 o                         
  -3   4   3        647.03        638.15         5.47 o                         
  -2   4   3       3231.96       3334.92        21.40 o                         
  -1   4   3        245.58        259.05         2.56 o                         
   0   4   3          0.97          1.61         0.43 o                         
   1   4   3         35.91         43.68         1.22 o                         
   2   4   3        214.76        210.32         2.32 o                         
   3   4   3        476.70        481.80         5.20 o                         
   4   4   3        239.09        233.15         3.18 o                         
   5   4   3        135.93        145.59         2.91 o                         
   6   4   3         55.91         48.61         2.41 o                         
   7   4   3          4.37          4.84         1.51 o                         
 -10   5   3         25.37         32.00         6.00 o                         
  -9   5   3          2.07          2.71         1.92 o                         
  -8   5   3         14.92         11.84         3.86 o                         
  -7   5   3        184.31        173.24         5.56 o                         
  -6   5   3        470.13        479.77         7.26 o                         
  -5   5   3         28.26         22.91         1.76 o                         
  -4   5   3         50.60         53.45         1.62 o                         
  -3   5   3         24.75         25.90         1.21 o                         
  -2   5   3        426.28        442.60         4.67 o                         
  -1   5   3         14.75         15.21         0.83 o                         
   0   5   3         18.32         13.72         0.68 o                         
   1   5   3        141.51        140.71         2.00 o                         
   2   5   3        648.64        668.09         5.52 o                         
   3   5   3        169.19        160.76         2.50 o                         
   4   5   3         72.73         74.52         2.19 o                         
   5   5   3          3.73          3.60         0.73 o                         
   6   5   3         10.25          9.23         1.72 o                         
   7   5   3          4.78          3.14         1.62 o                         
 -10   6   3          9.86          7.29         3.71 o                         
  -9   6   3          0.51         -1.71         2.57 o                         
  -8   6   3          7.68          5.87         2.17 o                         
  -7   6   3         28.76         24.02         3.28 o                         
  -6   6   3        236.98        245.65         5.79 o                         
  -5   6   3          4.42          6.99         1.37 o                         
  -4   6   3         38.52         32.71         2.16 o                         
  -3   6   3         71.92         68.20         1.95 o                         
  -2   6   3        298.09        298.92         4.01 o                         
  -1   6   3        491.42        486.00         5.32 o                         
   0   6   3        506.21        513.33         5.39 o                         
   1   6   3        191.23        184.36         2.61 o                         
   2   6   3        153.19        156.55         2.49 o                         
   3   6   3         19.93         19.68         1.10 o                         
   4   6   3         41.91         46.88         1.68 o                         
   5   6   3         88.83         88.26         3.12 o                         
   6   6   3         69.66         80.39         4.55 o                         
  -9   7   3          0.04          0.43         2.43 o                         
  -8   7   3          3.82          2.37         3.21 o                         
  -7   7   3        124.24        133.66         6.62 o                         
  -6   7   3         49.97         43.97         4.13 o                         
  -5   7   3         74.08         74.96         4.13 o                         
  -4   7   3         17.69         12.33         1.70 o                         
  -3   7   3        549.88        547.04         7.25 o                         
  -2   7   3        977.06       1006.59         9.68 o                         
  -1   7   3        358.07        357.69         5.31 o                         
   0   7   3         82.82         79.95         1.93 o                         
   1   7   3         92.21         94.03         1.92 o                         
   2   7   3        100.39        102.71         2.86 o                         
   3   7   3        196.57        189.32         3.15 o                         
   4   7   3        187.72        198.97         4.56 o                         
   5   7   3        178.91        188.60        11.01 o                         
  -9   8   3         10.44          7.43         3.86 o                         
  -8   8   3          0.19         -1.36         2.57 o                         
  -7   8   3         67.60         80.87         6.56 o                         
  -6   8   3        127.41        130.99         6.47 o                         
  -5   8   3        181.51        188.80         5.80 o                         
  -4   8   3        210.85        199.68         5.66 o                         
  -3   8   3        129.08        126.05         4.38 o                         
  -2   8   3         79.70         77.06         2.50 o                         
  -1   8   3         88.23         91.47         2.32 o                         
   0   8   3         90.63         86.01         2.21 o                         
   1   8   3        281.31        282.28         4.25 o                         
   2   8   3        211.56        199.95         3.82 o                         
   3   8   3        135.67        130.88         3.46 o                         
   4   8   3         58.23         46.43         4.43 o                         
  -8   9   3         11.54          6.85         4.57 o                         
  -7   9   3         44.78         37.01         6.14 o                         
  -6   9   3        113.37        108.72         6.06 o                         
  -5   9   3          4.97          5.59         1.50 o                         
  -4   9   3          0.16         -0.57         0.91 o                         
  -3   9   3         22.88         24.10         4.00 o                         
  -2   9   3         63.02         59.97         3.02 o                         
  -1   9   3        112.09        114.16         3.56 o                         
   0   9   3        123.55        115.28         3.57 o                         
   1   9   3         82.50         79.31         2.96 o                         
   2   9   3         19.64         14.99         1.94 o                         
   3   9   3          0.32         -1.13         1.13 o                         
  -7  10   3          0.40         -1.00         2.43 o                         
  -6  10   3          0.22          0.29         2.71 o                         
  -5  10   3          6.42         -0.86         2.57 o                         
  -4  10   3         15.27         11.08         2.47 o                         
  -3  10   3         35.02         36.45         3.92 o                         
  -2  10   3         39.07         42.08         4.04 o                         
  -1  10   3          8.75          7.64         1.92 o                         
   0  10   3          5.69          3.25         1.46 o                         
   1  10   3          0.38          0.62         1.14 o                         
  -4  11   3         10.30          6.83         2.37 o                         
  -3  11   3          5.43          1.28         1.57 o                         
  -2  11   3          2.90          2.83         1.66 o                         
   3 -12   4         24.17         26.00         5.71 o                         
   4 -12   4         22.37         28.72         6.00 o                         
  -1 -11   4         46.49         49.21         5.55 o                         
   0 -11   4         57.22         54.83         5.86 o                         
   1 -11   4         27.76         27.43         6.00 o                         
   2 -11   4         28.83         34.86         6.14 o                         
   3 -11   4         33.96         32.15         5.86 o                         
   4 -11   4         24.84         25.00         5.71 o                         
   5 -11   4          2.10          2.29         3.29 o                         
   6 -11   4         18.90         13.14         4.57 o                         
  -3 -10   4         25.47         27.86         5.86 o                         
  -2 -10   4         73.75         77.59         6.41 o                         
  -1 -10   4        193.68        219.55        12.58 o                         
   0 -10   4         97.72         92.59         8.15 o                         
   1 -10   4         10.33          3.86         2.86 o                         
   2 -10   4          2.45          1.14         2.00 o                         
   3 -10   4         13.47         12.29         3.86 o                         
   4 -10   4        122.90        140.19        10.29 o                         
   5 -10   4        126.35        135.05        10.29 o                         
   6 -10   4         11.45          5.43         3.57 o                         
   7 -10   4         22.46         19.57         5.00 o                         
   8 -10   4          1.52         -0.86         3.14 o                         
  -4  -9   4         61.14         68.87         8.57 o                         
  -3  -9   4         45.97         41.29         4.80 o                         
  -2  -9   4         41.25         41.15         6.14 o                         
  -1  -9   4        104.61        113.61         6.39 o                         
   0  -9   4         33.30         29.51         3.69 o                         
   1  -9   4         17.92         17.06         4.86 o                         
   2  -9   4         72.52         64.30         7.14 o                         
   3  -9   4        542.98        588.28        14.06 o                         
   4  -9   4         60.39         60.52         5.25 o                         
   5  -9   4         87.36         93.62         5.69 o                         
   6  -9   4          0.42         -1.86         1.86 o                         
   7  -9   4         14.24         14.75         2.97 o                         
   8  -9   4          7.47          5.77         5.79 o                         
  -5  -8   4         91.70        102.87         9.00 o                         
  -4  -8   4         23.91         29.14         4.11 o                         
  -3  -8   4          4.92          4.34         1.91 o                         
  -2  -8   4          8.22          7.49         2.07 o                         
  -1  -8   4        247.46        261.37         8.80 o                         
   0  -8   4        427.76        442.64         8.67 o                         
   1  -8   4        447.31        418.23         9.00 o                         
   2  -8   4         14.31          8.56         1.61 o                         
   3  -8   4         21.34         18.51         2.58 o                         
   4  -8   4         54.84         51.74         4.39 o                         
   5  -8   4          6.27          6.41         2.05 o                         
   6  -8   4         55.47         48.94         4.80 o                         
   7  -8   4          2.12          4.68         2.01 o                         
   8  -8   4          7.48          5.08         2.13 o                         
   9  -8   4          7.85          7.14         3.86 o                         
  -6  -7   4         25.60         25.57         5.57 o                         
  -5  -7   4         43.08         39.62         4.58 o                         
  -4  -7   4         38.97         36.75         8.43 o                         
  -3  -7   4         12.23          9.15         2.17 o                         
  -2  -7   4        324.76        321.54         7.64 o                         
  -1  -7   4        733.13        743.65        10.66 o                         
   0  -7   4        311.65        308.25         6.09 o                         
   1  -7   4        121.45        106.59         2.93 o                         
   2  -7   4         80.03         77.05         2.46 o                         
   3  -7   4          5.53          2.94         0.91 o                         
   4  -7   4        358.03        339.95         7.92 o                         
   5  -7   4         39.18         39.44         4.04 o                         
   6  -7   4        128.95        128.00         6.26 o                         
   7  -7   4         33.31         23.90         3.48 o                         
   8  -7   4         13.98         11.08         3.29 o                         
   9  -7   4          1.25         -0.29         2.86 o                         
  -7  -6   4          0.13         -1.29         2.14 o                         
  -6  -6   4         58.93         50.98         5.15 o                         
  -5  -6   4        304.07        316.34        14.59 o                         
  -4  -6   4        335.29        323.31        24.75 o                         
  -3  -6   4         83.21         76.75         2.71 o                         
  -2  -6   4         79.85         79.69         2.61 o                         
  -1  -6   4          7.15          8.53         0.88 o                         
   0  -6   4        633.15        665.18         7.17 o                         
   1  -6   4         97.07         95.65         2.52 o                         
   2  -6   4        473.85        499.80         5.56 o                         
   3  -6   4        522.56        501.87         7.28 o                         
   4  -6   4        269.25        272.83         4.78 o                         
   5  -6   4        419.08        424.79        10.13 o                         
   6  -6   4        226.32        246.17         8.34 o                         
   7  -6   4         44.18         37.73         3.98 o                         
   8  -6   4         13.36         14.00         4.14 o                         
   9  -6   4         20.44         11.29         4.29 o                         
  10  -6   4         15.13         13.86         4.43 o                         
  -7  -5   4         33.73         30.55         4.27 o                         
  -6  -5   4        177.55        157.66        10.15 o                         
  -5  -5   4        503.86        520.73        13.11 o                         
  -4  -5   4        112.91        102.01         3.54 o                         
  -3  -5   4          1.82         -0.12         0.63 o                         
  -2  -5   4        209.21        213.22         3.36 o                         
  -1  -5   4       2089.64       2060.12        16.19 o                         
   0  -5   4        859.80        868.59         8.16 o                         
   1  -5   4       2869.92       2846.26        19.74 o                         
   2  -5   4        315.82        309.22         4.60 o                         
   3  -5   4       1538.96       1584.67        12.30 o                         
   4  -5   4        172.73        178.97         3.53 o                         
   5  -5   4        303.29        302.95         4.95 o                         
   6  -5   4        215.91        210.42         6.04 o                         
   7  -5   4        285.11        297.95         7.67 o                         
   8  -5   4          1.48          2.29         2.14 o                         
   9  -5   4         13.66         11.43         4.29 o                         
  10  -5   4         24.83         28.29         6.00 o                         
  -8  -4   4         31.25         25.29         5.43 o                         
  -7  -4   4         17.72         20.61         3.71 o                         
  -6  -4   4         75.02         75.15         8.00 o                         
  -5  -4   4        368.89        369.74         8.84 o                         
  -4  -4   4        357.69        353.29         6.50 o                         
  -3  -4   4        990.38        993.23         9.41 o                         
  -2  -4   4        269.08        248.50         3.94 o                         
  -1  -4   4       3522.56       3540.92        25.27 o                         
   0  -4   4        796.16        676.00         6.63 o                         
   1  -4   4       1835.70       1842.43        32.01 o                         
   2  -4   4        945.46        959.23         8.43 o                         
   3  -4   4        188.79        185.57         2.78 o                         
   4  -4   4         16.42         16.75         1.07 o                         
   5  -4   4        514.37        528.22         6.20 o                         
   6  -4   4        294.56        296.31         5.96 o                         
   7  -4   4        151.13        165.86         5.72 o                         
   8  -4   4         16.17         14.75         3.29 o                         
   9  -4   4          2.76          3.43         2.86 o                         
  10  -4   4         22.43         26.00         5.86 o                         
  -8  -3   4         14.73         18.72         3.23 o                         
  -7  -3   4          0.98          1.43         2.43 o                         
  -6  -3   4        205.02        219.21         7.68 o                         
  -5  -3   4        950.19        961.95        14.76 o                         
  -4  -3   4        425.25        439.46         5.93 o                         
  -3  -3   4        278.70        286.33         3.91 o                         
  -2  -3   4        959.43        882.46         8.45 o                         
  -1  -3   4        170.36        174.47         2.93 o                         
   0  -3   4       1629.55       1670.95        11.88 o                         
   1  -3   4         53.28         56.28         1.21 o                         
   2  -3   4        758.08        760.97         6.40 o                         
   3  -3   4        357.38        368.36         3.96 o                         
   4  -3   4         75.52         76.95         1.87 o                         
   5  -3   4          7.48          7.13         0.78 o                         
   6  -3   4        750.31        742.43         9.24 o                         
   7  -3   4         97.67         91.07         4.13 o                         
   8  -3   4          4.30          1.94         1.34 o                         
   9  -3   4          4.20         -2.00         2.00 o                         
  10  -3   4          9.72         14.86         4.43 o                         
  -9  -2   4         45.63         49.99        12.14 o                         
  -8  -2   4         39.76         44.43         4.64 o                         
  -7  -2   4         21.77         21.31         3.64 o                         
  -6  -2   4        165.32        172.99         5.64 o                         
  -5  -2   4        230.26        236.56         4.24 o                         
  -4  -2   4        949.20        944.82         8.28 o                         
  -3  -2   4         38.76         31.56         2.12 o                         
  -2  -2   4       1229.57       1221.97        45.97 o                         
  -1  -2   4        305.36        363.89         3.42 o                         
   0  -2   4         40.76         38.16         1.40 o                         
   1  -2   4        984.29       1018.38         7.58 o                         
   2  -2   4       3097.41       3184.98        20.64 o                         
   3  -2   4         90.51         97.85         2.37 o                         
   4  -2   4        338.81        350.17         4.07 o                         
   5  -2   4         14.31         15.92         1.13 o                         
   6  -2   4        373.39        375.54         5.85 o                         
   7  -2   4        150.92        134.87         3.96 o                         
   8  -2   4          1.73          1.58         1.15 o                         
   9  -2   4          7.42          2.78         1.87 o                         
  10  -2   4         26.10         22.29         5.14 o                         
  -9  -1   4         80.30         88.37        11.43 o                         
  -8  -1   4         22.16         20.04         3.17 o                         
  -7  -1   4          1.78          3.57         1.66 o                         
  -6  -1   4        306.17        298.05         7.23 o                         
  -5  -1   4        230.94        241.39         4.72 o                         
  -4  -1   4        274.88        285.68         4.33 o                         
  -3  -1   4        145.53        120.74         2.19 o                         
  -2  -1   4        162.26        166.16         2.09 o                         
  -1  -1   4       3798.34       3717.66        23.65 o                         
   0  -1   4       1225.24       1218.78         8.49 o                         
   1  -1   4       1911.61       1953.62        12.05 o                         
   2  -1   4       5095.85       5266.38        32.56 o                         
   3  -1   4       1442.17       1536.00        10.65 o                         
   4  -1   4         68.36         62.00         1.35 o                         
   5  -1   4        176.70        169.50         2.62 o                         
   6  -1   4        451.16        446.16         5.85 o                         
   7  -1   4        691.66        695.18        10.22 o                         
   8  -1   4         80.14         77.56         3.33 o                         
   9  -1   4          5.74          3.36         2.04 o                         
  -9   0   4         65.05         59.44         8.00 o                         
  -8   0   4         62.08         57.64         4.04 o                         
  -7   0   4         78.75         92.05         5.10 o                         
  -6   0   4         76.54         69.14         3.43 o                         
  -5   0   4        837.24        807.26         8.86 o                         
  -4   0   4         75.73         70.95         2.17 o                         
  -3   0   4       5431.45       5509.51        34.95 o                         
  -2   0   4       4085.89       4175.15        23.72 o                         
  -1   0   4       3217.13       3156.02        18.95 o                         
   0   0   4        568.48        570.48         6.45 o                         
   1   0   4       3464.35       3464.65        21.30 o                         
   2   0   4        927.69        921.20         6.06 o                         
   3   0   4       2501.35       2465.78        16.06 o                         
   4   0   4         61.87         61.81         1.53 o                         
   5   0   4        672.59        684.60         7.16 o                         
   6   0   4       1036.32       1056.74        10.45 o                         
   7   0   4        364.73        380.91         7.03 o                         
   8   0   4         30.90         29.72         3.51 o                         
   9   0   4          1.30         -0.88         1.31 o                         
 -10   1   4         38.86         31.29         6.57 o                         
  -9   1   4         95.30        105.48        19.15 o                         
  -8   1   4         19.81         20.85         3.27 o                         
  -7   1   4        165.44        148.55         6.37 o                         
  -6   1   4        252.11        253.47         6.46 o                         
  -5   1   4       1566.46       1595.54        13.19 o                         
  -4   1   4       1378.25       1403.46        10.11 o                         
  -3   1   4       1248.06       1278.49         9.00 o                         
  -2   1   4       2507.03       2587.16        16.01 o                         
  -1   1   4       1085.74       1117.90         7.64 o                         
   0   1   4        531.77        612.09         4.67 o                         
   1   1   4       1264.16       1197.64        11.56 o                         
   2   1   4       5072.72       5035.94        35.89 o                         
   3   1   4       2520.75       2521.98        16.32 o                         
   4   1   4        454.25        460.38         4.53 o                         
   5   1   4          3.08          1.03         0.47 o                         
   6   1   4        186.69        183.73         3.42 o                         
   7   1   4        162.95        163.00         4.37 o                         
   8   1   4         19.28         17.20         2.27 o                         
   9   1   4          3.26          1.45         2.79 o                         
 -10   2   4         17.82         21.14         4.86 o                         
  -9   2   4         49.38         43.11         4.86 o                         
  -8   2   4         77.54         74.10         6.28 o                         
  -7   2   4        151.05        150.09         6.37 o                         
  -6   2   4        764.10        778.14        10.61 o                         
  -5   2   4          2.65          3.81         0.61 o                         
  -4   2   4        117.47        111.80         1.96 o                         
  -3   2   4        173.59        192.53         2.43 o                         
  -2   2   4        908.19        881.36         6.32 o                         
  -1   2   4        137.44        127.89         1.36 o                         
   0   2   4       1024.81       1092.09        12.12 o                         
   1   2   4        465.82        488.76         9.63 o                         
   2   2   4       3722.29       3688.76        36.28 o                         
   3   2   4         52.13         51.13         1.17 o                         
   4   2   4        134.34        120.77         1.97 o                         
   5   2   4         23.69         19.41         1.16 o                         
   6   2   4        117.20        119.71         2.73 o                         
   7   2   4        174.07        180.82         4.67 o                         
   8   2   4         19.65         17.45         2.34 o                         
 -10   3   4         28.80         24.55         4.08 o                         
  -9   3   4         27.21         26.50         3.82 o                         
  -8   3   4         75.18         84.22         7.00 o                         
  -7   3   4          0.63          0.07         1.09 o                         
  -6   3   4        113.95        107.19         3.21 o                         
  -5   3   4         10.32          9.59         0.92 o                         
  -4   3   4          0.53          0.50         0.34 o                         
  -3   3   4        283.13        270.59         2.93 o                         
  -2   3   4       4517.17       4610.23        27.37 o                         
  -1   3   4        453.55        482.22         4.00 o                         
   0   3   4          0.37          1.10         0.31 o                         
   1   3   4        128.13        116.17         4.35 o                         
   2   3   4        131.80        130.22         2.87 o                         
   3   3   4        555.20        538.60         4.35 o                         
   4   3   4         14.86         16.97         0.90 o                         
   5   3   4         40.86         38.86         1.42 o                         
   6   3   4        172.35        177.62         3.76 o                         
   7   3   4        143.83        147.45         5.14 o                         
   8   3   4         35.78         35.92         5.14 o                         
 -10   4   4         17.02         12.86         4.57 o                         
  -9   4   4          5.67          3.73         2.09 o                         
  -8   4   4          0.31         -1.16         1.40 o                         
  -7   4   4        141.21        137.67         4.83 o                         
  -6   4   4        136.00        132.53         3.54 o                         
  -5   4   4        168.97        166.35         3.37 o                         
  -4   4   4        270.45        268.99         3.15 o                         
  -3   4   4        945.24        945.70         7.14 o                         
  -2   4   4        752.54        732.88         5.93 o                         
  -1   4   4        196.41        186.68         2.14 o                         
   0   4   4        498.66        468.47         5.06 o                         
   1   4   4        658.93        664.56         7.59 o                         
   2   4   4       1700.69       1701.56        16.95 o                         
   3   4   4       1334.46       1321.76        12.25 o                         
   4   4   4        234.30        231.62         3.28 o                         
   5   4   4         73.87         75.18         1.97 o                         
   6   4   4        160.84        168.60         4.24 o                         
   7   4   4         95.00         87.57         4.79 o                         
 -10   5   4          4.89          4.14         3.86 o                         
  -9   5   4         39.21         37.15         6.57 o                         
  -8   5   4         13.98         14.14         4.29 o                         
  -7   5   4        177.38        182.04         7.11 o                         
  -6   5   4        420.98        421.28         7.68 o                         
  -5   5   4        303.63        297.42         5.51 o                         
  -4   5   4         17.71         13.29         1.00 o                         
  -3   5   4        423.12        414.18         4.35 o                         
  -2   5   4        626.67        617.67         6.40 o                         
  -1   5   4       1707.55       1721.03        12.00 o                         
   0   5   4        612.89        621.69         4.98 o                         
   1   5   4        599.52        630.68         8.01 o                         
   2   5   4       1411.87       1413.13        12.98 o                         
   3   5   4        698.16        722.24         7.02 o                         
   4   5   4        123.25        117.78         2.16 o                         
   5   5   4         22.47         20.22         1.43 o                         
   6   5   4         59.44         58.35         2.78 o                         
  -9   6   4          9.50          6.29         3.43 o                         
  -8   6   4         39.80         39.25         4.39 o                         
  -7   6   4        131.37        127.77         6.21 o                         
  -6   6   4        111.63        124.26         4.12 o                         
  -5   6   4         46.46         45.82         2.77 o                         
  -4   6   4         29.92         28.28         1.84 o                         
  -3   6   4        590.74        597.10         7.35 o                         
  -2   6   4       2136.43       2193.07        19.31 o                         
  -1   6   4        411.29        424.60         4.77 o                         
   0   6   4        127.49        131.07         2.11 o                         
   1   6   4         76.34         80.16         1.71 o                         
   2   6   4        271.31        271.28         4.15 o                         
   3   6   4        131.48        134.65         2.95 o                         
   4   6   4         12.48          9.54         1.19 o                         
   5   6   4         19.99         18.72         2.09 o                         
   6   6   4         33.16         27.51         3.03 o                         
  -9   7   4          5.50          4.00         3.71 o                         
  -8   7   4          0.84          2.33         2.21 o                         
  -7   7   4         22.79         17.65         3.13 o                         
  -6   7   4        198.63        206.57         5.80 o                         
  -5   7   4         54.74         52.77         3.10 o                         
  -4   7   4        118.27        124.92         4.23 o                         
  -3   7   4         16.94         17.67         1.90 o                         
  -2   7   4        278.39        291.84         4.59 o                         
  -1   7   4        101.94        104.80         2.23 o                         
   0   7   4         14.32         10.03         0.78 o                         
   1   7   4          4.93          3.88         0.81 o                         
   2   7   4         34.21         35.30         1.82 o                         
   3   7   4         95.15         94.18         2.75 o                         
   4   7   4         33.32         29.74         2.50 o                         
   5   7   4         20.35         21.95         2.62 o                         
  -8   8   4          7.85          4.80         3.07 o                         
  -7   8   4         30.69         24.26         3.76 o                         
  -6   8   4         96.90         92.32         4.87 o                         
  -5   8   4          0.31          0.77         1.24 o                         
  -4   8   4         22.78         16.89         2.00 o                         
  -3   8   4         43.70         40.16         3.20 o                         
  -2   8   4         44.71         44.57         1.96 o                         
  -1   8   4         15.43         14.72         1.14 o                         
   0   8   4          1.15          0.07         0.47 o                         
   1   8   4         29.22         28.70         1.50 o                         
   2   8   4        128.99        142.19         3.52 o                         
   3   8   4         87.65         88.63         6.42 o                         
  -7   9   4          9.04          6.79         2.61 o                         
  -6   9   4          9.29          6.06         1.84 o                         
  -5   9   4         51.21         48.89         3.30 o                         
  -4   9   4          0.06         -0.88         0.88 o                         
  -3   9   4          8.34          8.49         1.62 o                         
  -2   9   4         96.24        101.39         4.80 o                         
  -1   9   4        140.02        146.01         4.36 o                         
   0   9   4        101.98        102.21         5.58 o                         
   1   9   4         64.81         61.57         3.18 o                         
   2   9   4         57.19         58.05         2.97 o                         
  -6  10   4         37.61         46.43         5.35 o                         
  -5  10   4          4.90          6.25         1.96 o                         
  -4  10   4         17.52         12.26         3.50 o                         
  -3  10   4         71.39         80.26         4.80 o                         
  -2  10   4        166.70        172.78        12.51 o                         
  -1  10   4         89.16         91.43         4.32 o                         
   0  10   4         19.43         17.54         2.34 o                         
  -1 -11   5         80.79         67.87         8.86 o                         
   0 -11   5         57.13         61.30         8.29 o                         
   1 -11   5          9.54         12.57         4.14 o                         
   2 -11   5          6.06          4.00         3.00 o                         
   3 -11   5         11.15         13.14         4.00 o                         
   4 -11   5         40.83         41.86         7.14 o                         
   5 -11   5         15.04         11.71         4.43 o                         
   6 -11   5          0.59          0.14         3.00 o                         
  -2 -10   5         56.29         52.87         7.72 o                         
  -1 -10   5         24.27         24.57         5.29 o                         
   0 -10   5         37.61         39.72         6.43 o                         
   1 -10   5          5.14          5.57         3.14 o                         
   2 -10   5         16.68         13.72         4.00 o                         
   3 -10   5         56.05         50.30         7.14 o                         
   4 -10   5         46.37         56.58         8.00 o                         
   5 -10   5          2.73          1.16         2.01 o                         
   6 -10   5         11.88         10.68         3.50 o                         
   7 -10   5          2.59          6.08         4.64 o                         
  -4  -9   5         46.27         55.58         8.00 o                         
  -3  -9   5          0.52          0.57         2.57 o                         
  -2  -9   5         15.22         17.43         4.43 o                         
  -1  -9   5         41.27         55.58         7.43 o                         
   0  -9   5         87.70         75.44         8.29 o                         
   1  -9   5         23.27         26.29         5.14 o                         
   2  -9   5         11.22         12.66         2.79 o                         
   3  -9   5        108.39        113.38         7.43 o                         
   4  -9   5        293.82        332.01        10.57 o                         
   5  -9   5         15.92         15.51         3.03 o                         
   6  -9   5          5.25          6.74         2.33 o                         
   7  -9   5          1.11          3.62         1.91 o                         
   8  -9   5         13.78         19.43         5.43 o                         
  -5  -8   5         35.93         34.15         6.57 o                         
  -4  -8   5         16.92         18.14         4.86 o                         
  -3  -8   5         15.16         14.57         3.86 o                         
  -2  -8   5         28.95         33.00         5.71 o                         
  -1  -8   5        540.88        582.96        19.90 o                         
   0  -8   5        253.55        254.54         7.08 o                         
   1  -8   5        158.22        157.98         5.55 o                         
   2  -8   5         99.31         99.61         5.20 o                         
   3  -8   5        277.91        289.67         9.10 o                         
   4  -8   5        146.12        144.47         9.93 o                         
   5  -8   5         74.74         76.88         5.35 o                         
   6  -8   5          4.02          4.91         2.36 o                         
   7  -8   5         85.11         82.88         5.84 o                         
   8  -8   5         34.62         30.86         6.29 o                         
   9  -8   5         21.62         17.86         4.86 o                         
  -6  -7   5         13.91          9.43         3.71 o                         
  -5  -7   5        150.80        149.64        10.58 o                         
  -4  -7   5         80.10         89.44         9.57 o                         
  -3  -7   5        169.78        171.53        10.29 o                         
  -2  -7   5        173.80        169.67         5.58 o                         
  -1  -7   5       1010.90       1040.18        16.06 o                         
   0  -7   5        740.74        741.77        12.64 o                         
   1  -7   5         84.01         86.37         3.76 o                         
   2  -7   5         41.45         42.90         3.10 o                         
   3  -7   5        382.19        379.92         8.46 o                         
   4  -7   5        242.78        249.93         8.24 o                         
   5  -7   5        454.69        448.96        14.31 o                         
   6  -7   5         30.79         27.98         3.52 o                         
   7  -7   5         20.14         23.70         4.14 o                         
   8  -7   5         45.83         27.58         5.57 o                         
   9  -7   5         30.68         30.72         6.14 o                         
  -7  -6   5         19.20         19.14         5.14 o                         
  -6  -6   5         72.02         68.30         8.72 o                         
  -5  -6   5        311.37        291.89        14.30 o                         
  -4  -6   5        349.40        350.18        14.88 o                         
  -3  -6   5         30.11         30.13         2.74 o                         
  -2  -6   5        225.84        233.90         5.37 o                         
  -1  -6   5        340.60        327.86         5.33 o                         
   0  -6   5        297.81        271.54         4.25 o                         
   1  -6   5         23.20         19.18         1.28 o                         
   2  -6   5         42.17         34.53         3.04 o                         
   3  -6   5        679.88        713.96         8.15 o                         
   4  -6   5       1240.04       1274.15        14.51 o                         
   5  -6   5         28.04         28.75         2.78 o                         
   6  -6   5         25.98         25.62         4.00 o                         
   7  -6   5          0.97          2.14         2.00 o                         
   8  -6   5         16.65         21.29         5.00 o                         
   9  -6   5          7.81          9.57         4.00 o                         
  -7  -5   5          8.39         13.28         4.43 o                         
  -6  -5   5        149.17        163.36        10.58 o                         
  -5  -5   5        195.07        183.27        10.58 o                         
  -4  -5   5        273.22        262.98         6.95 o                         
  -3  -5   5        139.79        104.31         7.78 o                         
  -2  -5   5          0.53          0.50         0.40 o                         
  -1  -5   5        655.45        647.41         6.55 o                         
   0  -5   5       2322.97       2318.74        19.62 o                         
   1  -5   5        167.38        159.35         4.56 o                         
   2  -5   5        458.37        465.66         5.46 o                         
   3  -5   5         21.12         21.00         1.41 o                         
   4  -5   5        559.57        553.16         6.50 o                         
   5  -5   5         31.84         37.73         5.44 o                         
   6  -5   5          4.95          5.30         1.23 o                         
   7  -5   5          0.39          2.82         1.40 o                         
   8  -5   5         69.15         80.15         8.43 o                         
   9  -5   5         32.27         25.29         5.57 o                         
  -8  -4   5         33.21         42.43         7.29 o                         
  -7  -4   5          0.19         -1.43         2.00 o                         
  -6  -4   5         39.72         42.01         6.14 o                         
  -5  -4   5        237.24        234.43        12.37 o                         
  -4  -4   5        108.63        108.74         4.31 o                         
  -3  -4   5         31.75         28.84         1.77 o                         
  -2  -4   5        379.93        409.43         4.46 o                         
  -1  -4   5       2080.96       2041.17        17.40 o                         
   0  -4   5       2768.68       2753.51        28.67 o                         
   1  -4   5         70.05         74.00         1.88 o                         
   2  -4   5        169.06        150.99         2.48 o                         
   3  -4   5        296.85        313.57         3.88 o                         
   4  -4   5        370.88        374.22         4.48 o                         
   5  -4   5        496.74        478.60         7.13 o                         
   6  -4   5        192.11        183.89         5.43 o                         
   7  -4   5        134.79        121.86         5.48 o                         
   8  -4   5         19.52         19.68         3.23 o                         
   9  -4   5         22.60         19.72         5.00 o                         
  -8  -3   5          9.15          6.29         2.53 o                         
  -7  -3   5          3.94          1.86         2.43 o                         
  -6  -3   5         26.76         19.64         2.88 o                         
  -5  -3   5       1303.70       1300.69        18.91 o                         
  -4  -3   5        866.40        876.46         9.75 o                         
  -3  -3   5        296.11        271.97         3.99 o                         
  -2  -3   5         35.95         39.69         1.81 o                         
  -1  -3   5       1282.52       1226.53        10.22 o                         
   0  -3   5        468.39        461.68         4.61 o                         
   1  -3   5       2172.11       2299.31        15.89 o                         
   3  -3   5       2144.90       2145.58        15.16 o                         
   4  -3   5       1429.74       1484.30        12.16 o                         
   5  -3   5       1252.87       1300.01        11.30 o                         
   6  -3   5         93.19         87.83         4.06 o                         
   7  -3   5         80.77         81.10         5.38 o                         
   8  -3   5         22.67         17.80         2.51 o                         
   9  -3   5         49.01         57.58         7.86 o                         
  -9  -2   5         79.36         67.22         6.21 o                         
  -8  -2   5         33.19         43.33         4.78 o                         
  -7  -2   5         43.49         36.09         4.01 o                         
  -6  -2   5        261.17        265.71         8.54 o                         
  -5  -2   5       1309.20       1349.19        18.86 o                         
  -4  -2   5        716.34        691.65         8.02 o                         
  -3  -2   5         10.72         13.21         0.94 o                         
  -2  -2   5         29.85         29.73         1.17 o                         
  -1  -2   5       5565.63       5726.85        34.15 o                         
   0  -2   5       3892.11       3891.96        29.13 o                         
   1  -2   5       3181.00       3117.13        19.19 o                         
   2  -2   5       1333.30       1411.95        10.18 o                         
   3  -2   5       1125.98       1140.71         9.30 o                         
   4  -2   5        497.13        504.47         5.26 o                         
   5  -2   5        213.76        220.56         3.67 o                         
   6  -2   5        248.65        249.02         5.24 o                         
   7  -2   5        123.74        131.88         4.58 o                         
   8  -2   5         61.32         59.69         3.89 o                         
   9  -2   5          4.56          7.00         3.43 o                         
  -9  -1   5        101.31        109.17         9.57 o                         
  -8  -1   5        114.13        133.20         6.72 o                         
  -7  -1   5          0.27         -1.16         1.16 o                         
  -6  -1   5        153.63        157.19        12.22 o                         
  -5  -1   5        615.26        624.49         7.61 o                         
  -4  -1   5        935.10        920.49         7.73 o                         
  -3  -1   5        234.38        290.31         3.57 o                         
  -2  -1   5        989.72       1000.02         7.91 o                         
  -1  -1   5       1683.81       1610.29        11.32 o                         
   0  -1   5       6881.61       6511.11        40.23 o                         
   1  -1   5        198.35        198.90         2.08 o                         
   2  -1   5        174.84        159.42         1.94 o                         
   3  -1   5         18.27         16.81         0.82 o                         
   4  -1   5        500.63        517.78         5.08 o                         
   5  -1   5        170.80        172.67         2.99 o                         
   6  -1   5        344.47        351.54         5.14 o                         
   7  -1   5         42.33         40.59         2.64 o                         
   8  -1   5          6.38          9.48         2.29 o                         
   9  -1   5         12.61         10.32         2.62 o                         
  -9   0   5         71.24         76.58         9.15 o                         
  -8   0   5         52.13         49.25         9.00 o                         
  -7   0   5         16.07         10.70         2.33 o                         
  -6   0   5         92.88         96.19         4.95 o                         
  -5   0   5        895.31        902.37         9.00 o                         
  -4   0   5       1782.93       1851.07        15.95 o                         
  -3   0   5         10.27         11.24         0.75 o                         
  -2   0   5        603.26        630.99         5.12 o                         
  -1   0   5        128.65        128.88         2.43 o                         
   0   0   5        752.14        682.17         5.09 o                         
   1   0   5         20.81         14.47         0.64 o                         
   2   0   5        329.04        354.48         3.19 o                         
   3   0   5        255.88        260.48         2.68 o                         
   4   0   5        223.08        233.05         3.24 o                         
   5   0   5        115.09        107.39         2.38 o                         
   6   0   5        119.62        123.37         2.80 o                         
   7   0   5        175.43        163.57         4.39 o                         
   8   0   5         11.05          8.52         1.74 o                         
   9   0   5          0.16         -1.09         1.09 o                         
  -9   1   5         87.06         97.83         7.22 o                         
  -8   1   5         28.54         31.56         7.64 o                         
  -7   1   5          3.73          0.65         1.36 o                         
  -6   1   5         91.52         93.02         3.96 o                         
  -5   1   5        696.57        687.41         7.93 o                         
  -4   1   5        657.29        660.72         5.89 o                         
  -3   1   5         55.13         54.82         1.72 o                         
  -2   1   5        177.37        165.03         1.95 o                         
  -1   1   5        501.10        498.75         3.70 o                         
   0   1   5        681.20        715.40         5.59 o                         
   1   1   5       1787.64       1766.42        14.46 o                         
   2   1   5        490.25        481.98         4.48 o                         
   3   1   5        891.89        884.33         6.83 o                         
   4   1   5         69.18         68.21         1.57 o                         
   5   1   5        308.30        308.33         4.19 o                         
   6   1   5        223.82        218.45         3.75 o                         
   7   1   5         81.46         84.24         3.15 o                         
   8   1   5         20.24         16.24         2.30 o                         
  -9   2   5        127.01        141.12        12.15 o                         
  -8   2   5         51.83         52.18         6.14 o                         
  -7   2   5         11.58         14.51         2.57 o                         
  -6   2   5         24.17         23.34         2.56 o                         
  -5   2   5        927.04        936.71         9.06 o                         
  -4   2   5        150.98        147.33         2.49 o                         
  -3   2   5        459.21        447.37         4.46 o                         
  -2   2   5        271.15        284.82         3.03 o                         
  -1   2   5       3147.78       3110.92        19.76 o                         
   0   2   5       1237.24       1195.11        11.45 o                         
   1   2   5       2146.36       2122.77        46.42 o                         
   2   2   5       1017.34       1042.90        20.84 o                         
   3   2   5       1004.64       1021.08        10.98 o                         
   4   2   5        206.27        194.78         2.56 o                         
   5   2   5         25.64         30.91         1.30 o                         
   6   2   5        273.02        272.22         4.19 o                         
   7   2   5        270.72        281.29         6.99 o                         
   8   2   5         59.37         59.67         4.86 o                         
  -9   3   5         91.27         99.57         8.00 o                         
  -8   3   5         57.10         60.84         5.24 o                         
  -7   3   5         17.34         15.59         2.09 o                         
  -6   3   5         58.85         58.44         2.69 o                         
  -5   3   5        602.89        594.72         7.19 o                         
  -4   3   5       1149.60       1157.77         9.44 o                         
  -3   3   5       1039.88       1073.50         8.48 o                         
  -2   3   5       1321.17       1287.17         9.30 o                         
  -1   3   5       1379.75       1409.80        10.29 o                         
   0   3   5       1133.83       1144.19        13.05 o                         
   1   3   5        479.52        494.81        10.68 o                         
   2   3   5       1031.68       1027.43        18.03 o                         
   3   3   5        158.86        159.20         3.09 o                         
   4   3   5        190.92        190.97         2.48 o                         
   5   3   5        246.50        247.14         3.96 o                         
   6   3   5        266.38        282.40         4.39 o                         
   7   3   5        154.29        165.64         8.49 o                         
  -9   4   5         55.45         55.01         7.86 o                         
  -8   4   5         72.58         79.72         8.57 o                         
  -7   4   5          5.99          5.05         1.92 o                         
  -6   4   5        269.49        261.94         5.84 o                         
  -5   4   5        449.59        463.56         7.10 o                         
  -4   4   5        786.39        797.69         7.81 o                         
  -3   4   5        178.18        186.13         2.88 o                         
  -2   4   5        636.06        657.27         6.51 o                         
  -1   4   5         73.33         76.37         1.34 o                         
   0   4   5        165.29        181.53         3.05 o                         
   1   4   5          3.91         11.01         2.02 o                         
   2   4   5        653.90        680.59        14.13 o                         
   3   4   5        899.68        882.71        12.31 o                         
   4   4   5         93.72         88.69         2.15 o                         
   5   4   5          5.52          4.86         0.64 o                         
   6   4   5         27.08         29.17         2.36 o                         
   7   4   5         25.68         26.34         2.92 o                         
  -9   5   5         37.70         35.58         6.43 o                         
  -8   5   5         52.57         45.44         6.72 o                         
  -7   5   5         18.52         15.05         2.72 o                         
  -6   5   5         57.91         55.50         5.98 o                         
  -5   5   5         85.07         82.26         3.10 o                         
  -4   5   5         81.06         85.55         2.86 o                         
  -3   5   5          2.64          1.18         0.52 o                         
  -2   5   5         78.98         85.45         1.94 o                         
  -1   5   5         55.49         51.55         1.52 o                         
   0   5   5         62.30         70.10         2.55 o                         
   1   5   5        583.57        572.24         8.78 o                         
   2   5   5        290.35        302.10         5.76 o                         
   3   5   5         64.40         61.23         1.70 o                         
   4   5   5          6.39          5.16         0.78 o                         
   5   5   5         11.56          8.08         1.11 o                         
   6   5   5         24.84         30.49         6.36 o                         
  -9   6   5         29.25         36.57         7.00 o                         
  -8   6   5          6.69          6.82         2.27 o                         
  -7   6   5          6.36          4.39         2.09 o                         
  -6   6   5         11.54          9.10         1.58 o                         
  -5   6   5         40.93         35.61         2.73 o                         
  -4   6   5          4.65          5.49         0.97 o                         
  -3   6   5        111.36        107.07         2.58 o                         
  -2   6   5        254.65        237.50         3.64 o                         
  -1   6   5        841.82        841.59         7.41 o                         
   0   6   5         24.03         22.24         1.12 o                         
   1   6   5          2.86          1.43         0.44 o                         
   2   6   5         51.78         45.60         1.86 o                         
   3   6   5         76.54         85.29         2.23 o                         
   4   6   5         41.73         41.01         1.73 o                         
   5   6   5         44.43         41.08         2.91 o                         
  -8   7   5         11.82          8.39         3.43 o                         
  -7   7   5         13.52         11.13         2.72 o                         
  -6   7   5         27.49         25.18         2.44 o                         
  -5   7   5        125.45        130.27         5.55 o                         
  -4   7   5         97.08         91.18         3.32 o                         
  -3   7   5        411.14        414.28         5.69 o                         
  -2   7   5        242.35        220.03         3.66 o                         
  -1   7   5         17.44         20.04         1.49 o                         
   0   7   5         12.86         10.33         1.00 o                         
   1   7   5         54.92         53.42         1.86 o                         
   2   7   5        336.51        345.24         5.12 o                         
   3   7   5        379.82        394.91         5.83 o                         
   4   7   5        105.06         99.19         3.29 o                         
  -8   8   5          9.72         11.33         4.86 o                         
  -7   8   5         29.41         34.67         4.55 o                         
  -6   8   5         85.21         86.95         4.60 o                         
  -5   8   5        132.57        133.08         4.45 o                         
  -4   8   5         49.86         52.26         3.10 o                         
  -3   8   5          0.20          0.73         0.82 o                         
  -2   8   5        165.25        165.48         3.31 o                         
  -1   8   5        199.30        196.56         3.18 o                         
   0   8   5        156.75        155.78         3.48 o                         
   1   8   5        184.74        177.68         3.73 o                         
   2   8   5        183.57        185.62         6.80 o                         
   3   8   5        100.70        108.59         6.29 o                         
  -7   9   5         18.15         16.19         3.43 o                         
  -6   9   5         30.52         24.88         3.84 o                         
  -5   9   5          0.18          0.44         1.23 o                         
  -4   9   5         14.57         15.54         2.18 o                         
  -3   9   5         70.01         65.55         3.78 o                         
  -2   9   5        147.72        149.33         5.30 o                         
  -1   9   5        138.83        139.38         4.25 o                         
   0   9   5         17.31         17.77         3.28 o                         
   1   9   5          2.39          1.02         0.95 o                         
  -5  10   5         33.37         27.82         3.22 o                         
  -4  10   5          5.26          5.99         1.74 o                         
  -3  10   5         15.42         13.48         2.21 o                         
  -2  10   5         13.61         11.85         2.35 o                         
  -1  10   5          3.37          2.65         1.45 o                         
   0 -11   6         28.40         21.00         5.14 o                         
   1 -11   6         33.22         35.72         6.29 o                         
   2 -11   6          3.65          4.71         3.00 o                         
   3 -11   6         13.86         12.00         4.43 o                         
   4 -11   6          2.13          5.86         3.43 o                         
   5 -11   6         17.27         12.43         4.43 o                         
   6 -11   6          9.78          9.57         4.14 o                         
  -2 -10   6         25.06         22.72         5.29 o                         
  -1 -10   6         36.41         33.58         6.00 o                         
   0 -10   6          2.42          1.43         2.57 o                         
   1 -10   6         37.39         42.29         6.57 o                         
   2 -10   6         15.90         18.00         4.43 o                         
   3 -10   6        134.89        149.06        10.72 o                         
   4 -10   6         72.01         79.29         6.46 o                         
   5 -10   6         44.61         38.47         4.84 o                         
   6 -10   6          3.34          0.61         1.99 o                         
   7 -10   6         14.10          9.50         3.21 o                         
  -3  -9   6         45.60         48.86         7.57 o                         
  -2  -9   6         15.85         11.29         4.14 o                         
  -1  -9   6         30.70         29.29         5.43 o                         
   0  -9   6        107.62         89.17         8.15 o                         
   1  -9   6        141.95        133.22         6.56 o                         
   2  -9   6        187.87        203.30         8.08 o                         
   3  -9   6        104.94        110.53         6.16 o                         
   4  -9   6        100.20        113.35         6.31 o                         
   5  -9   6          2.27          5.48         2.17 o                         
   6  -9   6          3.56          4.90         2.17 o                         
   7  -9   6         13.36         17.86         5.29 o                         
   8  -9   6         35.89         42.86         7.57 o                         
  -5  -8   6          5.85          3.86         3.00 o                         
  -4  -8   6         46.21         43.29         7.00 o                         
  -3  -8   6         32.31         46.86         6.86 o                         
  -2  -8   6        182.14        187.83        11.44 o                         
  -1  -8   6        141.39        128.82         6.26 o                         
   0  -8   6        394.65        390.91        10.97 o                         
   1  -8   6          7.93          4.92         1.78 o                         
   2  -8   6         89.24         85.95         4.95 o                         
   3  -8   6          9.16          9.62         2.30 o                         
   4  -8   6        159.49        149.09         6.77 o                         
   5  -8   6          4.36          7.64         2.22 o                         
   6  -8   6         13.01         12.50         4.00 o                         
   7  -8   6          4.20          1.29         3.00 o                         
   8  -8   6         45.89         45.58         7.29 o                         
  -6  -7   6         12.98          8.14         4.00 o                         
  -5  -7   6         15.36         10.29         3.86 o                         
  -4  -7   6        151.86        140.78        10.15 o                         
  -3  -7   6        148.92        170.37        10.72 o                         
  -2  -7   6        193.05        173.90         6.97 o                         
  -1  -7   6         84.04         76.92         4.55 o                         
   0  -7   6        129.00        123.09         5.66 o                         
   1  -7   6          0.19          1.35         1.30 o                         
   2  -7   6          1.10          1.51         1.57 o                         
   3  -7   6        223.85        225.62         7.78 o                         
   4  -7   6        292.75        304.05         9.40 o                         
   5  -7   6         68.03         74.31         5.60 o                         
   6  -7   6          0.08          0.43         1.31 o                         
   7  -7   6         34.31         18.86         4.71 o                         
   8  -7   6         33.96         26.29         5.71 o                         
   9  -7   6         15.74          9.14         3.86 o                         
  -6  -6   6         33.27         41.58         7.00 o                         
  -5  -6   6        136.39        158.64        10.72 o                         
  -4  -6   6        107.22        117.27         9.65 o                         
  -3  -6   6        116.41        122.54         9.22 o                         
  -2  -6   6          5.05          8.03         1.54 o                         
  -1  -6   6        397.69        399.50         7.33 o                         
   0  -6   6         57.71         68.46         2.74 o                         
   1  -6   6        463.42        466.62         6.57 o                         
   2  -6   6         14.42         18.10         1.53 o                         
   3  -6   6        927.40        946.43        12.80 o                         
   4  -6   6        425.42        439.02         9.19 o                         
   5  -6   6        269.97        276.89         7.26 o                         
   6  -6   6          5.38          4.34         1.61 o                         
   7  -6   6         19.25         24.86         5.14 o                         
   8  -6   6         95.26         93.45         8.57 o                         
   9  -6   6         50.02         53.58         7.72 o                         
  -7  -5   6         85.39         83.15         9.57 o                         
  -6  -5   6         28.98         33.15         5.86 o                         
  -5  -5   6        127.28        126.70         6.20 o                         
  -4  -5   6         76.66         71.36         4.88 o                         
  -3  -5   6        188.32        193.80         6.22 o                         
  -2  -5   6         27.99         30.52         2.20 o                         
  -1  -5   6       1717.51       1755.85        14.85 o                         
   0  -5   6       1366.53       1352.40        11.98 o                         
   1  -5   6        741.35        753.95         8.43 o                         
   2  -5   6        113.37        113.43         2.76 o                         
   3  -5   6        626.26        636.24         8.11 o                         
   4  -5   6        764.91        771.32         9.67 o                         
   5  -5   6        134.19        133.87         4.01 o                         
   6  -5   6         18.95         14.66         2.00 o                         
   7  -5   6         46.38         38.00         4.03 o                         
   8  -5   6         77.79         85.15         9.29 o                         
   9  -5   6         61.37         75.43         9.14 o                         
  -8  -4   6         47.07         47.44         7.57 o                         
  -7  -4   6         31.14         25.43         5.43 o                         
  -6  -4   6         54.58         61.16         5.29 o                         
  -5  -4   6        171.17        162.88         6.77 o                         
  -4  -4   6        419.22        414.18        10.83 o                         
  -3  -4   6        283.51        284.57         6.07 o                         
  -2  -4   6       1192.81       1148.86        11.59 o                         
  -1  -4   6       1156.24       1181.67         9.84 o                         
   0  -4   6       2920.82       2869.01        21.41 o                         
   1  -4   6          2.72          1.65         0.44 o                         
   2  -4   6         34.82         32.48         1.39 o                         
   3  -4   6         81.28         74.80         1.97 o                         
   4  -4   6       1605.70       1609.62        14.65 o                         
   5  -4   6        357.57        380.08         6.20 o                         
   6  -4   6          9.14         12.91         2.00 o                         
   7  -4   6         14.35         15.47         2.11 o                         
   8  -4   6        106.09        111.63         6.15 o                         
   9  -4   6         44.68         51.01         7.43 o                         
  -8  -3   6         64.89         57.16         8.14 o                         
  -7  -3   6         26.24         23.46         3.91 o                         
  -6  -3   6        136.55        142.56         6.47 o                         
  -5  -3   6        345.32        338.32         9.76 o                         
  -4  -3   6       1396.18       1414.54        17.50 o                         
  -3  -3   6          4.37          3.50         0.67 o                         
  -2  -3   6        303.06        288.83         4.02 o                         
  -1  -3   6        135.68        129.95         2.20 o                         
   0  -3   6       1471.65       1465.43        11.13 o                         
   1  -3   6          0.51          0.49         0.52 o                         
   2  -3   6         13.29         12.07         0.79 o                         
   3  -3   6        677.94        685.61         6.75 o                         
   4  -3   6       1214.16       1232.63        10.64 o                         
   5  -3   6        286.73        288.21         5.64 o                         
   6  -3   6          6.21          7.06         1.38 o                         
   7  -3   6          3.37          1.47         1.04 o                         
   8  -3   6         52.93         54.78         3.96 o                         
   9  -3   6         14.19         14.71         4.57 o                         
  -8  -2   6         62.73         59.44         8.29 o                         
  -7  -2   6         50.02         57.63         9.36 o                         
  -6  -2   6        152.82        160.94         6.72 o                         
  -5  -2   6        309.16        305.26         8.95 o                         
  -4  -2   6        189.99        190.07         3.87 o                         
  -3  -2   6         12.01          9.27         0.96 o                         
  -2  -2   6        194.48        169.66         2.65 o                         
  -1  -2   6       2006.73       1936.00        13.05 o                         
   0  -2   6       1976.47       2033.49        14.23 o                         
   1  -2   6       1548.85       1593.83        10.80 o                         
   2  -2   6         74.21         68.55         1.54 o                         
   3  -2   6        306.18        315.83         3.77 o                         
   4  -2   6        805.92        829.55         8.28 o                         
   5  -2   6        154.81        148.46         3.09 o                         
   6  -2   6          0.33          1.24         0.71 o                         
   7  -2   6          1.38          1.71         0.93 o                         
   8  -2   6         40.35         37.35         3.12 o                         
   9  -2   6        114.78        107.60         8.72 o                         
  -9  -1   6         52.05         52.15         8.14 o                         
  -8  -1   6         59.54         54.23         5.50 o                         
  -7  -1   6         19.87         25.44         3.38 o                         
  -6  -1   6          5.83          5.63         1.79 o                         
  -5  -1   6        632.20        652.20         9.95 o                         
  -4  -1   6        164.07        162.44         3.14 o                         
  -3  -1   6        614.43        617.61         6.04 o                         
  -2  -1   6          8.56          9.92         0.72 o                         
  -1  -1   6       4477.72       4444.06        28.48 o                         
   0  -1   6       2769.57       2740.69        17.03 o                         
   1  -1   6        411.63        432.33         3.93 o                         
   2  -1   6         64.51         46.64         1.12 o                         
   3  -1   6         86.24         84.14         1.64 o                         
   4  -1   6        822.69        827.56         8.68 o                         
   5  -1   6        805.02        810.90         9.00 o                         
   6  -1   6         70.39         63.33         2.53 o                         
   7  -1   6        189.18        193.53         5.47 o                         
   8  -1   6         62.00         59.57         4.84 o                         
   9  -1   6         25.86         29.65         3.79 o                         
  -9   0   6         45.14         50.68         5.49 o                         
  -8   0   6         24.74         24.70         3.63 o                         
  -7   0   6         30.72         29.70         3.68 o                         
  -6   0   6         58.87         60.41         6.29 o                         
  -5   0   6       1282.11       1336.35        15.15 o                         
  -4   0   6       1691.13       1694.32        14.00 o                         
  -3   0   6        270.80        277.66         3.64 o                         
  -2   0   6        229.57        225.22         3.25 o                         
  -1   0   6        787.97        781.51         6.63 o                         
   0   0   6       3667.66       3654.73        24.67 o                         
   1   0   6        323.98        312.84         3.05 o                         
   2   0   6         71.26         75.79         1.36 o                         
   3   0   6       1095.82       1102.99         9.17 o                         
   4   0   6       1637.22       1665.11        14.79 o                         
   5   0   6       1212.35       1240.42        11.26 o                         
   6   0   6        154.28        145.92         3.05 o                         
   7   0   6          0.29          0.39         0.77 o                         
   8   0   6         52.79         56.73         3.99 o                         
  -9   1   6         67.89         69.94         6.21 o                         
  -8   1   6        150.82        145.83         7.12 o                         
  -7   1   6         14.95         12.09         2.36 o                         
  -6   1   6        294.46        295.10        10.75 o                         
  -5   1   6        536.23        537.86         8.38 o                         
  -4   1   6       1966.65       2010.76        15.01 o                         
  -3   1   6         24.52         19.14         0.97 o                         
  -2   1   6         80.88         88.04         1.54 o                         
  -1   1   6        848.92        832.78         6.41 o                         
   0   1   6       4056.87       3945.19        24.68 o                         
   1   1   6       2125.38       2117.93        17.47 o                         
   2   1   6        419.65        436.46         6.21 o                         
   3   1   6        441.66        441.17         4.23 o                         
   4   1   6        760.70        780.75         7.21 o                         
   5   1   6         21.10         21.39         1.21 o                         
   6   1   6         77.71         81.82         2.21 o                         
   7   1   6         27.39         24.21         2.44 o                         
   8   1   6         25.67         28.47         2.88 o                         
  -9   2   6         54.56         53.72         8.14 o                         
  -8   2   6        123.74        133.50         7.93 o                         
  -7   2   6          1.33          0.04         1.16 o                         
  -6   2   6         74.48         74.56         3.51 o                         
  -5   2   6        415.91        424.76         7.13 o                         
  -4   2   6        695.53        708.84         6.72 o                         
  -3   2   6         76.90         77.94         1.71 o                         
  -2   2   6          7.96          8.54         0.56 o                         
  -1   2   6       1875.86       1917.42        12.88 o                         
   0   2   6       2460.66       2435.12        19.88 o                         
   1   2   6        370.61        381.77        13.17 o                         
   2   2   6          0.36         -0.21         1.01 o                         
   3   2   6        148.03        135.26         2.64 o                         
   4   2   6        150.80        154.32         2.91 o                         
   5   2   6        246.13        236.53         3.38 o                         
   6   2   6         36.27         38.89         1.70 o                         
   7   2   6         41.68         39.63         2.66 o                         
   8   2   6          6.62          4.94         1.81 o                         
  -9   3   6         56.95         59.58         8.43 o                         
  -8   3   6         42.56         35.86         6.00 o                         
  -7   3   6          6.73          6.19         1.85 o                         
  -6   3   6         15.70         13.07         2.00 o                         
  -5   3   6        632.25        631.84         9.43 o                         
  -4   3   6        495.76        486.36         6.32 o                         
  -3   3   6        332.26        343.61         4.20 o                         
  -2   3   6          1.36          1.06         0.41 o                         
  -1   3   6        171.10        169.58         2.12 o                         
   0   3   6        422.00        405.28         5.68 o                         
   1   3   6          0.58          2.29         1.86 o                         
   2   3   6          5.78          3.29         1.46 o                         
   3   3   6        331.82        320.13        20.75 o                         
   4   3   6        123.12        119.61         2.99 o                         
   5   3   6        216.93        220.73         4.83 o                         
   6   3   6         53.37         48.06         3.37 o                         
   7   3   6         26.39         28.07         2.98 o                         
  -9   4   6         74.28         67.73         8.86 o                         
  -8   4   6         11.23         11.57         4.00 o                         
  -7   4   6          5.20          3.57         1.72 o                         
  -6   4   6          9.52          8.21         1.42 o                         
  -5   4   6        524.56        543.73        14.55 o                         
  -4   4   6        587.60        574.09         6.89 o                         
  -3   4   6          9.74         10.38         1.54 o                         
  -2   4   6         20.92         20.42         1.06 o                         
  -1   4   6         81.04         77.18         1.49 o                         
   0   4   6        543.13        534.12         7.19 o                         
   1   4   6       1279.45       1284.46        22.25 o                         
   2   4   6        190.29        180.47         6.77 o                         
   3   4   6        291.71        297.72         9.09 o                         
   4   4   6        243.54        228.94         3.58 o                         
   5   4   6         81.12         83.48         2.57 o                         
   6   4   6         90.32         85.47         3.79 o                         
  -9   5   6         34.09         34.15         6.72 o                         
  -8   5   6         95.93         97.73         8.72 o                         
  -7   5   6          6.28          5.98         2.17 o                         
  -6   5   6         49.42         50.92         3.22 o                         
  -5   5   6        140.25        134.77         4.05 o                         
  -4   5   6        388.76        395.77         6.14 o                         
  -3   5   6         81.70         72.19         2.50 o                         
  -2   5   6        105.56         94.29         2.09 o                         
  -1   5   6       1114.41       1129.25         9.57 o                         
   0   5   6       1043.87       1069.37        16.89 o                         
   1   5   6        458.71        479.01        11.97 o                         
   2   5   6        387.91        389.18        10.82 o                         
   3   5   6         80.01         72.61         4.99 o                         
   4   5   6        129.55        129.95         3.90 o                         
   5   5   6         51.74         46.69         3.59 o                         
   6   5   6         51.02         56.74         3.64 o                         
  -8   6   6         55.91         55.50         5.45 o                         
  -7   6   6          0.20         -0.05         3.93 o                         
  -6   6   6         12.11         12.63         1.73 o                         
  -5   6   6        188.61        187.43         4.97 o                         
  -4   6   6        415.56        444.65         6.97 o                         
  -3   6   6        395.74        412.00         5.48 o                         
  -2   6   6        242.88        244.43         4.75 o                         
  -1   6   6        141.69        152.77         2.55 o                         
   0   6   6        432.06        464.81         5.58 o                         
   1   6   6         50.49         41.01         4.93 o                         
   2   6   6         56.12         57.73         5.15 o                         
   3   6   6         61.39         56.20         2.94 o                         
   4   6   6         37.10         34.74         2.97 o                         
   5   6   6         61.19         62.84         3.37 o                         
  -8   7   6         15.42         17.05         3.28 o                         
  -7   7   6         12.00         10.94         2.82 o                         
  -6   7   6         16.03         11.80         1.84 o                         
  -5   7   6        162.66        170.94         4.92 o                         
  -4   7   6        187.35        210.32         5.86 o                         
  -3   7   6          9.12         10.84         1.24 o                         
  -2   7   6         20.85         23.38         1.35 o                         
  -1   7   6          7.96          8.04         1.15 o                         
   0   7   6          7.10         10.60         1.02 o                         
   1   7   6         40.59         37.54         1.82 o                         
   2   7   6         27.58         27.31         1.71 o                         
   3   7   6         93.64         96.36         3.13 o                         
  -7   8   6          4.97          4.08         2.26 o                         
  -6   8   6          3.90          3.71         2.05 o                         
  -5   8   6          7.48          6.65         1.71 o                         
  -4   8   6         21.03         21.05         2.44 o                         
  -3   8   6          4.77          3.36         1.15 o                         
  -2   8   6          2.45          1.39         1.03 o                         
  -1   8   6         46.43         51.25         2.33 o                         
   0   8   6         35.91         31.94         1.85 o                         
   1   8   6         71.98         72.00         2.89 o                         
   2   8   6         55.91         49.59         2.49 o                         
  -6   9   6          1.22          2.99         2.36 o                         
  -5   9   6         20.48         13.49         2.29 o                         
  -4   9   6          9.68          8.08         1.83 o                         
  -3   9   6         38.45         33.35         3.00 o                         
  -2   9   6         51.63         39.61         3.88 o                         
  -1   9   6         77.04         81.34         3.63 o                         
   0   9   6         61.90         64.98         3.43 o                         
   0 -11   7         30.25         31.72         6.43 o                         
   1 -11   7          9.67         17.43         4.86 o                         
   2 -11   7         37.66         41.29         7.14 o                         
   3 -11   7          0.05          0.00         2.86 o                         
   4 -11   7          9.46         11.71         4.00 o                         
   5 -11   7          7.61          9.29         4.00 o                         
  -2 -10   7         29.08         24.72         6.00 o                         
  -1 -10   7          5.24          4.71         3.29 o                         
   0 -10   7         11.79          8.86         3.57 o                         
   1 -10   7         29.34         30.29         5.86 o                         
   2 -10   7         56.26         59.44         8.00 o                         
   3 -10   7         27.35         28.16         4.14 o                         
   4 -10   7         25.71         25.52         3.89 o                         
   5 -10   7         14.98         15.51         5.93 o                         
   6 -10   7         11.50         11.88         2.97 o                         
   7 -10   7          9.43          9.29         4.86 o                         
  -3  -9   7         27.28         34.15         6.43 o                         
  -2  -9   7          8.81         10.00         4.43 o                         
  -1  -9   7         18.41         18.57         4.86 o                         
   0  -9   7         14.70         14.71         3.03 o                         
   1  -9   7        309.57        327.60        10.67 o                         
   2  -9   7        113.87        116.51         6.36 o                         
   3  -9   7         74.28         73.51         5.94 o                         
   4  -9   7          2.10          1.85         1.58 o                         
   5  -9   7         32.05         29.11         5.86 o                         
   6  -9   7          7.25          9.86         3.57 o                         
   7  -9   7         31.72         28.43         6.14 o                         
  -4  -8   7         20.62         29.00         5.86 o                         
  -3  -8   7        253.55        292.81        15.01 o                         
  -2  -8   7         78.52         70.02         8.43 o                         
  -1  -8   7        173.54        172.86         8.58 o                         
   0  -8   7         78.41         68.59         5.39 o                         
   1  -8   7        233.24        245.11         8.59 o                         
   2  -8   7         31.57         30.47         3.64 o                         
   3  -8   7         81.28         81.83         5.10 o                         
   4  -8   7         21.50         16.48         2.91 o                         
   5  -8   7         59.29         60.98         5.30 o                         
   6  -8   7         39.89         32.00         5.86 o                         
   7  -8   7         50.54         60.87         8.57 o                         
   8  -8   7         32.55         33.00         6.57 o                         
  -5  -7   7         35.77         40.86         7.00 o                         
  -4  -7   7        140.20        156.92        10.72 o                         
  -3  -7   7        368.03        362.83         9.36 o                         
  -2  -7   7        311.66        299.99         7.86 o                         
  -1  -7   7          0.82          1.00         1.21 o                         
   0  -7   7         41.33         38.75         3.88 o                         
   1  -7   7        101.67        101.03         5.26 o                         
   2  -7   7        521.11        532.95        12.96 o                         
   3  -7   7        123.06        118.91        11.08 o                         
   4  -7   7        274.46        282.94         9.15 o                         
   5  -7   7         36.93         43.36         4.39 o                         
   6  -7   7         97.50         91.16         7.86 o                         
   7  -7   7         24.58         29.72         6.14 o                         
   8  -7   7         43.24         50.86         7.86 o                         
  -6  -6   7         54.57         51.15         7.86 o                         
  -5  -6   7          7.07          3.86         2.86 o                         
  -4  -6   7        237.41        241.52         8.84 o                         
  -3  -6   7         95.21         96.25         5.30 o                         
  -2  -6   7        204.21        209.20        11.65 o                         
  -1  -6   7          1.59         -0.77         0.83 o                         
   0  -6   7        523.33        510.63        10.10 o                         
   1  -6   7        215.67        205.94         5.91 o                         
   2  -6   7        760.90        735.78        12.54 o                         
   3  -6   7        157.02        147.13         5.08 o                         
   4  -6   7        260.16        264.44         6.96 o                         
   5  -6   7         10.57          8.66         1.94 o                         
   6  -6   7          7.95          6.43         2.86 o                         
   7  -6   7         18.35         10.71         4.00 o                         
   8  -6   7         40.54         34.15         6.29 o                         
   9  -6   7         18.05         14.72         4.57 o                         
  -7  -5   7         64.34         79.15        10.00 o                         
  -6  -5   7         43.60         53.87         7.86 o                         
  -5  -5   7          0.95          0.10         1.51 o                         
  -4  -5   7         51.96         50.99         4.60 o                         
  -3  -5   7        415.36        417.21        11.28 o                         
  -2  -5   7        443.21        427.02        15.10 o                         
  -1  -5   7        256.62        234.46         4.84 o                         
   0  -5   7        173.10        171.58         3.32 o                         
   1  -5   7        441.90        431.00         6.64 o                         
   2  -5   7         87.12         79.90         2.27 o                         
   3  -5   7        237.96        235.96         4.69 o                         
   4  -5   7         25.05         22.03         1.92 o                         
   5  -5   7         52.82         53.44         5.12 o                         
   6  -5   7          0.56          1.65         1.05 o                         
   7  -5   7         70.14         59.55         5.25 o                         
   8  -5   7         69.85         59.73         7.72 o                         
   9  -5   7         24.77         21.14         4.86 o                         
  -7  -4   7         98.08        100.02         9.15 o                         
  -6  -4   7          1.89          3.02         1.86 o                         
  -5  -4   7         66.49         60.70         5.10 o                         
  -4  -4   7        124.82        127.23         5.96 o                         
  -3  -4   7        935.42        992.93        19.66 o                         
  -2  -4   7        111.58        113.76         3.30 o                         
  -1  -4   7        647.96        662.54         7.24 o                         
   0  -4   7          7.50         10.43         1.01 o                         
   1  -4   7        378.31        380.22         4.55 o                         
   2  -4   7          4.93          3.19         0.88 o                         
   3  -4   7        486.74        489.68         6.29 o                         
   4  -4   7        375.67        394.40         6.40 o                         
   5  -4   7        335.94        346.68        10.02 o                         
   6  -4   7         13.97         12.50         1.89 o                         
   7  -4   7         38.03         35.74         5.66 o                         
   8  -4   7         73.34         61.81         5.39 o                         
   9  -4   7         26.90         29.72         5.57 o                         
  -8  -3   7         29.54         42.15         7.29 o                         
  -7  -3   7        188.34        203.57         9.58 o                         
  -6  -3   7         68.44         68.45         5.59 o                         
  -5  -3   7         81.95         80.39         7.07 o                         
  -4  -3   7        163.35        161.91         6.37 o                         
  -3  -3   7        768.25        761.78        10.88 o                         
  -2  -3   7        269.60        250.58         6.05 o                         
  -1  -3   7        249.76        258.96         3.37 o                         
   0  -3   7        328.29        360.07         4.22 o                         
   1  -3   7        343.53        345.66         4.35 o                         
   2  -3   7        768.33        818.17         7.73 o                         
   3  -3   7       1093.90       1109.60         9.78 o                         
   4  -3   7       1129.42       1191.82        11.65 o                         
   5  -3   7        166.84        170.94         4.30 o                         
   6  -3   7         14.69         18.62         2.07 o                         
   7  -3   7         14.05         13.49         2.17 o                         
   8  -3   7        113.82        111.33         4.83 o                         
   9  -3   7         82.29         97.87         8.57 o                         
  -8  -2   7        111.72        121.72         8.86 o                         
  -7  -2   7        133.36        127.14         8.36 o                         
  -6  -2   7        138.70        150.38         6.72 o                         
  -5  -2   7         43.70         44.83         4.03 o                         
  -4  -2   7        529.43        521.17        17.91 o                         
  -3  -2   7        116.95        118.76         2.47 o                         
  -2  -2   7        849.91        843.80         7.62 o                         
  -1  -2   7        404.77        406.94         4.52 o                         
   0  -2   7       3744.35       3739.56        28.49 o                         
   1  -2   7        962.13        960.60         7.80 o                         
   2  -2   7        664.51        668.07         6.32 o                         
   3  -2   7        194.06        205.71         3.27 o                         
   4  -2   7        978.67        962.97        10.30 o                         
   5  -2   7        149.05        144.96         4.41 o                         
   6  -2   7         21.34         18.20         1.92 o                         
   7  -2   7         49.77         42.99         3.09 o                         
   8  -2   7        101.05        109.42         5.76 o                         
   9  -2   7         40.56         43.43         6.57 o                         
  -8  -1   7         98.93        112.46         6.86 o                         
  -7  -1   7        133.34        136.99         6.72 o                         
  -6  -1   7        148.69        150.57         6.51 o                         
  -5  -1   7          5.91          6.36         1.46 o                         
  -4  -1   7        559.04        576.69         8.78 o                         
  -3  -1   7        449.53        437.52         5.32 o                         
  -2  -1   7       1693.62       1697.73        13.51 o                         
  -1  -1   7       1633.56       1643.59        12.80 o                         
   0  -1   7       1331.06       1312.07        10.39 o                         
   1  -1   7         39.68         43.41         1.09 o                         
   2  -1   7          0.41          1.75         0.64 o                         
   3  -1   7        151.27        152.90         2.79 o                         
   4  -1   7        749.06        745.96         8.17 o                         
   5  -1   7        479.10        474.21         6.30 o                         
   6  -1   7          6.64          8.76         1.70 o                         
   7  -1   7          0.93          0.52         0.92 o                         
   8  -1   7         64.61         58.42         4.75 o                         
  -9   0   7         12.19         14.82         3.84 o                         
  -8   0   7         59.05         51.31         7.00 o                         
  -7   0   7         87.02         90.16        13.43 o                         
  -6   0   7         41.15         34.90         3.68 o                         
  -5   0   7        343.29        331.49         6.65 o                         
  -4   0   7        604.82        624.30         7.48 o                         
  -3   0   7        968.23        959.97         8.24 o                         
  -2   0   7         32.94         33.22         1.30 o                         
  -1   0   7        207.75        210.78         2.80 o                         
   0   0   7        250.90        248.23         3.18 o                         
   1   0   7        288.76        288.60         3.33 o                         
   2   0   7         18.76         18.31         0.83 o                         
   3   0   7        592.08        606.76         6.33 o                         
   4   0   7        670.89        674.13         7.69 o                         
   5   0   7        220.35        222.85         3.77 o                         
   6   0   7          0.88          0.76         0.59 o                         
   7   0   7          0.35         -1.00         1.00 o                         
   8   0   7         25.77         20.28         2.92 o                         
  -9   1   7          6.53          1.57         3.29 o                         
  -8   1   7         37.47         49.72         7.43 o                         
  -7   1   7        214.68        227.20         8.69 o                         
  -6   1   7         57.86         67.56         4.56 o                         
  -5   1   7        387.31        404.93         7.84 o                         
  -4   1   7          3.60          4.89         1.24 o                         
  -3   1   7         16.81         17.07         0.97 o                         
  -2   1   7         14.74         11.52         0.75 o                         
  -1   1   7        850.22        826.20         7.42 o                         
   0   1   7       1360.14       1368.27        10.29 o                         
   1   1   7       1153.73       1137.97         8.49 o                         
   2   1   7         28.37         32.24         1.71 o                         
   3   1   7         78.90         77.99         1.63 o                         
   4   1   7        524.70        523.04         5.84 o                         
   5   1   7        221.91        208.22         3.23 o                         
   6   1   7          3.34          3.17         0.68 o                         
   7   1   7          5.93          4.76         1.36 o                         
   8   1   7         41.02         39.05         3.76 o                         
  -9   2   7         27.06         15.43         4.71 o                         
  -8   2   7         80.77         70.31         8.43 o                         
  -7   2   7         68.13         54.16         7.00 o                         
  -6   2   7          0.33          0.52         1.10 o                         
  -5   2   7         28.00         24.44         2.07 o                         
  -4   2   7        713.85        715.82         8.93 o                         
  -3   2   7        311.44        301.50         4.03 o                         
  -2   2   7        415.61        414.48         4.24 o                         
  -1   2   7       1218.71       1225.86         9.61 o                         
   0   2   7       2428.41       2438.34        16.84 o                         
   1   2   7        243.50        237.36         3.91 o                         
   2   2   7         17.12         16.29         3.57 o                         
   3   2   7         63.06         64.01         6.57 o                         
   4   2   7        521.19        522.07         6.55 o                         
   5   2   7        421.41        429.19         6.35 o                         
   6   2   7         87.27         82.75         4.34 o                         
   7   2   7         36.42         36.74         4.57 o                         
  -9   3   7          8.32         10.29         4.29 o                         
  -8   3   7         41.03         27.29         5.57 o                         
  -7   3   7          5.41          5.59         1.95 o                         
  -6   3   7        249.88        253.43         6.91 o                         
  -5   3   7        337.81        333.51         6.57 o                         
  -4   3   7       1111.65       1113.16        15.65 o                         
  -3   3   7        315.53        318.00         4.50 o                         
  -2   3   7        249.55        253.57         3.54 o                         
  -1   3   7        211.86        219.29         2.87 o                         
   0   3   7       1183.37       1167.60        13.90 o                         
   1   3   7        362.45        355.88        14.02 o                         
   2   3   7         44.85         54.01         6.29 o                         
   3   3   7        263.04        273.83         8.73 o                         
   4   3   7        670.04        687.16         7.39 o                         
   5   3   7        366.04        359.68         5.60 o                         
   6   3   7         61.98         64.44         2.52 o                         
  -9   4   7         10.12          7.57         3.71 o                         
  -8   4   7        138.68        138.05        10.29 o                         
  -7   4   7         75.63         73.65         5.92 o                         
  -6   4   7         34.55         33.78         2.61 o                         
  -5   4   7        260.23        270.11         5.90 o                         
  -4   4   7        416.70        421.32         6.40 o                         
  -3   4   7         55.21         57.26         1.84 o                         
  -2   4   7          3.38          1.44         0.42 o                         
  -1   4   7        267.92        281.43         3.34 o                         
   0   4   7        782.12        826.42        15.13 o                         
   1   4   7        653.52        644.24        20.77 o                         
   2   4   7         94.21         90.78         8.22 o                         
   3   4   7         64.36         68.57         4.94 o                         
   4   4   7        157.49        163.87         4.31 o                         
   5   4   7         50.41         43.93         2.78 o                         
   6   4   7          2.47          3.71         1.71 o                         
  -8   5   7          9.03          6.86         3.57 o                         
  -7   5   7         24.41         24.50         3.64 o                         
  -6   5   7          0.49         -0.90         0.90 o                         
  -5   5   7        106.88        104.01         4.02 o                         
  -4   5   7        120.62        120.17         3.30 o                         
  -3   5   7         77.95         78.56         2.24 o                         
  -2   5   7          0.28          0.09         0.42 o                         
  -1   5   7        272.69        274.95         4.33 o                         
   0   5   7        554.58        558.26        20.05 o                         
   1   5   7        133.36        130.34         9.29 o                         
   2   5   7          4.40          4.75         1.86 o                         
   3   5   7          8.81          6.79         2.29 o                         
   4   5   7         13.71         13.56         1.65 o                         
   5   5   7         50.18         52.93         2.78 o                         
  -8   6   7         25.80         24.30         4.29 o                         
  -7   6   7          5.67          6.58         2.37 o                         
  -6   6   7          0.15         -0.53         0.93 o                         
  -5   6   7         64.83         60.66         3.35 o                         
  -4   6   7        202.10        197.71         4.90 o                         
  -3   6   7         92.61         95.40         2.44 o                         
  -2   6   7         12.74          8.91         0.80 o                         
  -1   6   7         26.10         21.94         1.61 o                         
   0   6   7        122.94        116.85         3.76 o                         
   1   6   7         29.09         34.72         6.29 o                         
   2   6   7          0.54          1.65         1.61 o                         
   3   6   7         30.20         31.25         5.86 o                         
   4   6   7        106.09        101.01         2.83 o                         
  -7   7   7          2.08          0.52         4.57 o                         
  -6   7   7         12.68          9.97         2.08 o                         
  -5   7   7         80.20         80.84         4.49 o                         
  -4   7   7        199.88        199.55         5.24 o                         
  -3   7   7         28.73         25.23         2.02 o                         
  -2   7   7          0.73          0.50         0.54 o                         
  -1   7   7         28.54         26.74         1.77 o                         
   0   7   7        145.24        143.22         4.79 o                         
   1   7   7        207.97        204.77         4.46 o                         
   2   7   7        129.73        120.75         5.92 o                         
   3   7   7         83.88         78.79         4.19 o                         
  -6   8   7         10.33         11.20         2.74 o                         
  -5   8   7         34.76         31.73         3.27 o                         
  -4   8   7         77.28         80.93         4.60 o                         
  -3   8   7         43.25         40.50         2.57 o                         
  -2   8   7         17.88         16.79         2.04 o                         
  -1   8   7        118.14        116.77         3.30 o                         
   0   8   7        266.90        288.63         6.37 o                         
   1   8   7        136.85        135.68         4.02 o                         
  -4   9   7         48.34         48.37         4.26 o                         
  -3   9   7         50.42         55.89         3.90 o                         
  -2   9   7         44.50         39.51         5.88 o                         
  -1   9   7         31.03         29.70         6.07 o                         
   1 -11   8         33.61         41.15         7.29 o                         
   2 -11   8          2.03          4.43         3.14 o                         
   3 -11   8         10.25         10.86         4.43 o                         
   4 -11   8          4.95          7.57         3.57 o                         
  -1 -10   8          3.45          7.57         3.57 o                         
   0 -10   8          8.57          9.71         4.14 o                         
   1 -10   8         58.64         61.73         8.29 o                         
   2 -10   8        115.47        115.26         7.79 o                         
   3 -10   8          8.29          9.05         2.87 o                         
   4 -10   8         16.54         17.66         3.86 o                         
   5 -10   8         37.42         38.66         5.93 o                         
   6 -10   8         43.62         45.43         7.57 o                         
  -3  -9   8         25.96         27.72         6.00 o                         
  -2  -9   8         40.61         44.43         7.43 o                         
  -1  -9   8          4.67          2.86         2.86 o                         
   0  -9   8        162.62        169.06         7.87 o                         
   1  -9   8        123.83        143.89         7.32 o                         
   2  -9   8        203.43        216.51         8.84 o                         
   3  -9   8         10.56          7.24         2.56 o                         
   4  -9   8         15.49         17.26         3.21 o                         
   5  -9   8          2.11          4.71         2.71 o                         
   6  -9   8         58.53         63.44         8.43 o                         
   7  -9   8          6.07          9.14         4.14 o                         
  -4  -8   8         28.27         38.72         6.71 o                         
  -3  -8   8        122.98        143.48        10.86 o                         
  -2  -8   8        195.64        182.50         8.23 o                         
  -1  -8   8         41.14         35.55         4.21 o                         
   0  -8   8         40.67         41.16         4.34 o                         
   1  -8   8        213.05        206.63        11.00 o                         
   2  -8   8        103.00        100.11         5.71 o                         
   3  -8   8          1.32          2.89         1.89 o                         
   4  -8   8          0.30         -0.22         1.36 o                         
   5  -8   8         59.49         72.14         8.72 o                         
   6  -8   8         99.60        113.17         9.72 o                         
   7  -8   8         52.88         53.58         8.00 o                         
   8  -8   8          1.01          2.14         2.57 o                         
  -5  -7   8         30.76         28.15         6.00 o                         
  -4  -7   8         83.70         83.30         9.43 o                         
  -3  -7   8        341.62        351.17        10.04 o                         
  -2  -7   8         33.42         32.18         4.38 o                         
  -1  -7   8         16.79         12.01         2.93 o                         
   0  -7   8         18.39         10.86         2.27 o                         
   1  -7   8        195.05        194.24         8.94 o                         
   2  -7   8        132.04        139.64         6.37 o                         
   3  -7   8        237.36        247.94         8.59 o                         
   4  -7   8          1.37          2.12         1.56 o                         
   5  -7   8        168.45        176.53        10.72 o                         
   6  -7   8         11.63         16.86         4.43 o                         
   7  -7   8         39.09         31.86         6.43 o                         
   8  -7   8          5.63          1.43         2.71 o                         
  -6  -6   8         45.89         53.87         8.29 o                         
  -5  -6   8         24.19         36.29         6.57 o                         
  -4  -6   8         13.41         12.65         2.71 o                         
  -3  -6   8        239.68        232.35         8.64 o                         
  -2  -6   8         59.43         53.49         3.87 o                         
  -1  -6   8          0.48         -1.01         1.01 o                         
   0  -6   8         40.36         43.44         3.94 o                         
   1  -6   8       1167.63       1199.86        17.90 o                         
   2  -6   8        671.05        702.09        12.47 o                         
   3  -6   8        193.49        192.52         5.95 o                         
   4  -6   8         12.19          4.45         1.77 o                         
   5  -6   8          7.02          6.92         1.87 o                         
   6  -6   8        197.61        208.29        11.58 o                         
   7  -6   8         48.04         48.58         7.14 o                         
   8  -6   8         23.12         17.57         4.71 o                         
  -6  -5   8         27.91         19.00         4.86 o                         
  -5  -5   8          3.54         -1.49         2.14 o                         
  -4  -5   8        112.05        108.82         5.86 o                         
  -3  -5   8        318.16        291.65        38.62 o                         
  -2  -5   8        885.61        858.08        20.51 o                         
  -1  -5   8        206.37        194.30         5.05 o                         
   0  -5   8        366.96        344.30         6.72 o                         
   1  -5   8        308.76        308.13         6.17 o                         
   2  -5   8        703.95        711.04        10.33 o                         
   3  -5   8          3.13          1.49         0.87 o                         
   4  -5   8        264.61        255.13        12.58 o                         
   5  -5   8         34.14         33.49         2.94 o                         
   6  -5   8        201.42        210.20         6.68 o                         
   7  -5   8         94.38         90.91         6.16 o                         
   8  -5   8         35.15         37.43         6.43 o                         
  -7  -4   8         64.04         56.15         8.43 o                         
  -6  -4   8        103.65         89.43         6.77 o                         
  -5  -4   8          1.05          2.46         1.86 o                         
  -4  -4   8        384.83        396.66        13.59 o                         
  -3  -4   8       1158.80       1128.34        23.69 o                         
  -2  -4   8       1024.55       1032.70        15.87 o                         
  -1  -4   8         37.78         33.93         2.33 o                         
   0  -4   8         37.14         32.28         1.78 o                         
   1  -4   8         71.66         67.46         2.38 o                         
   2  -4   8       1872.18       1838.46        17.92 o                         
   3  -4   8        371.09        385.86         7.70 o                         
   4  -4   8         52.77         44.74         3.11 o                         
   5  -4   8        150.43        159.50         5.14 o                         
   6  -4   8         97.91        106.95         5.51 o                         
   7  -4   8         94.80         93.83         6.04 o                         
   8  -4   8         27.28         26.86         5.57 o                         
  -7  -3   8        185.91        189.94         8.59 o                         
  -6  -3   8        105.97        104.39         6.11 o                         
  -5  -3   8         67.90         60.44         5.00 o                         
  -4  -3   8         62.62         72.59         4.90 o                         
  -3  -3   8        464.33        444.90         9.13 o                         
  -2  -3   8        262.23        261.76         5.48 o                         
  -1  -3   8         11.87         10.70         1.06 o                         
   0  -3   8        105.63         97.54         2.28 o                         
   1  -3   8       1689.40       1671.81        13.64 o                         
   2  -3   8        268.14        246.55         4.02 o                         
   3  -3   8        775.70        792.02         9.30 o                         
   4  -3   8         11.29         10.99         1.35 o                         
   5  -3   8         44.78         39.11         3.19 o                         
   6  -3   8         20.33         21.45         2.29 o                         
   7  -3   8         35.80         31.63         2.95 o                         
   8  -3   8         36.50         32.96         3.93 o                         
  -8  -2   8         30.34         29.53         4.44 o                         
  -7  -2   8        279.91        283.39        16.59 o                         
  -6  -2   8         23.96         21.70         3.33 o                         
  -5  -2   8         12.27          6.74         1.97 o                         
  -4  -2   8          0.51          1.69         1.05 o                         
  -3  -2   8       1132.57       1135.09        12.58 o                         
  -2  -2   8        632.04        630.08         8.33 o                         
  -1  -2   8        900.18        900.77         8.49 o                         
   0  -2   8        140.01        121.55         2.36 o                         
   1  -2   8        964.84        947.38         8.14 o                         
   2  -2   8        449.59        472.79         5.62 o                         
   3  -2   8        127.86        123.05         2.85 o                         
   4  -2   8         36.79         41.10         1.97 o                         
   5  -2   8         12.78         13.47         1.42 o                         
   6  -2   8         48.05         50.32         3.98 o                         
   7  -2   8         65.40         66.97         4.02 o                         
   8  -2   8         58.96         56.17         4.84 o                         
  -8  -1   8         31.50         29.43         6.00 o                         
  -7  -1   8        110.37        125.64         6.77 o                         
  -6  -1   8         76.66         82.69         8.93 o                         
  -5  -1   8          8.43          8.12         2.14 o                         
  -4  -1   8        159.84        157.73         4.31 o                         
  -3  -1   8       1457.51       1497.14        13.92 o                         
  -2  -1   8        453.89        446.58         5.26 o                         
  -1  -1   8         80.67         81.28         1.90 o                         
   0  -1   8        392.71        429.60         5.12 o                         
   1  -1   8         19.92         17.56         1.05 o                         
   2  -1   8        631.00        669.81         7.39 o                         
   3  -1   8        194.13        196.74         4.36 o                         
   4  -1   8        397.55        409.55         5.54 o                         
   5  -1   8        221.39        222.35         4.01 o                         
   6  -1   8         81.26         79.61         3.26 o                         
   7  -1   8         72.99         71.95         4.34 o                         
   8  -1   8         57.10         60.17         4.99 o                         
  -8   0   8         65.64         70.73         9.00 o                         
  -7   0   8        242.35        239.47        13.15 o                         
  -6   0   8        234.37        237.19        12.15 o                         
  -5   0   8          8.57          9.15         1.55 o                         
  -4   0   8        168.39        168.83         4.51 o                         
  -3   0   8        382.34        382.89         5.86 o                         
  -2   0   8       2259.41       2245.39        18.49 o                         
  -1   0   8          3.70          2.28         0.53 o                         
   0   0   8        360.86        368.59         4.76 o                         
   1   0   8        423.48        452.11         5.23 o                         
   2   0   8       1008.39       1019.91         9.61 o                         
   3   0   8        954.39        955.74         9.23 o                         
   4   0   8        517.72        528.02         6.13 o                         
   5   0   8        186.14        182.83         3.36 o                         
   6   0   8         32.93         39.70         2.29 o                         
   7   0   8         20.23         27.15         3.13 o                         
   8   0   8         51.77         54.31         4.55 o                         
  -8   1   8         59.49         64.87         8.57 o                         
  -7   1   8        221.85        247.75        13.01 o                         
  -6   1   8        150.55        148.50         9.43 o                         
  -5   1   8          0.24         -0.64         0.64 o                         
  -4   1   8        482.38        485.32         7.94 o                         
  -3   1   8        340.36        348.09         5.36 o                         
  -2   1   8        423.39        416.78         4.96 o                         
  -1   1   8        730.91        773.54         7.63 o                         
   0   1   8        555.38        545.98         5.57 o                         
   1   1   8       1299.42       1272.64        11.07 o                         
   2   1   8        373.49        374.15         5.22 o                         
   3   1   8        227.86        227.67         3.88 o                         
   4   1   8        191.42        198.98         5.18 o                         
   5   1   8         62.77         61.82         1.96 o                         
   6   1   8         15.29         15.78         1.36 o                         
   7   1   8         19.29         18.70         2.52 o                         
  -8   2   8         29.90         35.86         6.57 o                         
  -7   2   8        178.54        204.12        11.86 o                         
  -6   2   8        160.78        158.74         9.36 o                         
  -5   2   8         19.03         22.64         3.16 o                         
  -4   2   8          3.41          1.36         0.87 o                         
  -3   2   8       1140.63       1163.46        10.38 o                         
  -2   2   8        455.49        461.34         5.06 o                         
  -1   2   8        865.87        849.99         7.98 o                         
   0   2   8        181.66        174.22         2.39 o                         
   1   2   8         50.35         57.55         5.00 o                         
   2   2   8          4.08          4.29         2.71 o                         
   4   2   8        161.59        153.17         3.08 o                         
   5   2   8        137.85        134.87         3.35 o                         
   6   2   8         28.85         30.35         2.17 o                         
   7   2   8         10.15          8.83         1.81 o                         
  -8   3   8         34.79         31.72         6.00 o                         
  -7   3   8        129.51        137.48         9.58 o                         
  -6   3   8          0.55          1.76         1.25 o                         
  -5   3   8        136.87        141.56         4.28 o                         
  -4   3   8        160.14        153.06         5.67 o                         
  -3   3   8        393.73        384.43         5.23 o                         
  -2   3   8        123.54        125.46         2.47 o                         
  -1   3   8          2.68          1.94         0.42 o                         
   0   3   8         49.77         47.25         3.11 o                         
   1   3   8         50.27         52.58         6.86 o                         
   2   3   8         46.92         46.01         6.43 o                         
   3   3   8        164.34        173.10        10.01 o                         
   4   3   8        282.14        269.85         5.26 o                         
   5   3   8        123.17        117.18         3.84 o                         
   6   3   8          1.44          0.26         0.96 o                         
  -8   4   8          3.27          2.14         3.00 o                         
  -7   4   8        125.67        134.05         8.58 o                         
  -6   4   8        169.12        171.77         5.96 o                         
  -5   4   8          7.03          6.31         1.31 o                         
  -4   4   8         82.67         77.32         3.01 o                         
  -3   4   8          0.45         -0.45         0.47 o                         
  -2   4   8         65.51         66.54         1.68 o                         
  -1   4   8        133.96        119.17         3.18 o                         
   0   4   8        455.71        448.79         8.61 o                         
   1   4   8        457.75        436.78        17.32 o                         
   2   4   8        182.32        173.11        10.44 o                         
   3   4   8         87.30         71.87         6.86 o                         
   4   4   8         81.63         73.29         7.43 o                         
   5   4   8         63.63         58.33         2.73 o                         
  -8   5   8         70.27         73.43         9.29 o                         
  -7   5   8         26.49         25.93         6.14 o                         
  -6   5   8         36.58         41.01         3.04 o                         
  -5   5   8          0.31         -0.89         0.89 o                         
  -4   5   8        109.65        106.30         3.57 o                         
  -3   5   8        290.11        281.22         4.38 o                         
  -2   5   8        256.04        261.02         3.76 o                         
  -1   5   8        417.15        403.63         5.76 o                         
   0   5   8        531.82        534.08        20.19 o                         
   1   5   8        192.54        183.55        11.44 o                         
   2   5   8          5.84          1.29         2.71 o                         
   3   5   8         18.72         19.86         4.86 o                         
   4   5   8        147.27        147.06         5.29 o                         
  -7   6   8         29.94         27.65         4.86 o                         
  -6   6   8         30.85         25.77         3.00 o                         
  -5   6   8        142.30        145.61         4.73 o                         
  -4   6   8        165.01        162.57         5.28 o                         
  -3   6   8        220.81        242.38         4.47 o                         
  -2   6   8         96.61        105.38         2.58 o                         
  -1   6   8         56.42         66.20         2.12 o                         
   0   6   8         57.52         60.65         3.72 o                         
   1   6   8         63.89         67.59         8.86 o                         
   2   6   8         54.12         57.44         8.14 o                         
   3   6   8         54.33         68.44         8.72 o                         
  -6   7   8         18.27         20.76         2.79 o                         
  -5   7   8         28.45         32.25         3.14 o                         
  -4   7   8         56.15         51.67         3.76 o                         
  -3   7   8         16.55         19.96         1.82 o                         
  -2   7   8          2.40          0.88         0.66 o                         
  -1   7   8         11.28         13.27         1.26 o                         
   0   7   8        141.07        147.34         4.18 o                         
   1   7   8        104.27        124.32        10.43 o                         
   2   7   8         21.59         17.43         5.14 o                         
  -5   8   8          2.45          0.92         1.40 o                         
  -4   8   8          6.73          6.39         1.76 o                         
  -3   8   8         13.68         12.12         3.17 o                         
  -2   8   8         26.62         25.89         3.01 o                         
  -1   8   8         32.95         34.03         4.61 o                         
   0   8   8         50.68         47.95         2.64 o                         
   0 -10   9         13.60         17.00         4.86 o                         
   1 -10   9         65.49         63.27         6.48 o                         
   2 -10   9         13.83         11.26         2.98 o                         
   3 -10   9         64.55         75.68         8.35 o                         
   4 -10   9          1.91          4.00         3.43 o                         
   5 -10   9         16.63         17.72         5.00 o                         
  -2  -9   9         29.00         38.29         7.00 o                         
  -1  -9   9         92.23         81.14         7.69 o                         
   0  -9   9         40.14         40.01         7.43 o                         
   1  -9   9        129.84        133.24         7.17 o                         
   2  -9   9         23.21         21.32         3.37 o                         
   3  -9   9          0.88          1.76         1.93 o                         
   4  -9   9          6.84         10.29         3.57 o                         
   5  -9   9         39.21         38.43         6.57 o                         
   6  -9   9         40.11         40.86         7.14 o                         
  -3  -8   9         47.43         46.44         7.43 o                         
  -2  -8   9        121.49        120.30         6.86 o                         
  -1  -8   9         46.22         59.99         5.61 o                         
   0  -8   9         97.79        100.90         6.07 o                         
   1  -8   9          6.05          9.42         2.37 o                         
   2  -8   9        151.48        151.89         7.13 o                         
   3  -8   9          6.22          6.66         2.30 o                         
   4  -8   9         47.25         32.43         6.00 o                         
   5  -8   9         55.08         60.15         8.00 o                         
   6  -8   9         60.99         73.86         9.14 o                         
   7  -8   9         11.05         15.71         4.71 o                         
  -4  -7   9         86.42         80.29         9.57 o                         
  -3  -7   9         41.07         38.89         3.68 o                         
  -2  -7   9        157.39        166.03         6.22 o                         
  -1  -7   9          0.74          0.02         1.71 o                         
   0  -7   9        145.07        140.72         6.57 o                         
   1  -7   9        174.97        144.30         6.67 o                         
   2  -7   9        310.33        319.75        10.01 o                         
   3  -7   9         45.83         42.72         6.14 o                         
   4  -7   9         23.81         27.86         5.29 o                         
   5  -7   9         68.31         67.59         8.14 o                         
   6  -7   9        216.78        236.58        13.30 o                         
   7  -7   9          8.44          5.43         3.29 o                         
  -5  -6   9         48.04         48.95        12.50 o                         
  -4  -6   9         31.02         30.64         4.19 o                         
  -3  -6   9         67.06         47.82         4.59 o                         
  -2  -6   9         92.16         91.58         8.32 o                         
  -1  -6   9        194.88        169.12         5.80 o                         
   0  -6   9         57.39         55.08         5.07 o                         
   1  -6   9        663.75        656.46        14.79 o                         
   2  -6   9        263.03        252.93         7.73 o                         
   3  -6   9         74.32         86.78         5.15 o                         
   4  -6   9          9.79          8.72         2.16 o                         
   5  -6   9         45.40         36.94         3.99 o                         
   6  -6   9         37.95         32.86         5.86 o                         
   7  -6   9         57.92         70.30         8.57 o                         
   8  -6   9          0.82         -2.14         2.29 o                         
  -6  -5   9         24.66         27.16         9.14 o                         
  -5  -5   9         52.05         42.66         5.14 o                         
  -4  -5   9          8.55          3.68         1.87 o                         
  -3  -5   9        518.29        533.99        23.48 o                         
  -2  -5   9        123.97        119.27         5.85 o                         
  -1  -5   9        298.47        293.03         9.80 o                         
   0  -5   9         17.69         14.20         1.68 o                         
   1  -5   9        482.36        466.77         8.14 o                         
   2  -5   9        276.79        281.14        10.44 o                         
   3  -5   9         15.90         14.82         2.07 o                         
   4  -5   9        107.83         97.64         4.20 o                         
   5  -5   9        159.80        154.01         5.68 o                         
   6  -5   9        202.01        205.17         8.19 o                         
   7  -5   9         82.30         83.75        12.71 o                         
   8  -5   9          0.51          0.29         2.57 o                         
  -6  -4   9         56.13         49.67         5.25 o                         
  -5  -4   9        100.69        107.65         6.79 o                         
  -4  -4   9         92.87        100.90         7.57 o                         
  -3  -4   9        382.74        424.19        11.43 o                         
  -2  -4   9        407.97        394.77         8.84 o                         
  -1  -4   9          1.74          0.01         0.73 o                         
   0  -4   9          9.49         10.35         1.58 o                         
   1  -4   9        177.58        170.73         5.23 o                         
   2  -4   9        345.48        380.25         8.08 o                         
   3  -4   9        236.20        232.98         6.15 o                         
   4  -4   9         79.24         93.78         3.93 o                         
   5  -4   9         70.48         68.80         3.52 o                         
   6  -4   9        196.33        199.32         6.24 o                         
   7  -4   9         35.43         35.09         3.44 o                         
   8  -4   9          6.09          9.86         3.71 o                         
  -7  -3   9         58.28         47.89         5.69 o                         
  -6  -3   9        182.08        179.84        17.37 o                         
  -5  -3   9          5.63          6.92         2.50 o                         
  -4  -3   9        197.87        186.75         7.28 o                         
  -3  -3   9         90.98         84.33         3.90 o                         
  -2  -3   9        541.98        528.89         8.65 o                         
  -1  -3   9         10.50          6.63         1.73 o                         
   0  -3   9         68.16         74.47         2.87 o                         
   1  -3   9       1075.71       1087.58        13.40 o                         
   2  -3   9       2460.53       2550.09        26.13 o                         
   3  -3   9        103.72        109.85         4.62 o                         
   4  -3   9          3.78          3.49         0.90 o                         
   5  -3   9          4.67          3.63         1.13 o                         
   6  -3   9        220.92        217.33         8.55 o                         
   7  -3   9        107.11         99.54         5.51 o                         
   8  -3   9         16.67         20.49         4.71 o                         
  -7  -2   9         54.34         52.58         7.86 o                         
  -6  -2   9        153.13        143.21        10.29 o                         
  -5  -2   9          0.29         -1.36         1.36 o                         
  -4  -2   9         51.91         57.93         5.54 o                         
  -3  -2   9        600.48        614.99         8.68 o                         
  -2  -2   9        930.54        933.95        14.22 o                         
  -1  -2   9        500.12        527.92         8.21 o                         
   0  -2   9        515.34        484.28         6.61 o                         
   1  -2   9        460.61        484.29         5.67 o                         
   2  -2   9        697.33        662.26         7.98 o                         
   3  -2   9         92.05        100.54         2.66 o                         
   4  -2   9          2.55          1.08         0.59 o                         
   5  -2   9        109.40        113.95         3.44 o                         
   6  -2   9        207.52        211.23         5.75 o                         
   7  -2   9        137.43        144.52         6.26 o                         
   8  -2   9         23.11         19.74         2.97 o                         
  -8  -1   9         10.16          9.43         3.86 o                         
  -7  -1   9        127.70        138.33        10.43 o                         
  -6  -1   9         54.87         67.16         8.43 o                         
  -5  -1   9        102.38         98.17         7.57 o                         
  -4  -1   9         65.13         65.22         7.71 o                         
  -3  -1   9       1651.26       1669.75        18.90 o                         
  -2  -1   9       1207.44       1186.32        14.29 o                         
  -1  -1   9         19.87         23.48         1.54 o                         
   0  -1   9        211.48        209.47         4.36 o                         
   1  -1   9        400.54        395.64         4.92 o                         
   2  -1   9        744.55        732.66        10.91 o                         
   3  -1   9        576.90        588.79         7.04 o                         
   4  -1   9         15.86         14.59         1.21 o                         
   5  -1   9         74.65         74.59         2.33 o                         
   6  -1   9        115.36        117.19        10.29 o                         
   7  -1   9         75.36         84.64         4.69 o                         
  -8   0   9          4.63          0.14         2.71 o                         
  -7   0   9        203.45        208.28        12.44 o                         
  -6   0   9        141.83        136.77         9.58 o                         
  -5   0   9         72.54         69.39         4.84 o                         
  -4   0   9         53.50         50.89         5.06 o                         
  -3   0   9        313.95        301.35         5.86 o                         
  -2   0   9        119.87        123.58         3.03 o                         
  -1   0   9         50.41         44.83         1.72 o                         
   0   0   9          0.28          1.18         0.50 o                         
   1   0   9        745.58        713.39         6.98 o                         
   2   0   9        909.08        928.60         9.18 o                         
   3   0   9        274.12        277.43         3.91 o                         
   4   0   9          6.57          5.58         0.82 o                         
   5   0   9          4.83          5.14         0.73 o                         
   6   0   9         27.49         25.82         2.13 o                         
   7   0   9         35.78         29.71         3.18 o                         
  -8   1   9         31.90         21.43         5.14 o                         
  -7   1   9        117.50        126.18         9.58 o                         
  -6   1   9        168.25        195.68        11.15 o                         
  -5   1   9         38.58         32.29         2.99 o                         
  -4   1   9          9.39          5.82         1.34 o                         
  -3   1   9        492.56        492.95         7.82 o                         
  -2   1   9       1131.76       1148.52        15.48 o                         
  -1   1   9        171.95        166.98         3.13 o                         
   0   1   9         60.17         63.63         1.70 o                         
   1   1   9        161.19        155.56         2.29 o                         
   2   1   9        576.74        589.61         7.88 o                         
   3   1   9         94.97         88.27         2.42 o                         
   4   1   9          4.56          5.08         0.85 o                         
   5   1   9          7.56          6.78         1.10 o                         
   6   1   9        106.56        111.04         4.39 o                         
  -8   2   9         20.50         15.14         4.71 o                         
  -7   2   9         59.00         51.87         7.43 o                         
  -6   2   9         79.02         82.30         7.43 o                         
  -5   2   9         10.21          8.53         1.37 o                         
  -4   2   9        157.77        155.83         3.91 o                         
  -3   2   9        529.76        541.70         7.49 o                         
  -2   2   9       1013.63       1005.92         9.10 o                         
  -1   2   9         49.81         51.06         1.55 o                         
   0   2   9         22.65         20.44         0.99 o                         
   1   2   9        103.45         96.72         3.49 o                         
   3   2   9        204.81        200.37         4.14 o                         
   4   2   9        190.71        188.18         4.60 o                         
   5   2   9         95.41         96.36         2.81 o                         
   6   2   9         47.25         50.92         3.47 o                         
  -8   3   9          5.22          7.43         3.71 o                         
  -7   3   9        178.45        206.40        12.29 o                         
  -6   3   9        225.30        228.80         7.06 o                         
  -5   3   9         18.10         15.98         1.86 o                         
  -4   3   9         37.01         34.05         2.46 o                         
  -3   3   9        352.67        364.01         5.79 o                         
  -2   3   9        489.13        473.70         5.72 o                         
  -1   3   9        130.63        128.63         2.32 o                         
   0   3   9         10.56         10.15         0.90 o                         
   1   3   9        245.32        271.24        13.44 o                         
   2   3   9        611.34        642.93        22.05 o                         
   4   3   9         67.17         64.02         3.29 o                         
   5   3   9         74.66         74.99         3.08 o                         
  -7   4   9        102.11        130.94        13.15 o                         
  -6   4   9         75.51         76.61         4.70 o                         
  -5   4   9         17.29         17.10         1.95 o                         
  -4   4   9          3.86          2.75         1.05 o                         
  -3   4   9        275.62        273.11         4.40 o                         
  -2   4   9        230.09        245.97         3.76 o                         
  -1   4   9        175.04        185.39         3.66 o                         
   0   4   9        147.28        142.43         3.26 o                         
   1   4   9        277.93        310.02        15.02 o                         
   2   4   9        105.24        103.45         8.57 o                         
   3   4   9         93.44         90.87         8.29 o                         
  -7   5   9         69.78         60.66         6.00 o                         
  -6   5   9         49.54         56.31         5.42 o                         
  -5   5   9          6.77          3.75         1.42 o                         
  -4   5   9          1.93         -0.45         0.84 o                         
  -3   5   9        134.35        144.85         3.08 o                         
  -2   5   9        329.11        336.26         5.26 o                         
  -1   5   9        125.65        123.57         2.92 o                         
   0   5   9          3.15          1.00         2.57 o                         
   1   5   9         13.29          8.86         4.00 o                         
   2   5   9         31.77         32.43         6.43 o                         
   3   5   9          1.57          0.14         2.43 o                         
  -6   6   9         36.18         33.06         5.36 o                         
  -5   6   9          2.96          3.86         1.95 o                         
  -4   6   9         43.24         38.58         3.22 o                         
  -3   6   9         87.22         82.75         3.07 o                         
  -2   6   9         44.94         46.89         2.18 o                         
  -1   6   9          3.78          3.22         0.71 o                         
   0   6   9         13.38          9.99         1.22 o                         
   1   6   9          3.07          0.00         2.57 o                         
   2   6   9         40.84         46.15         7.57 o                         
  -5   7   9         12.91         11.03         2.06 o                         
  -4   7   9          1.88         -0.04         1.01 o                         
  -3   7   9         18.65         14.98         2.39 o                         
  -2   7   9         60.11         62.25         3.06 o                         
  -1   7   9         21.61         15.67         1.76 o                         
   0   7   9         57.06         49.86         2.37 o                         
   1 -10  10          5.93          4.51         2.72 o                         
   2 -10  10         49.42         55.58         8.72 o                         
   3 -10  10         19.38         17.72         5.29 o                         
   4 -10  10         46.97         47.72         7.72 o                         
  -1  -9  10        131.77        135.98         7.52 o                         
   0  -9  10         70.69         75.33         6.71 o                         
   1  -9  10         33.28         28.34         6.07 o                         
   2  -9  10          3.39         -1.71         2.43 o                         
   3  -9  10         42.48         37.43         6.57 o                         
   4  -9  10          9.19          7.43         3.86 o                         
   5  -9  10         30.80         21.86         5.29 o                         
  -3  -8  10         52.03         54.58         8.29 o                         
  -2  -8  10         21.10         19.29         3.38 o                         
  -1  -8  10        203.43        202.54         8.74 o                         
   0  -8  10          5.97          4.74         2.16 o                         
   1  -8  10         36.93         31.58         5.86 o                         
   2  -8  10          1.51          3.57         3.00 o                         
   3  -8  10         83.09         78.72         9.00 o                         
   4  -8  10         51.31         54.15         7.43 o                         
   5  -8  10         78.01        100.44         9.15 o                         
   6  -8  10         27.55         34.43         6.57 o                         
  -4  -7  10         10.32          7.70         2.20 o                         
  -3  -7  10         12.12         11.00         2.16 o                         
  -2  -7  10         12.72          9.89         2.19 o                         
  -1  -7  10         89.48         93.16         5.81 o                         
   0  -7  10         82.49         83.94         5.41 o                         
   1  -7  10         54.12         52.30         6.86 o                         
   2  -7  10        117.91        114.61         8.86 o                         
   3  -7  10         65.44         47.87         6.57 o                         
   4  -7  10         93.61        112.02         9.00 o                         
   5  -7  10         27.17         19.72         4.86 o                         
   6  -7  10          5.96          5.57         3.57 o                         
   7  -7  10          8.75          3.57         3.14 o                         
  -5  -6  10         50.95         57.66         5.91 o                         
  -4  -6  10         46.12         42.34         5.25 o                         
  -3  -6  10          6.56          2.00         1.82 o                         
  -2  -6  10        186.57        191.71         6.55 o                         
  -1  -6  10        132.15        142.23         5.55 o                         
   0  -6  10        538.51        553.56        19.76 o                         
   1  -6  10         54.13         61.44         7.14 o                         
   2  -6  10        144.64        147.07         9.43 o                         
   3  -6  10          2.18          3.70         1.77 o                         
   4  -6  10         23.73         29.21         3.73 o                         
   5  -6  10         72.06         68.30         8.00 o                         
   6  -6  10        123.71        141.62        10.15 o                         
   7  -6  10          5.74          5.86         3.00 o                         
  -5  -5  10         51.77         55.21         6.14 o                         
  -4  -5  10        127.97        136.73         7.27 o                         
  -3  -5  10         34.23         36.85         6.00 o                         
  -2  -5  10        315.57        315.85        10.61 o                         
  -1  -5  10        246.32        241.37         8.49 o                         
   0  -5  10        190.18        192.49         6.08 o                         
   1  -5  10         70.04         70.86         4.49 o                         
   2  -5  10         52.34         49.98         3.59 o                         
   3  -5  10         81.84         80.56         5.09 o                         
   4  -5  10        153.50        150.11         6.78 o                         
   5  -5  10         99.31        102.77         4.70 o                         
   6  -5  10        114.75        118.16         6.36 o                         
   7  -5  10         27.36         21.57         5.14 o                         
  -6  -4  10         73.77         64.30         8.57 o                         
  -5  -4  10        287.12        308.14        15.30 o                         
  -4  -4  10         71.96         58.44         7.57 o                         
  -3  -4  10        155.64        133.07         9.15 o                         
  -2  -4  10         20.99         22.00         4.43 o                         
  -1  -4  10        280.07        267.06        10.51 o                         
   0  -4  10         40.09         35.20         3.00 o                         
   1  -4  10        452.27        436.15         9.06 o                         
   2  -4  10        341.83        319.72         7.53 o                         
   3  -4  10        152.79        157.32         6.86 o                         
   4  -4  10         21.43         18.62         2.21 o                         
   5  -4  10        179.01        184.52         5.86 o                         
   6  -4  10         97.12        105.17         5.52 o                         
   7  -4  10         44.78         49.31         4.75 o                         
  -6  -3  10         58.42         62.58         8.43 o                         
  -5  -3  10        260.39        263.36        13.73 o                         
  -4  -3  10          6.31          1.57         2.14 o                         
  -3  -3  10         84.71         83.01         7.00 o                         
  -2  -3  10         60.10         63.29         4.32 o                         
  -1  -3  10        364.57        347.66         8.06 o                         
   0  -3  10        306.36        297.32         6.63 o                         
   1  -3  10        486.49        466.03         9.03 o                         
   2  -3  10        229.75        235.98         6.05 o                         
   3  -3  10        148.27        131.43         4.43 o                         
   4  -3  10          0.16          0.25         0.82 o                         
   5  -3  10         60.41         52.65         3.53 o                         
   6  -3  10         99.64         93.45         5.20 o                         
   7  -3  10         23.35         25.71         3.33 o                         
  -7  -2  10          6.87          6.57         3.43 o                         
  -6  -2  10         69.04         88.44         9.72 o                         
  -5  -2  10         67.83         83.43         9.00 o                         
  -4  -2  10        115.10        110.03         8.15 o                         
  -3  -2  10         84.91         90.88         5.00 o                         
  -2  -2  10        563.69        561.49        10.50 o                         
  -1  -2  10        174.07        164.62         5.00 o                         
   0  -2  10        138.03        144.51         3.91 o                         
   1  -2  10        248.19        229.26         4.87 o                         
   2  -2  10        277.00        291.77         4.92 o                         
   3  -2  10          4.85          3.26         0.87 o                         
   4  -2  10          3.53          4.76         1.13 o                         
   5  -2  10         24.33         24.08         2.24 o                         
   6  -2  10        234.09        237.34         7.94 o                         
   7  -2  10         70.34         62.95         4.95 o                         
  -7  -1  10          0.50         -1.57         2.57 o                         
  -6  -1  10        175.76        183.82        11.86 o                         
  -5  -1  10         88.94         93.02         8.00 o                         
  -4  -1  10        270.29        273.57         8.95 o                         
  -3  -1  10        137.00        147.85         4.25 o                         
  -2  -1  10        348.64        350.59         7.59 o                         
  -1  -1  10         43.26         44.55         2.40 o                         
   0  -1  10         42.20         42.57         1.88 o                         
   1  -1  10         68.80         72.60         2.02 o                         
   2  -1  10        638.02        632.30         7.58 o                         
   3  -1  10        118.17        133.48         3.09 o                         
   4  -1  10         73.56         72.50         2.24 o                         
   5  -1  10        118.71        117.90         3.86 o                         
   6  -1  10        113.14        119.44         5.25 o                         
   7  -1  10         66.32         71.55         6.28 o                         
  -7   0  10         33.01         34.86         6.71 o                         
  -6   0  10        137.42        139.05        10.00 o                         
  -5   0  10        156.16        151.65         9.72 o                         
  -4   0  10         37.42         30.80         3.89 o                         
  -3   0  10        161.63        163.33         4.36 o                         
  -2   0  10        229.68        228.89         5.30 o                         
  -1   0  10         63.20         68.72         2.23 o                         
   0   0  10        131.38        116.55         2.73 o                         
   1   0  10        657.65        699.70         7.14 o                         
   2   0  10        964.92        939.79         9.51 o                         
   3   0  10        420.35        435.39         5.42 o                         
   4   0  10          0.72          0.94         0.48 o                         
   5   0  10         25.97         24.67         1.64 o                         
   6   0  10        136.42        144.80         5.45 o                         
  -7   1  10         61.19         48.58         7.14 o                         
  -6   1  10         48.59         53.29         7.43 o                         
  -5   1  10         90.76         79.31         4.95 o                         
  -4   1  10         15.49         15.00         2.06 o                         
  -3   1  10        292.81        295.03         6.83 o                         
  -2   1  10        564.03        558.52         8.23 o                         
  -1   1  10        534.01        535.08         6.71 o                         
   0   1  10         99.68         96.48         2.26 o                         
   1   1  10        534.29        520.43         5.83 o                         
   2   1  10        248.37        257.55         4.73 o                         
   3   1  10         69.64         65.98         2.28 o                         
   4   1  10          8.66          9.27         1.15 o                         
   5   1  10         12.49         13.75         1.46 o                         
   6   1  10         97.23         92.76         4.13 o                         
  -7   2  10         27.96         29.29         5.86 o                         
  -6   2  10         87.25         79.58         8.57 o                         
  -5   2  10         68.36         70.54         4.26 o                         
  -4   2  10         88.20         97.01         3.98 o                         
  -3   2  10        450.19        447.16         8.54 o                         
  -2   2  10        446.86        454.94         5.43 o                         
  -1   2  10        105.28         93.31         2.19 o                         
   0   2  10         25.96         16.85         0.99 o                         
   1   2  10         11.05         12.84         1.10 o                         
   2   2  10        409.37        399.60         7.08 o                         
   3   2  10        115.76        112.36         4.43 o                         
   4   2  10         12.92         10.44         1.36 o                         
   5   2  10         47.08         46.39         2.68 o                         
  -7   3  10         29.73         31.57         6.14 o                         
  -6   3  10        129.75        132.92         5.47 o                         
  -5   3  10         44.86         43.20         2.72 o                         
  -4   3  10         20.63         20.66         2.02 o                         
  -3   3  10         70.97         70.87         4.45 o                         
  -2   3  10        139.78        142.79         3.39 o                         
  -1   3  10          1.34          0.82         0.47 o                         
   0   3  10         21.05         16.75         1.22 o                         
   1   3  10        115.31        109.27         4.36 o                         
   4   3  10          7.04          5.69         1.00 o                         
  -7   4  10         31.32         36.86         6.57 o                         
  -6   4  10         58.98         56.31        11.86 o                         
  -5   4  10          3.49          1.37         1.36 o                         
  -4   4  10          0.37          0.17         1.09 o                         
  -3   4  10         40.15         38.48         2.63 o                         
  -2   4  10        375.18        356.91         5.67 o                         
  -1   4  10        162.94        160.98         3.58 o                         
   0   4  10         22.37         20.61         1.54 o                         
   1   4  10        162.70        154.65        11.29 o                         
   2   4  10        175.08        191.53        12.44 o                         
  -6   5  10         41.76         42.26         4.94 o                         
  -5   5  10         12.44         11.07         2.07 o                         
  -4   5  10         29.68         25.11         2.84 o                         
  -3   5  10        225.35        233.43         5.19 o                         
  -2   5  10        237.13        239.93         4.98 o                         
  -1   5  10        141.38        136.30         3.18 o                         
   0   5  10          7.88          8.09         1.30 o                         
   1   5  10          6.80          3.86         3.57 o                         
   2   5  10         99.55        102.31         9.72 o                         
  -5   6  10         46.73         47.55         6.91 o                         
  -4   6  10          9.52          8.35         1.75 o                         
  -3   6  10         83.75         80.71         4.07 o                         
  -2   6  10        112.85        120.45         3.68 o                         
  -1   6  10          9.30          7.81         1.23 o                         
   0   6  10          5.91          5.12         0.97 o                         
   1   6  10         59.75         73.29        10.00 o                         
   0  -9  11         80.89        100.16        11.29 o                         
   1  -9  11          1.87          0.57         2.86 o                         
   2  -9  11         18.96         23.43         5.71 o                         
   3  -9  11          7.27          6.43         3.86 o                         
   4  -9  11         76.07         81.29        10.15 o                         
  -2  -8  11         74.89         75.86         9.43 o                         
  -1  -8  11         21.41         22.57         5.14 o                         
   0  -8  11         69.54         67.73         8.72 o                         
   1  -8  11          3.49          1.14         2.71 o                         
   2  -8  11         28.71         20.72         5.14 o                         
   3  -8  11         69.52         81.72         9.29 o                         
   4  -8  11        107.18         89.73        10.00 o                         
   5  -8  11         27.99         35.43         6.86 o                         
  -3  -7  11          0.36         -0.15         1.87 o                         
  -2  -7  11         10.00          8.30         2.68 o                         
  -1  -7  11        186.79        216.83        12.87 o                         
   0  -7  11         80.45         87.44         8.00 o                         
   1  -7  11         92.04         93.30        10.29 o                         
   2  -7  11          7.43          0.00         2.43 o                         
   3  -7  11        223.07        240.74        13.30 o                         
   4  -7  11         58.99         57.87         8.29 o                         
   5  -7  11         45.66         47.29         7.43 o                         
   6  -7  11          0.79          1.29         2.57 o                         
  -4  -6  11          6.91          2.14         3.00 o                         
  -3  -6  11         44.48         41.58         7.29 o                         
  -2  -6  11         24.54         25.35         3.84 o                         
  -1  -6  11        599.46        615.57        31.85 o                         
   0  -6  11        136.05        132.20         9.58 o                         
   1  -6  11         96.50         88.30         7.86 o                         
   2  -6  11          1.62          1.00         2.29 o                         
   3  -6  11         82.69         79.72         8.57 o                         
   4  -6  11         99.21        104.45         8.57 o                         
   5  -6  11         32.46         19.57         4.71 o                         
   6  -6  11          7.88          7.86         3.43 o                         
  -5  -5  11        174.12        197.81        13.44 o                         
  -4  -5  11         75.13         70.02         9.00 o                         
  -3  -5  11         27.70         34.15         6.14 o                         
  -2  -5  11         94.53         83.44         9.15 o                         
  -1  -5  11        245.31        241.78         8.80 o                         
   0  -5  11        209.05        206.01        11.29 o                         
   1  -5  11          8.94          7.39         2.11 o                         
   2  -5  11         18.98         17.48         2.81 o                         
   3  -5  11         40.73         33.04         3.02 o                         
   4  -5  11        244.13        239.60         7.20 o                         
   5  -5  11         79.51         88.83         6.02 o                         
   6  -5  11         20.69         19.72         4.86 o                         
  -5  -4  11        115.96        115.75        10.00 o                         
  -4  -4  11        159.08        133.63        10.15 o                         
  -3  -4  11         25.86         21.00         4.71 o                         
  -2  -4  11         86.10        104.02         8.00 o                         
  -1  -4  11         62.86         60.94         5.00 o                         
   0  -4  11        478.65        486.58         8.78 o                         
   1  -4  11         15.61         23.28         2.66 o                         
   2  -4  11        108.38        106.06         4.39 o                         
   3  -4  11        128.77        133.70         4.92 o                         
   4  -4  11        177.19        184.26         5.91 o                         
   5  -4  11         81.54         80.98         5.00 o                         
   6  -4  11         11.43         11.51         2.47 o                         
  -6  -3  11         69.80        100.72         9.29 o                         
  -5  -3  11        116.37        131.18        10.00 o                         
  -4  -3  11         89.93         80.44         8.86 o                         
  -3  -3  11          4.34          2.29         2.43 o                         
  -2  -3  11         74.36         73.35         5.17 o                         
  -1  -3  11        592.19        623.67        11.62 o                         
   0  -3  11        524.94        495.27         8.55 o                         
   1  -3  11        230.85        255.11         7.07 o                         
   2  -3  11         11.29          8.33         1.56 o                         
   3  -3  11         99.26        107.54         4.15 o                         
   4  -3  11         73.49         70.70         3.46 o                         
   5  -3  11         62.50         54.73         4.53 o                         
   6  -3  11         64.47         58.06         4.93 o                         
  -6  -2  11         26.11         25.00         5.43 o                         
  -5  -2  11        291.24        294.28        14.73 o                         
  -4  -2  11         69.22         57.73         7.57 o                         
  -3  -2  11        145.38        154.13         6.77 o                         
  -2  -2  11         52.60         48.38         3.48 o                         
  -1  -2  11        781.59        757.65        15.94 o                         
   0  -2  11        190.36        189.21         6.85 o                         
   1  -2  11        150.57        153.17         4.76 o                         
   2  -2  11         10.27          7.41         1.36 o                         
   3  -2  11         51.99         50.37         4.13 o                         
   4  -2  11        172.45        171.05         5.24 o                         
   5  -2  11        176.80        182.45         6.67 o                         
   6  -2  11         68.16         72.64         4.49 o                         
  -6  -1  11         35.19         51.72         7.86 o                         
  -5  -1  11        419.35        445.63        18.03 o                         
  -4  -1  11        141.76        138.65         7.86 o                         
  -3  -1  11         43.55         37.26         3.13 o                         
  -2  -1  11         22.50         24.61         2.39 o                         
  -1  -1  11        239.46        211.54         5.72 o                         
   0  -1  11        265.47        274.40         5.54 o                         
   1  -1  11         68.88         55.59         2.74 o                         
   2  -1  11        191.91        188.62         3.74 o                         
   3  -1  11        184.18        175.55         3.68 o                         
   4  -1  11         84.00         94.05         3.37 o                         
   5  -1  11         94.51         91.22         3.46 o                         
   6  -1  11         50.35         52.04         4.14 o                         
  -6   0  11         94.02        107.31         9.00 o                         
  -5   0  11        145.36        155.21        10.29 o                         
  -4   0  11        135.46        130.88         6.07 o                         
  -3   0  11          2.80          0.84         0.78 o                         
  -2   0  11         92.41         91.56         5.13 o                         
  -1   0  11        101.25         90.63         3.04 o                         
   0   0  11        482.34        498.42         6.73 o                         
   1   0  11        298.12        290.99         4.51 o                         
   2   0  11        116.95        118.56         2.61 o                         
   3   0  11         45.69         45.29         1.87 o                         
   4   0  11         14.88         12.03         1.47 o                         
   5   0  11         16.94         12.23         1.97 o                         
  -6   1  11         49.90         59.44         7.86 o                         
  -5   1  11         92.73         97.95         5.71 o                         
  -4   1  11        127.37        125.00         4.81 o                         
  -3   1  11          6.25          7.51         1.45 o                         
  -2   1  11        174.58        173.74         6.42 o                         
  -1   1  11        399.66        413.51         6.10 o                         
   0   1  11        148.99        145.52         2.97 o                         
   1   1  11         71.31         73.72         1.87 o                         
   2   1  11         53.01         42.21         1.98 o                         
   3   1  11         11.05         13.16         1.31 o                         
   4   1  11         22.37         24.37         1.78 o                         
   5   1  11         52.52         51.05         3.80 o                         
  -6   2  11         33.06         30.86         5.71 o                         
  -5   2  11        158.32        155.99         7.18 o                         
  -4   2  11        120.20        115.14         4.51 o                         
  -3   2  11        185.54        184.62         5.31 o                         
  -2   2  11         50.09         43.69         2.06 o                         
  -1   2  11         76.32         75.53         2.16 o                         
   0   2  11         41.32         36.10         1.94 o                         
   1   2  11         56.96         59.93         2.17 o                         
   2   2  11        182.14        180.14         4.65 o                         
   3   2  11        149.96        149.63         4.24 o                         
   4   2  11         56.59         52.72         2.72 o                         
  -6   3  11         44.35         40.72         6.57 o                         
  -5   3  11        216.66        231.93         8.39 o                         
  -4   3  11         37.37         34.03         3.59 o                         
  -3   3  11         12.84         10.93         1.79 o                         
  -2   3  11         53.28         44.34         2.47 o                         
  -1   3  11         91.60         92.35         3.30 o                         
   0   3  11        146.99        153.44         3.41 o                         
   1   3  11        253.90        261.16         5.66 o                         
   2   3  11        234.84        231.31         7.15 o                         
  -5   4  11         21.21         18.59         2.61 o                         
  -4   4  11         39.91         42.75         3.54 o                         
  -3   4  11         47.75         51.37         4.87 o                         
  -2   4  11        181.37        196.17         4.55 o                         
  -1   4  11        196.46        189.35         6.44 o                         
   0   4  11         72.89         73.33         6.22 o                         
   1   4  11         65.84         53.87         9.00 o                         
  -4   5  11         57.11         66.67         3.92 o                         
  -3   5  11         66.62         71.72         4.91 o                         
  -2   5  11         65.06         62.99         3.37 o                         
  -1   5  11         26.48         23.81         2.30 o                         
   0   5  11          1.61          1.37         1.19 o                         
   1   5  11          4.31          2.29         3.29 o                         
   0  -8  12          9.84          5.86         3.71 o                         
   1  -8  12          6.47          5.29         3.29 o                         
   2  -8  12         32.24         25.72         5.86 o                         
   3  -8  12         58.82         56.73         8.43 o                         
   4  -8  12         77.29         78.43         9.86 o                         
  -2  -7  12         25.85         20.86         5.29 o                         
  -1  -7  12         13.73         12.71         4.29 o                         
   0  -7  12        155.95        161.22        11.29 o                         
   1  -7  12          7.11          6.71         3.71 o                         
   2  -7  12        103.79        116.46         9.43 o                         
   3  -7  12         39.70         45.43         7.57 o                         
   4  -7  12         72.48         67.02         8.57 o                         
   5  -7  12          2.31         -0.86         2.43 o                         
  -3  -6  12          7.28          5.92         2.50 o                         
  -2  -6  12        121.04        127.00         7.18 o                         
  -1  -6  12        146.94        144.35        10.43 o                         
   0  -6  12        171.08        185.38        11.58 o                         
   1  -6  12         10.37         14.00         4.14 o                         
   2  -6  12          1.42         -1.14         2.00 o                         
   3  -6  12         85.51         89.87         8.15 o                         
   4  -6  12         78.03         68.59         8.15 o                         
   5  -6  12         12.39         15.14         4.57 o                         
  -4  -5  12         90.11        105.87         9.57 o                         
  -3  -5  12        111.71        131.04        10.15 o                         
  -2  -5  12         27.02         23.29         5.14 o                         
  -1  -5  12        242.87        244.12         9.25 o                         
   0  -5  12         14.28         18.14         4.29 o                         
   1  -5  12         32.79         33.40         7.00 o                         
   2  -5  12          0.91          0.10         1.64 o                         
   3  -5  12        170.34        165.66        10.22 o                         
   4  -5  12        191.69        219.40        12.29 o                         
   5  -5  12         82.03         92.15         8.15 o                         
  -4  -4  12         34.80         23.15         5.14 o                         
  -3  -4  12         30.55         29.86         5.86 o                         
  -2  -4  12          0.26          4.00         2.57 o                         
  -1  -4  12        250.79        236.79         8.69 o                         
   0  -4  12        226.73        245.67        10.09 o                         
   1  -4  12         56.52         39.66         3.31 o                         
   2  -4  12         48.02         52.83         4.42 o                         
   3  -4  12        260.08        239.22         6.90 o                         
   4  -4  12        145.64        157.96         6.92 o                         
   5  -4  12         21.36         22.10         3.28 o                         
  -5  -3  12         47.18         46.86         7.72 o                         
  -4  -3  12         64.67         43.44         6.72 o                         
  -3  -3  12          1.91          1.86         2.71 o                         
  -2  -3  12        164.37        177.38         7.83 o                         
  -1  -3  12        290.49        269.38         7.49 o                         
   0  -3  12        556.69        557.94         9.77 o                         
   1  -3  12         53.95         45.14         3.33 o                         
   2  -3  12          0.22          0.41         1.00 o                         
   3  -3  12         17.69         12.48         2.64 o                         
   4  -3  12        189.33        192.16         7.51 o                         
   5  -3  12         43.62         47.45         4.39 o                         
  -5  -2  12         75.36         69.16         8.86 o                         
  -4  -2  12        282.19        306.85        15.01 o                         
  -3  -2  12          8.45          8.50         2.44 o                         
  -2  -2  12        102.86         95.26         4.34 o                         
  -1  -2  12        296.82        312.57         7.80 o                         
   0  -2  12        198.53        190.33         4.93 o                         
   1  -2  12         11.26          5.79         1.38 o                         
   2  -2  12          3.48          1.27         0.97 o                         
   3  -2  12         86.67         84.98         6.07 o                         
   4  -2  12        238.21        261.36         8.09 o                         
   5  -2  12         75.02         75.49         7.85 o                         
  -5  -1  12        167.84        202.39        12.29 o                         
  -4  -1  12         99.06         94.88         8.15 o                         
  -3  -1  12         17.56         18.35         2.98 o                         
  -2  -1  12          2.49          2.28         1.09 o                         
  -1  -1  12        115.91        126.54         7.83 o                         
   0  -1  12        358.17        364.68         6.76 o                         
   1  -1  12        127.05        140.63         4.51 o                         
   2  -1  12         16.60         13.80         1.68 o                         
   3  -1  12        131.97        139.43         4.20 o                         
   4  -1  12        142.41        135.46         5.40 o                         
   5  -1  12         89.47         93.70         4.69 o                         
  -5   0  12        195.78        192.26        11.72 o                         
  -4   0  12         46.71         43.00         8.07 o                         
  -3   0  12          0.35         -0.45         0.85 o                         
  -2   0  12         32.74         38.29         4.08 o                         
  -1   0  12        568.13        596.60        10.58 o                         
   0   0  12        406.91        404.27        10.18 o                         
   1   0  12        156.75        156.93         4.34 o                         
   2   0  12          3.31          2.13         0.76 o                         
   3   0  12         69.68         71.08         3.53 o                         
   4   0  12        107.52        119.77         5.07 o                         
  -5   1  12        100.94        110.02         9.00 o                         
  -4   1  12        207.28        195.59         7.68 o                         
  -3   1  12         77.74         71.89         8.64 o                         
  -2   1  12         30.25         32.53         2.72 o                         
  -1   1  12        264.67        259.61         6.29 o                         
   0   1  12        272.11        270.26         5.74 o                         
   1   1  12         50.81         44.57         2.37 o                         
   2   1  12         11.03         12.97         1.40 o                         
   3   1  12         15.81         13.38         1.47 o                         
   4   1  12         97.80         96.65         4.09 o                         
  -5   2  12        181.33        212.54        12.01 o                         
  -4   2  12        127.34        138.65         8.36 o                         
  -3   2  12          3.31          3.18         1.46 o                         
  -2   2  12         14.82         15.65         2.07 o                         
  -1   2  12         78.60         74.45         2.93 o                         
   0   2  12        206.62        223.53         5.11 o                         
   1   2  12         22.11         20.07         1.83 o                         
   2   2  12         24.44         18.70         1.87 o                         
   3   2  12         68.29         64.71         5.72 o                         
  -5   3  12         63.01         65.73         7.72 o                         
  -4   3  12         93.15         96.42         5.30 o                         
  -3   3  12          1.05          1.37         1.30 o                         
  -2   3  12          7.19          7.09         1.41 o                         
  -1   3  12         58.64         59.22         2.72 o                         
   0   3  12        144.89        138.62         6.06 o                         
   1   3  12        137.11        138.05         4.24 o                         
   2   3  12         39.98         33.85         2.01 o                         
  -4   4  12         48.49         49.03         5.36 o                         
  -3   4  12         10.78         10.52         1.94 o                         
  -2   4  12         12.71          7.45         2.18 o                         
  -1   4  12        176.28        192.87         5.14 o                         
   0   4  12        123.33        122.39         3.99 o                         
   0  -7  13         27.40         16.14         5.14 o                         
   1  -7  13        101.89        104.02         9.43 o                         
   2  -7  13         27.60         32.72         6.29 o                         
  -1  -6  13         25.64         24.29         5.57 o                         
   0  -6  13         39.86         39.29         6.43 o                         
   1  -6  13         33.21         26.57         5.43 o                         
   2  -6  13         62.48         69.30         8.29 o                         
   3  -6  13         11.85         10.71         4.14 o                         
   4  -6  13         54.29         48.15         7.29 o                         
  -2  -5  13         72.27         65.17         6.99 o                         
  -1  -5  13          5.47          2.20         1.91 o                         
   0  -5  13         68.69         65.59         8.00 o                         
   1  -5  13          3.19          0.86         2.57 o                         
   2  -5  13        106.08         98.02         8.43 o                         
   3  -5  13        101.10         86.59         9.15 o                         
   4  -5  13         54.93         49.58         7.00 o                         
  -3  -4  13         61.21         63.30         8.14 o                         
  -2  -4  13         43.73         38.86         6.43 o                         
  -1  -4  13         27.37         25.01         4.64 o                         
   0  -4  13         79.82         68.17         8.42 o                         
   1  -4  13        141.64        155.04        12.22 o                         
   2  -4  13         40.05         37.75         5.72 o                         
   3  -4  13         91.74         94.97         5.72 o                         
   4  -4  13         70.48         67.92         8.78 o                         
  -4  -3  13         31.66         31.29         5.86 o                         
  -3  -3  13        104.47        108.02        11.15 o                         
  -2  -3  13         47.55         57.29         7.57 o                         
  -1  -3  13        285.15        293.30         8.04 o                         
   0  -3  13         67.67         73.25         3.77 o                         
   1  -3  13         54.89         55.08         5.43 o                         
   2  -3  13         21.98         23.09         3.17 o                         
   3  -3  13         90.37         84.00         4.95 o                         
   4  -3  13         56.40         53.81         4.64 o                         
  -4  -2  13         83.02         82.15         9.29 o                         
  -3  -2  13        195.30        182.54        11.44 o                         
  -2  -2  13         62.29         64.94        10.57 o                         
  -1  -2  13         72.33         73.93         5.14 o                         
   0  -2  13        109.77        112.74         5.19 o                         
   1  -2  13         20.91         22.18         3.14 o                         
   2  -2  13          9.58         13.41         2.37 o                         
   3  -2  13         98.23         92.68         4.95 o                         
   4  -2  13        174.92        179.00         6.87 o                         
  -4  -1  13        109.96        121.60         9.43 o                         
  -3  -1  13          9.24         11.43         3.71 o                         
  -2  -1  13         53.98         44.24         4.29 o                         
  -1  -1  13         62.19         67.70         7.07 o                         
   0  -1  13        149.54        147.86         4.98 o                         
   1  -1  13         54.72         56.63         4.34 o                         
   2  -1  13         78.19         74.87         4.24 o                         
   3  -1  13        132.59        133.52         5.51 o                         
   4  -1  13        141.18        148.54         7.43 o                         
  -4   0  13         75.94         61.87         7.86 o                         
  -3   0  13         28.97         25.82         4.29 o                         
  -2   0  13         34.97         33.25         5.29 o                         
  -1   0  13        183.94        183.21         6.77 o                         
   0   0  13        322.84        306.27         7.04 o                         
   1   0  13         72.04         75.90         4.05 o                         
   2   0  13          3.41          2.86         1.36 o                         
   3   0  13          9.45          7.94         1.75 o                         
  -4   1  13         66.39         81.57         9.00 o                         
  -3   1  13         79.94         77.08         4.90 o                         
  -2   1  13         58.97         58.97         3.54 o                         
  -1   1  13        137.62        143.22        11.43 o                         
   0   1  13         81.47         76.58         4.24 o                         
   1   1  13          1.85          0.86         1.21 o                         
   2   1  13          2.61          1.52         1.16 o                         
  -3   2  13         23.52         23.81         3.07 o                         
  -2   2  13          0.15         -0.29         1.06 o                         
  -1   2  13         32.74         36.49         3.86 o                         
   0   2  13         96.42         92.09         4.72 o                         
   1   2  13        107.25        104.52         4.80 o                         
  -2   3  13         12.13          9.82         2.14 o                         
  -1   3  13        165.03        170.17         4.72 o                         
   0  -5  14          6.73         10.86         3.71 o                         
   1  -5  14        119.45        115.89         9.43 o                         
  -1  -4  14          7.90          4.00         2.27 o                         
   0  -4  14         75.59         76.58         8.57 o                         
   1  -4  14         85.45         73.58         8.43 o                         
   2  -4  14        171.16        186.52        11.29 o                         
  -2  -3  14        145.73        140.77        10.29 o                         
  -1  -3  14         10.99          7.76         2.32 o                         
   0  -3  14         37.56         24.86         4.86 o                         
   1  -3  14         60.98         71.31         6.71 o                         
   2  -3  14         38.31         27.80         3.43 o                         
  -2  -2  14         52.03         40.86         6.43 o                         
  -1  -2  14         15.85         15.37         2.43 o                         
   0  -2  14          0.15          2.02         2.14 o                         
   1  -2  14         69.57         72.62         4.98 o                         
   2  -2  14        102.31        105.11        13.36 o                         
  -2  -1  14         24.34         28.65         4.29 o                         
  -1  -1  14         27.28         27.72         3.54 o                         
   0  -1  14         61.71         61.25         4.84 o                         
   1  -1  14         89.14         86.51         4.79 o                         
  -2   0  14        145.39        150.24         6.11 o                         
  -1   0  14         49.62         39.40         4.86 o                         
   0   0  14         66.27         63.02         5.57 o                         
                                                                                
